# Supplementary material for: Meta-analysis reveals an extreme “decline effect” in the impacts of ocean acidification on fish behavior
Source: PLoS Biol. 2022 Feb 3;20(2):e3001511. doi: 10.1371/journal.pbio.3001511 (PMC8812914; doi:10.1371/journal.pbio.3001511)
Supplement: S1 Data — Underlying numerical data for individual figure panels, including Figs 1a, 1b, 2a, 2b, 2c, 3, 4a, 4b, 4c, 4d, 4e, 5a and 5b. (XLSX) [file pbio.3001511.s002.xlsx]

## Sheet: FIG 1A
study	year.online	ctrl.n	lnrr.mag
a1	2009	26	0.257101
a1	2009	20	4.67021
a1	2009	20	0.431836
a1	2009	10	0.113096
a1	2009	30	4.69546
a1	2009	30	0.0938526
a1	2009	30	0.663291
a2	2009	45	0.195112
a2	2009	45	0.0501897
a2	2009	45	0.0323444
a2	2009	45	2.08477
a2	2009	45	0
a2	2009	45	0.162708
a2	2009	45	13.8155
a2	2009	45	13.8155
a2	2009	45	0.687761
a2	2009	45	0.677056
a2	2009	45	13.1064
a2	2009	45	13.1064
a3	2010	22	0.186651
a3	2010	22	0.175167
a3	2010	22	0.440289
a3	2010	22	0.0833267
a3	2010	22	0.282193
a3	2010	22	1.96128
a3	2010	22	0.0645824
a3	2010	22	0.659267
a3	2010	22	1.98639
a3	2010	20	0.191119
a3	2010	20	1.5215
a3	2010	20	2.21176
a3	2010	20	0.0660019
a3	2010	20	0.945623
a3	2010	20	1.99627
a3	2010	22	0.0821846
a3	2010	22	1.46231
a3	2010	22	2.20309
a3	2010	18	0
a3	2010	18	12.9841
a3	2010	18	13.8002
a3	2010	25	0
a3	2010	25	13.0022
a3	2010	25	13.7508
a3	2010	10	0
a3	2010	10	0
a3	2010	10	8.63586
a3	2010	10	0
a3	2010	10	11.2015
a3	2010	10	13.5853
a3	2010	10	0
a3	2010	10	11.7276
a3	2010	10	13.6702
a3	2010	10	0
a3	2010	10	13.0854
a3	2010	10	13.7003
a3	2010	10	0.693147
a3	2010	10	0.356624
a3	2010	10	0.15432
a3	2010	10	0.492261
a3	2010	10	0.492261
a3	2010	10	3.319
a3	2010	17	1.18952
a3	2010	17	3.46566
a3	2010	17	3.8409
a3	2010	20	0.902468
a3	2010	20	3.35556
a3	2010	20	4.01033
a4	2011	10	0.393671
a4	2011	10	0.359099
a4	2011	10	0.0241001
a4	2011	10	0.655875
a4	2011	9	0.888322
a4	2011	9	0.482857
a4	2011	10	0.239674
a4	2011	10	0.504557
a4	2011	9	0.955568
a4	2011	9	0.0138875
a5	2011	18	0.259978
a5	2011	18	0.255159
a5	2011	18	0.421716
a5	2011	18	0.305352
a5	2011	20	1.68828
a5	2011	20	0.535819
a5	2011	20	1.25176
a5	2011	20	0.90889
a6	2011	20	0.364252
a6	2011	20	0.55279
a6	2011	20	0.80726
a6	2011	20	0.813929
a6	2011	20	3.16407
a7	2011	30	0.752919
a7	2011	30	0.848849
a7	2011	30	0.779857
a8	2011	27	0.506182
a8	2011	27	0.506182
a8	2011	27	0.389239
a9	2011	15	0.179047
a9	2011	15	0.183107
a9	2011	15	0.117781
a9	2011	15	0.0474055
a9	2011	15	0.205252
a9	2011	15	0.426331
a9	2011	15	0.0497615
a9	2011	15	0.134919
a9	2011	15	0.0725707
a9	2011	15	0.235722
a9	2011	15	0.267479
a9	2011	15	0.074108
a9	2011	15	0.0870156
a9	2011	15	0.165796
a9	2011	15	0.106957
a9	2011	15	0.59136
a9	2011	15	0.0526611
a9	2011	15	0.280917
a10	2011	70	0.475009
a11	2012	16	2.94483
a11	2012	16	1.45852
a11	2012	16	3.32909
a11	2012	16	1.89684
a11	2012	16	1.38598
a11	2012	16	0.559768
a11	2012	16	3.599
a11	2012	17	0.613086
a11	2012	17	2.46833
a11	2012	17	0.470574
a11	2012	17	2.2362
a11	2012	17	0.154151
a11	2012	17	0.613104
a11	2012	17	2.98736
a11	2012	17	0.693147
a11	2012	17	2.03459
a11	2012	23	0.105399
a11	2012	23	1.2527
a11	2012	23	0.45936
a11	2012	23	0.765789
a11	2012	23	0.22384
a11	2012	23	2.31596
a11	2012	15	0.336356
a11	2012	15	1.6752
a11	2012	15	0.0683993
a11	2012	15	0.961639
a11	2012	15	1.03278
a11	2012	15	0.318444
a11	2012	15	1.52948
a11	2012	15	0.544821
a12	2012	25	0.0167559
a12	2012	25	0.0455696
a12	2012	25	0.51493
a12	2012	25	0.0889863
a12	2012	25	0.199252
a12	2012	25	6.30628
a12	2012	25	0.00643089
a12	2012	25	0.0835106
a12	2012	25	1.6257
a12	2012	25	0.135943
a12	2012	25	0.0223812
a12	2012	25	0.271236
a13	2012	30	0.0512933
a13	2012	30	0.105361
a13	2012	30	0.105361
a13	2012	30	0.0598981
a13	2012	30	0.0482021
a13	2012	30	0.0482021
a14	2012	9	4.46511
a14	2012	14	1.99444
a14	2012	15	0.284312
a15	2012	30	0.368542
a15	2012	30	0.282211
a15	2012	30	0.0615588
a15	2012	30	0.179338
a15	2012	30	0.0461545
a15	2012	30	0.0566752
a16	2012	22	0.141728
a17	2013	19	0.333144
a17	2013	17	0.0888312
a17	2013	17	0.579034
a17	2013	21	0.419451
a17	2013	17	0.120953
a18	2012	60	0.0736167
a18	2012	60	0.0514552
a18	2012	60	0.067973
a18	2012	60	0.0289875
a18	2012	60	0.111536
a18	2012	60	0.0240332
a18	2012	60	0.0505935
a18	2012	60	0.16844
a18	2012	60	0.0649196
a18	2012	60	0.188052
a18	2012	60	0.14214
a18	2012	60	0.153734
a19	2013	14	0.557487
a19	2013	7	0.484909
a20	2013	19	0.0478748
a20	2013	19	0.0128597
a21	2013	20	0.661563
a21	2013	25	1.24556
a21	2013	20	1.59267
a21	2013	20	0.279367
a21	2013	20	1.77999
a22	2013	29	2.11729
a22	2013	29	1.17877
a22	2013	29	0.31886
a22	2013	29	2.65784
a22	2013	29	1.05005
a22	2013	29	0.117239
a22	2013	29	2.52559
a22	2013	29	0.788822
a22	2013	29	9.70747
a22	2013	29	0.158613
a22	2013	29	2.39718
a22	2013	29	0.159292
a22	2013	29	1.04142
a22	2013	29	0.302291
a22	2013	29	0.940555
a22	2013	29	2.1482
a22	2013	29	0.147434
a22	2013	29	0.33646
a22	2013	29	2.53858
a22	2013	29	0.167063
a22	2013	29	0.426632
a22	2013	29	2.70796
a22	2013	29	0.959262
a22	2013	29	0.9163
a22	2013	15	8.43164
a22	2013	15	2.50061
a22	2013	15	1.93794
a23	2013	29	0.138583
a23	2013	29	1.31732
a23	2013	55	0.232559
a23	2013	55	0.487382
a24	2012	20	0.489476
a24	2012	20	2.01832
a24	2012	20	2.68311
a24	2012	20	0.164369
a24	2012	20	1.63764
a24	2012	20	2.29185
a24	2012	10	0.0627933
a24	2012	10	0.701885
a24	2012	10	2.17992
a24	2012	10	0.693147
a24	2012	10	2.1972
a24	2012	10	4.16657
a24	2012	10	0.784116
a24	2012	10	1.56061
a24	2012	10	1.75124
a24	2012	10	0.0689926
a24	2012	10	0.336471
a24	2012	10	1.67398
a25	2014	45	0.316625
a25	2014	45	0.105345
a25	2014	45	0.30673
a25	2014	45	0.0907921
a25	2014	45	0.304067
a25	2014	45	0.0660565
a25	2014	45	0.440669
a25	2014	45	0.219481
a25	2014	46	0.0253298
a25	2014	46	0.0784662
a26	2014	60	0.153206
a26	2014	60	0.256977
a26	2014	60	0.155336
a26	2014	60	0.235205
a27	2013	14	1.39154
a27	2013	14	1.73101
a27	2013	14	0.716678
a27	2013	14	1.95921
a27	2013	14	3.30636
a28	2014	58	0.126569
a29	2014	7	0.733142
a29	2014	6	0.736531
a30	2013	15	0.494872
a30	2013	7	0.525711
a31	2014	10	13.7928
a31	2014	20	13.7166
a31	2014	10	13.7602
a31	2014	10	13.802
a31	2014	10	0.66
a31	2014	20	0.620125
a31	2014	10	0.618477
a31	2014	10	0.590115
a31	2014	10	0.629121
a31	2014	20	0.613094
a31	2014	10	0.572519
a31	2014	10	0.604021
a31	2014	10	2.35134
a31	2014	10	2.63108
a31	2014	10	13.6459
a31	2014	10	13.5941
a31	2014	10	1.16858
a31	2014	10	1.54047
a31	2014	10	2.24816
a31	2014	10	1.63624
a31	2014	10	0.802737
a31	2014	10	0.734912
a31	2014	10	0.923399
a31	2014	10	1.14973
a31	2014	10	1.49352
a31	2014	10	1.6096
a31	2014	10	1.66452
a31	2014	10	2.14
a32	2014	10	0.682238
a32	2014	10	0.673984
a32	2014	10	0.984168
a33	2014	148	1.61876
a33	2014	148	1.96359
a33	2014	160	1.57981
a33	2014	160	1.90334
a33	2014	62	1.52695
a33	2014	62	1.90334
a33	2014	225	0.48911
a33	2014	225	0.652555
a33	2014	245	0.475933
a33	2014	245	0.56556
a33	2014	105	0.350774
a33	2014	105	0.42487
a34	2015	5	0.0297664
a34	2015	5	0.530634
a34	2015	5	0
a34	2015	5	0.747289
a34	2015	5	0.150277
a34	2015	5	0.916291
a34	2015	5	0.336452
a34	2015	5	1.04806
a34	2015	5	1.60944
a34	2015	5	0
a34	2015	5	0.810578
a34	2015	5	0.734754
a34	2015	5	0.592003
a34	2015	5	1.49169
a34	2015	5	0.69357
a35	2014	8	0.0122701
a35	2014	8	1.56124
a35	2014	8	0.29952
a35	2014	8	0.0312428
a35	2014	8	0.115793
a35	2014	8	0.421205
a35	2014	8	0.171072
a35	2014	8	0
a35	2014	8	0.944462
a35	2014	8	2.89037
a35	2014	8	1.08089
a35	2014	8	1.58305
a35	2014	8	3.07986
a35	2014	8	4.46616
a35	2014	8	2.55257
a35	2014	8	2.39726
a35	2014	8	0.0344918
a35	2014	8	0.950791
a35	2014	8	0.215
a35	2014	8	2.3815
a36	2015	6	1.39441
a36	2015	6	0.26889
a36	2015	6	0.0833891
a36	2015	6	0.533278
a36	2015	6	0.868956
a36	2015	6	1.44037
a36	2015	6	0.0860709
a37	2014	18	0
a37	2014	16	0.906721
a37	2014	16	0.824339
a38	2015	11	0.296148
a38	2015	11	0.0853716
a38	2015	11	0.0696022
a38	2015	11	0.493992
a38	2015	11	0.0605035
a38	2015	11	0.207181
a38	2015	10	0.291712
a38	2015	10	0.129659
a38	2015	10	0.00818559
a38	2015	10	0.0169416
a38	2015	10	0.0292628
a38	2015	10	0.171064
a39	2015	22	0.222532
a39	2015	22	0.12306
a39	2015	21	0.206431
a40	2015	12	0.851336
a40	2015	11	0.783279
a41	2015	19	0
a41	2015	19	0
a41	2015	20	0.177272
a41	2015	20	0.0381083
a41	2015	43	0.0874212
a41	2015	43	0.00613807
a41	2015	19	0.29191
a41	2015	19	0
a41	2015	25	0.131866
a41	2015	25	0.233386
a42	2015	15	0.187343
a42	2015	15	0.717621
a42	2015	14	1.01488
a42	2015	14	0.641003
a42	2015	14	1.54383
a42	2015	15	0.467985
a42	2015	15	0.305382
a42	2015	15	0.0403416
a42	2015	15	0.26783
a42	2015	15	0.485508
a42	2015	15	0.820981
a42	2015	15	0.350202
a42	2015	15	0.179793
a42	2015	14	1.30833
a42	2015	14	0.165985
a42	2015	14	0.197429
a42	2015	14	0.190354
a42	2015	14	0.634307
a42	2015	14	0.967149
a42	2015	14	0.303381
a42	2015	14	0.0277796
a43	2015	4	0.138733
a43	2015	7	1.59645
a44	2015	36	0.0120894
a44	2015	36	0.61197
a44	2015	36	0.0684209
a44	2015	36	0.0397342
a44	2015	36	0.111573
a44	2015	36	0.250402
a44	2015	36	0.249819
a44	2015	36	0.0944747
a44	2015	36	0.182528
a44	2015	36	0.0401994
a44	2015	28	0.258633
a44	2015	28	1.25484
a45	2016	90	0.148072
a46	2016	20	1.24617
a47	2016	12	0.287953
a47	2016	12	0.0262699
a47	2016	12	0.317525
a47	2016	12	0.0822586
a47	2016	12	0.34
a47	2016	12	0.0525778
a47	2016	31	0.603371
a47	2016	15	0.374693
a47	2016	15	0.257305
a47	2016	7	0.496758
a48	2016	14	0.289293
a48	2016	7	0.274202
a49	2016	16	2.19161
a49	2016	26	0.523248
a49	2016	26	0.134851
a49	2016	26	0.105361
a49	2016	26	0.139678
a50	2015	30	0.223144
a50	2015	30	0.14842
a51	2016	18	0.297375
a51	2016	18	0.210364
a51	2016	18	0.353753
a51	2016	18	0.274331
a51	2016	18	0.0192454
a51	2016	18	0.0808426
a51	2016	10	0.803372
a51	2016	10	0.753011
a51	2016	10	0.0546656
a51	2016	10	0.233009
a52	2015	73	0.0678363
a52	2015	73	0.203086
a52	2015	73	0.123048
a52	2015	73	0.103278
a52	2015	73	0.7482
a52	2015	73	0.782914
a52	2015	107	0.27354
a52	2015	107	0.517838
a52	2015	107	0.0112336
a52	2015	107	0.177736
a52	2015	107	0.48893
a52	2015	107	0.127614
a53	2016	15	0.147325
a53	2016	15	0.115266
a53	2016	15	0.0139213
a53	2016	15	0.229815
a53	2016	15	0.0618754
a53	2016	15	0.0932478
a53	2016	15	0.422858
a54	2016	12	0.378668
a54	2016	12	0.275617
a54	2016	12	1.224
a54	2016	12	0.186513
a54	2016	12	1.44286
a54	2016	12	0.823733
a54	2016	12	0
a54	2016	12	0
a55	2016	64	0.552085
a55	2016	64	0.134531
a55	2016	64	0.390371
a56	2016	30	0.169255
a56	2016	30	0.284486
a57	2016	40	0.0611121
a57	2016	40	0.0136181
a58	2015	24	0.266627
a58	2015	23	0.585021
a58	2015	18	0.124137
a58	2015	16	0.0158191
a58	2015	16	0.248173
a58	2015	16	0.178762
a58	2015	16	0.00212955
a59	2017	17	0.915821
a59	2017	17	0.0264042
a59	2017	17	0.228567
a59	2017	17	0.0759859
a59	2017	17	0.296526
a59	2017	17	2.71753
a60	2017	30	1.05045
a60	2017	30	0.545213
a60	2017	29	0.0250654
a61	2017	19	0.240523
a61	2017	17	0.0119762
a62	2017	25	0.223149
a62	2017	25	0.144847
a62	2017	25	0.299532
a62	2017	25	0.243466
a62	2017	25	0.0682637
a62	2017	25	0.138988
a63	2017	21	0.311886
a63	2017	21	0.865131
a63	2017	21	0.112159
a64	2017	60	0.621677
a64	2017	60	0.275427
a64	2017	60	0.0971798
a64	2017	16	2.44857
a64	2017	16	1.69173
a64	2017	16	1.79179
a64	2017	60	0.485511
a64	2017	60	0.0968483
a64	2017	60	0.51084
a64	2017	60	0.460807
a64	2017	24	0.639104
a64	2017	24	0.313698
a64	2017	24	1.16647
a64	2017	24	0.744486
a65	2017	15	0.0791544
a65	2017	15	0.00895053
a65	2017	17	0.0399154
a65	2017	17	0.00745695
a65	2017	6	0.183386
a65	2017	6	0.0211605
a65	2017	6	0.0109935
a65	2017	6	0.0676058
a65	2017	6	0.0167098
a65	2017	6	0.0593581
a65	2017	6	0.103184
a65	2017	6	0.058139
a66	2016	11	0.22285
a66	2016	10	0.523863
a66	2016	36	0.276253
a67	2016	20	0.371561
a67	2016	20	0.0990908
a67	2016	14	0.869398
a68	2017	12	0.141119
a68	2017	12	0.274141
a68	2017	12	0.0235149
a68	2017	12	0.169248
a69	2017	18	0.27047
a69	2017	18	0.193414
a69	2017	18	0.0945891
a69	2017	18	0.127142
a69	2017	18	1.99655
a69	2017	18	1.21416
a69	2017	18	0.493667
a69	2017	18	0.265706
a69	2017	17	0.462768
a69	2017	17	0.117837
a69	2017	17	0.0753124
a69	2017	18	0.509741
a69	2017	17	0.917361
a69	2017	9	0.144328
a69	2017	9	0.00231304
a69	2017	14	0.0194989
a69	2017	14	0.0821365
a69	2017	13	0.127681
a69	2017	13	0.258405
a69	2017	8	0.19145
a70	2017	35	0.0897762
a70	2017	35	0.0495975
a70	2017	19	0.157438
a70	2017	19	0.382997
a71	2017	752	0.717502
a71	2017	752	0.942684
a71	2017	200	0.80667
a72	2018	24	0.211126
a72	2018	24	0.209554
a72	2018	24	0.123408
a72	2018	24	0.0337219
a72	2018	24	0.0949993
a72	2018	24	0.189588
a72	2018	24	0.106058
a72	2018	24	0.00186821
a73	2017	8	0.0218836
a73	2017	8	0.147538
a73	2017	10	0.0940284
a73	2017	10	0.0221878
a73	2017	10	0.0568547
a73	2017	10	0.072001
a73	2017	10	0.165327
a73	2017	10	0.323225
a73	2017	10	0.0552646
a73	2017	10	0.620573
a73	2017	10	0.384671
a73	2017	10	0.257336
a73	2017	10	0.182329
a73	2017	10	0.490203
a73	2017	10	0.0819235
a73	2017	10	0.0763009
a73	2017	10	0.0410423
a73	2017	10	0.224199
a73	2017	10	0.260276
a73	2017	10	0.173282
a73	2017	10	0.35999
a73	2017	10	0.205814
a74	2018	165	0.515298
a74	2018	165	0.441044
a74	2018	165	0.134179
a74	2018	53	0.215304
a74	2018	165	0.120628
a74	2018	9	0.0794702
a74	2018	9	0.518584
a75	2018	29	0.100176
a75	2018	29	0.00904848
a75	2018	29	0.254308
a75	2018	29	0.0662737
a76	2018	9	0.137202
a76	2018	9	0.824161
a76	2018	9	0.0606726
a76	2018	9	0.0645311
a76	2018	9	0.365465
a76	2018	10	0.641191
a77	2018	19	1.33929
a77	2018	19	0.340262
a77	2018	19	0.61476
a77	2018	19	1.24171
a78	2018	137	0.0234868
a78	2018	144	0.0599916
a78	2018	118	0.135435
a78	2018	118	0.0144614
a78	2018	66	0.0660474
a78	2018	70	0.0518044
a78	2018	58	0.0787491
a78	2018	59	0.0729387
a78	2018	71	1.39245
a78	2018	74	1.11489
a78	2018	60	1.35706
a78	2018	59	1.09759
a79	2018	13	0.0702839
a79	2018	14	0.344543
a79	2018	13	0.526637
a79	2018	13	0.433637
a79	2018	13	1.01434
a79	2018	13	1.37168
a79	2018	13	0.282336
a79	2018	13	0.73789
a79	2018	13	1.09566
a80	2018	10	0
a80	2018	10	0.050485
a80	2018	10	0.350622
a80	2018	10	0.0340203
a80	2018	10	0.00776974
a80	2018	10	0.0512754
a81	2018	5	1.25336
a81	2018	5	0.753736
a81	2018	4	10.1338
a81	2018	5	0.267973
a81	2018	5	0.106103
a81	2018	4	0.599496
a81	2018	5	1.83255
a81	2018	5	0.644522
a81	2018	4	13.0411
a81	2018	5	1.04978
a81	2018	5	0.137235
a81	2018	4	11.9721
a81	2018	5	0.0919017
a81	2018	5	0.285458
a81	2018	4	1.21064
a81	2018	5	0.0285647
a81	2018	5	0.399809
a81	2018	4	0.379498
a82	2018	10	0.859644
a82	2018	10	0.380598
a82	2018	10	0.176448
a82	2018	10	0.0504958
a82	2018	10	0.0383641
a82	2018	16	0.131782
a82	2018	16	0
a82	2018	16	0.0563467
a82	2018	16	0.0513004
a82	2018	16	0.0775661
a82	2018	16	0.043474
a82	2018	10	0.753786
a82	2018	10	0.301742
a82	2018	10	0.139509
a82	2018	10	0.165624
a82	2018	10	0.144894
a82	2018	10	0.147449
a82	2018	10	0.167991
a82	2018	10	0.325725
a83	2018	6	0.0507395
a83	2018	12	0.261117
a84	2018	30	0
a84	2018	11	0.0321525
a84	2018	16	0.290148
a84	2018	23	0.243272
a85	2018	41	0.0522175
a85	2018	41	0.0433908
a85	2018	41	0.155149
a86	2018	6	1.42416
a87	2018	36	0.130734
a87	2018	36	0.513762
a87	2018	36	0.153543
a87	2018	36	0.158313
a87	2018	36	0.258307
a87	2018	36	0.258307
a87	2018	36	0.00679285
a87	2018	36	0.224117
a87	2018	36	0.542054
a87	2018	36	0.101743
a87	2018	36	0.392838
a87	2018	36	0.0486797
a87	2018	36	0.118658
a87	2018	36	0.0427781
a87	2018	36	0.174889
a87	2018	36	0.114026
a87	2018	36	0.137394
a87	2018	36	0.0348829
a87	2018	36	0.235167
a87	2018	36	0.0726125
a87	2018	36	0.102835
a87	2018	36	0
a87	2018	36	0.130053
a87	2018	36	0.0394825
a87	2018	36	0.305796
a87	2018	36	0.0626208
a87	2018	36	0.369285
a87	2018	36	0.0792327
a87	2018	36	0.128007
a87	2018	36	0.0662953
a87	2018	36	0.0515578
a87	2018	36	0.0112298
a87	2018	36	0.100979
a87	2018	36	0.0830448
a87	2018	36	0.184076
a87	2018	36	0.0610509
a87	2018	36	0.00606407
a87	2018	36	0.0356319
a87	2018	36	0.175128
a87	2018	36	0.237448
a88	2018	15	0.236389
a88	2018	15	0.434215
a88	2018	15	0.691902
a88	2018	15	0.842476
a88	2018	15	0.162381
a88	2018	15	0.496102
a88	2018	15	0.185376
a88	2018	15	0.531245
a88	2018	15	0.332826
a88	2018	15	1.52809
a89	2019	8	0.101955
a89	2019	8	0.367725
a89	2019	8	0.0628652
a89	2019	8	0.182322
a90	2019	66	0.102119
a90	2019	66	0.115532
a90	2019	66	0.172851
a90	2019	66	0.14308
a90	2019	66	0.0800776
a90	2019	66	0.294105
a90	2019	66	0.37814
a90	2019	66	0.33301
a90	2019	66	0.280195
a90	2019	66	0.102119
a90	2019	66	0.082915
a90	2019	66	0.109536
a90	2019	66	0.112546
a90	2019	66	0.0653042
a90	2019	66	0.13067
a90	2019	66	0.226165
a90	2019	66	0.202957
a90	2019	66	0.246598
a90	2019	66	0.0535159
a90	2019	66	0.0486609
a90	2019	66	0.0259796
a90	2019	66	0.0494023
a90	2019	66	0.0381594
a90	2019	66	0.0182154
a90	2019	66	0.0494457
a90	2019	66	0.00936336
a90	2019	66	0.0181254
a90	2019	66	0.094938
a90	2019	66	0.0273377
a90	2019	66	0.022676
a90	2019	66	0.0155946
a90	2019	66	0.00429492
a90	2019	66	0.00960446
a90	2019	66	0.0441332
a90	2019	66	0.0270158
a90	2019	66	0.0136233
a91	2019	40	0.118763
a91	2019	41	0.154729
a91	2019	42	0.594367

## Sheet: FIG 1B
year	mean_mag	CI_LB	CI_UB
2009	5.4411	3.72201	7.31834
2010	5.19588	4.22524	6.25831
2011	0.322766	0.226083	0.426856
2012	0.900787	0.749963	1.05781
2013	1.01893	0.721533	1.3478
2014	3.01908	2.53379	3.51851
2015	0.254567	0.194084	0.317859
2016	0.39162	0.304363	0.482506
2017	0.316883	0.251504	0.382356
2018	0.442475	0.325839	0.576354
2019	0.0877347	0.0540084	0.125599

## Sheet: FIG 2A
year	mean_mag	CI_LB	CI_UB
2009	5.43999	3.69853	7.35268
2010	5.19165	4.19345	6.22551
2011	0.323739	0.225594	0.4282
2012	0.952714	0.785856	1.13221
2013	1.15911	0.816598	1.54418
2014	3.01398	2.54797	3.53558
2015	0.240946	0.15718	0.336445
2016	0.423334	0.325408	0.530725
2017	0.38494	0.292568	0.483417
2018	0.287858	0.243272	0.33269
2019	0.736379	0.0691168	1.89727

## Sheet: FIG 2B
year	mean_mag	CI_LB	CI_UB
2009	5.43003	3.80007	7.33482
2010	5.18814	4.22246	6.24256
2011	0.314323	0.210417	0.423954
2012	1.07802	0.862348	1.30743
2013	1.08855	0.754431	1.44086
2014	3.47581	2.86777	4.12203
2015	0.268299	0.195749	0.346301
2016	0.413946	0.319016	0.520305
2017	0.337238	0.258927	0.413003
2018	0.819319	0.589209	1.05515
2019	0.0880808	0.0519084	0.128167

## Sheet: FIG 2C
year	mean_mag	CI_LB	CI_UB
2009	5.43003	3.80007	7.33482
2010	5.18814	4.22246	6.24256
2011	0.314323	0.210417	0.423954
2012	1.07802	0.862348	1.30743
2013	1.08855	0.754431	1.44086
2014	3.47581	2.86777	4.12203
2015	0.268299	0.195749	0.346301
2016	0.413946	0.319016	0.520305
2017	0.337238	0.258927	0.413003
2018	0.819319	0.589209	1.05515
2019	0.0880808	0.0519084	0.128167

## Sheet: FIG 3
study	avg.n	mean.lnrr.mag
a1	27	1.5607
a2	45	4.8111
a3	18	3.707
a4	9	0.4518
a5	18	0.7034
a6	20	1.1405
a7	26	0.7939
a8	25	0.4672
a9	15	0.1821
a10	69	0.475
a11	17	1.3012
a12	25	0.7764
a13	30	0.0697
a14	14	2.248
a15	30	0.1657
a16	20	0.1417
a18	60	0.0938
a24	13	1.4145
a17	18	0.3083
a19	10	0.5212
a20	16	0.0304
a21	21	1.1118
a22	28	1.8029
a23	42	0.544
a27	14	1.821
a30	11	0.5103
a25	42	0.1954
a26	60	0.2002
a28	50	0.1266
a29	7	0.7348
a31	11	3.904
a32	10	0.7801
a33	156	1.1212
a35	8	1.2594
a37	17	0.577
a34	5	0.6461
a36	6	0.6679
a38	11	0.155
a39	21	0.184
a40	12	0.8173
a41	25	0.0966
a42	14	0.5151
a43	6	0.8676
a44	35	0.2646
a50	30	0.1858
a52	89	0.3021
a58	17	0.203
a45	90	0.1481
a46	20	0.3714
a47	15	0.2839
a48	13	0.2817
a49	24	0.6189
a51	15	0.308
a53	14	0.1549
a54	12	0.5414
a55	64	0.359
a56	30	0.2269
a57	40	0.0374
a66	20	0.341
a67	17	0.4467
a59	18	0.7101
a60	29	0.5402
a61	15	0.1262
a62	25	0.1864
a63	21	0.7431
a64	40	0.8103
a65	9	0.0547
a68	12	0.152
a69	16	0.3782
a70	24	0.17
a71	568	0.8223
a73	10	0.1962
a72	24	0.1213
a74	105	0.2892
a75	34	0.1075
a76	10	0.3489
a77	19	0.884
a78	85	0.4554
a79	13	0.653
a80	11	0.0824
a81	4	2.4549
a82	12	0.2112
a83	9	0.1559
a84	21	0.1414
a85	41	0.4187
a86	6	1.4242
a87	36	0.1487
a88	15	0.5441
a89	8	0.1787
a90	66	0.1041
a91	45	0.2893

## Sheet: FIG 4A
study	citations per year
Munday et al. 2009	70.5
Dixson et al. 2009	53
Munday et al. 2010	43.5455
Cripps et al. 2011	20.9
Ferrari et al. 2011	19.8
Ferrari et al.. 2011	19.4
Simpson et al. 2011	30.5
Devine et al. 2011	10.8889
Devine et al. 2011	9.11111
Domenici et al. 2011	26.8889
Ferrari et al. 2012	17.2222
Ferrari et al. 2012	14.3333
Hurst et al. 2012	8.44444
Nilsson et al. 2012	60.8889
Nowicki et al. 2012	16.5556
Sundin et al. 2012	2.55556
Bignami et al. 2012	15.5
Munday et al. 2012	15.25
al.lan et al. 2013	14.5
Forsgen et al. 2013	10.875
Jutfelt & Hedgarde 2013	9.25
Jutfelt et al. 2013	18.75
Lönnstedt et al. 2013	3.875
McCormick et al. 2013	8.125
Chivers et al. 2013	24.7143
Hamilton et al. 2013	25.7143
al.lan et al. 2014	15.8571
Bignami et al. 2014	10
Domenici et al. 2014	9.28571
Green & Jutfelt 2014	11.8571
Munday et al. 2014	26.4286
Pimentel et al. 2014	9.14286
Welch et al. 2014	20.4286
Dixson et al. 2014	20
Ferrari et al. 2014	13.1667
Bender et al. 2015	1.83333
Fal.iero et al. 2015	4.5
Heinrich et al. 2015	8.8
Jutfelt & Hedgarde 2015	6.33333
Lai et al. 2015	11.3333
Maneja et al. 2015	5.83333
Naslund et al. 2015	4.66667
Pistevos et al. 2015	18.3333
Rossi et al. 2015	7.66667
Munday et al. 2015	8.2
Nagelkerken et al. 2015	21.8
Sundin & Jutfelt 2015	10.2
Duteil et al. 2016	3.2
Heuer et al. 2016	13.2
Lopes et al. 2016	9.2
Milazzo et al. 2016	7.8
Munday et al. 2016	8.8
Nadler et al. 2016	3.6
Nasuchon et al. 2016	1.6
Pimentel et al. 2016	10.2
Rossi et al. 2016	10
Sampaio et al. 2016	4.2
Silva et al. 2016	0
Pistevos et al. 2016	5.5
Pistevos et al. 2016	8.75
al.lan et al. 2017	7.75
Castro et al. 2017	3.25
Cattano et al. 2017	4.25
Ferrari et al. 2017	2.75
Goldenberg et al. 2017	11
Jarrold et al. 2017	15
Kwan et al. 2017	5.75
Schmidt et al. 2017	6.25
Sundin et al. 2017	2
Sundin et al. 2017	5.25
Welch & Munday 2017	8
Davis et al. 2017	11
Davis et al. 2018	4.33333
Goldenberg et al. 2018	25
Laubenstein et al. 2018	8.66667
Maulvault et al. 2018	9.33333
McCormick et al. 2018	3.66667
McMahon et al. 2018	6
Porteus et al. 2018	21
Raby et al. 2018	1
Rodriguez-Dominguez et al. 2018	2.33333
Rossi et al. 2018	4.66667
Sswat et al. 2018	8.66667
Sundin & Jutfelt 2018	2.66667
Watson et al. 2018	12.6667
Steckbauer et al. 2018	0.333333
Andrade et al. 2018	2
Jiahuan et al. 2018	7.33333
Borges et al.. 2019	4.5
Hurst et al. 2019	3
Laubenstein et al. 2019	9.5

## Sheet: FIG 4B
study	citations since 2020
Munday et al. 2009	84
Dixson et al. 2009	65
Munday et al. 2010	59
Cripps et al. 2011	25
Ferrari et al. 2011	18
Ferrari et al.. 2011	12
Simpson et al. 2011	27
Devine et al. 2011	10
Devine et al. 2011	9
Domenici et al. 2011	34
Ferrari et al. 2012	11
Ferrari et al. 2012	18
Hurst et al. 2012	8
Nilsson et al. 2012	83
Nowicki et al. 2012	22
Sundin et al. 2012	0
Bignami et al. 2012	17
Munday et al. 2012	14
al.lan et al. 2013	14
Forsgen et al. 2013	19
Jutfelt & Hedgarde 2013	13
Jutfelt et al. 2013	22
Lönnstedt et al. 2013	4
McCormick et al. 2013	9
Chivers et al. 2013	29
Hamilton et al. 2013	25
al.lan et al. 2014	13
Bignami et al. 2014	21
Domenici et al. 2014	17
Green & Jutfelt 2014	26
Munday et al. 2014	40
Pimentel et al. 2014	11
Welch et al. 2014	26
Dixson et al. 2014	34
Ferrari et al. 2014	15
Bender et al. 2015	3
Fal.iero et al. 2015	7
Heinrich et al. 2015	15
Jutfelt & Hedgarde 2015	7
Lai et al. 2015	14
Maneja et al. 2015	6
Naslund et al. 2015	3
Pistevos et al. 2015	45
Rossi et al. 2015	8
Munday et al. 2015	10
Nagelkerken et al. 2015	26
Sundin & Jutfelt 2015	6
Duteil et al. 2016	3
Heuer et al. 2016	20
Lopes et al. 2016	11
Milazzo et al. 2016	11
Munday et al. 2016	14
Nadler et al. 2016	7
Nasuchon et al. 2016	3
Pimentel et al. 2016	19
Rossi et al. 2016	12
Sampaio et al. 2016	7
Silva et al. 2016
Pistevos et al. 2016	8
Pistevos et al. 2016	14
al.lan et al. 2017	11
Castro et al. 2017	3
Cattano et al. 2017	5
Ferrari et al. 2017	6
Goldenberg et al. 2017	18
Jarrold et al. 2017	26
Kwan et al. 2017	10
Schmidt et al. 2017	3
Sundin et al. 2017	6
Sundin et al. 2017	6
Welch & Munday 2017	8
Davis et al. 2017	15
Davis et al. 2018	6
Goldenberg et al. 2018	36
Laubenstein et al. 2018	19
Maulvault et al. 2018	22
McCormick et al. 2018	6
McMahon et al. 2018	3
Porteus et al. 2018	31
Raby et al. 2018	2
Rodriguez-Dominguez et al. 2018	5
Rossi et al. 2018	9
Sswat et al. 2018	12
Sundin & Jutfelt 2018	5
Watson et al. 2018	22
Steckbauer et al. 2018	1
Andrade et al. 2018	2
Jiahuan et al. 2018	14
Borges et al.. 2019	5
Hurst et al. 2019	6
Laubenstein et al. 2019	14

## Sheet: FIG 4C
study	avg.n	if.at.pub	mean.lnrr.mag
a1	27	9.432	1.5607
a2	45	10.318	4.8111
a3	18	9.771	3.707
a4	9	4.092	0.4518
a5	18	17.557	0.7034
a6	20	6.862	1.1405
a7	26	3.762	0.7939
a8	25	3.412	0.4672
a9	15	3.878	0.1821
a10	69	3.762	0.475
a11	17	3.73	1.3012
a12	25	4.861	0.7764
a13	30	2.546	0.0697
a14	14	14.472	2.248
a15	30	2.263	0.1657
a16	20	1.947	0.1417
a17	60	6.91	0.0938
a18	13	2.468	1.4145
a19	18	3.534	0.3083
a20	10	1.658	0.5212
a21	16	2.304	0.0304
a22	21	3.534	1.1118
a23	28	1.658	1.8029
a24	42	5.078	0.544
a25	14	8.224	1.821
a26	11	5.292	0.5103
a27	42	5.051	0.1954
a28	60	2.619	0.2002
a29	50	3.234	0.1266
a30	7	3.248	0.7348
a31	11	14.547	3.904
a32	10	2.391	0.7801
a33	156	14.547	1.1212
a34	8	8.044	1.2594
a35	17	8.044	0.577
a36	5	3.057	0.6461
a37	11	2.626	0.155
a38	21	3.042	0.184
a39	25	1.796	0.0966
a40	14	1.583	0.5151
a41	6	5.228	0.8676
a42	35	4.823	0.2646
a43	30	2.626	0.1858
a44	89	17.184	0.3021
a45	17	2.626	0.203
a46	90	2.243	0.1481
a47	20	4.259	0.3714
a48	15	2.136	0.2839
a49	13	4.94	0.2817
a50	24	2.177	0.6189
a51	15	2.323	0.308
a52	14	0.839	0.1549
a53	12	3.496	0.5414
a54	64	3.089	0.359
a55	30	2.136	0.2269
a56	40	4.9	0.0374
a57	20	3.13	0.341
a58	17	4.03	0.4467
a59	18	4.847	0.7101
a60	29	2.766	0.5402
a61	15	3.159	0.1262
a62	25	2.751	0.1864
a63	21	8.997	0.7431
a64	40	4.122	0.8103
a65	9	2.504	0.0547
a66	12	2.276	0.152
a67	16	3.347	0.3782
a68	24	2.473	0.17
a69	568	4.694	0.8223
a70	10	8.997	0.1962
a71	24	3.46	0.1213
a72	105	19.181	0.2892
a73	10	4.61	0.3489
a74	19	4.847	0.884
a75	85	2.276	0.4554
a76	13	19.181	0.653
a77	11	1.702	0.0824
a78	4	3.241	2.4549
a79	12	4.122	0.2112
a80	9	2.766	0.1559
a81	21	2.504	0.1414
a82	41	8.997	0.4187
a83	36	1.729	0.1487
a84	8	3.345	0.1787
a85	66	3.159	0.1041
a86	45	4.122	0.2893

## Sheet: FIG 4D
study	if.at.pub	avg.n	citations.per.year
a1	9.432	27	70.5
a2	10.318	45	53
a3	9.771	18	43.5
a4	4.092	9	20.9
a5	17.557	18	19.8
a6	6.862	20	19.4
a7	3.762	26	30.5
a8	3.412	25	10.9
a9	3.878	15	9.1
a10	3.762	69	26.9
a11	3.73	17	17.2
a12	4.861	25	14.3
a13	2.546	30	8.4
a14	14.472	14	60.9
a15	2.263	30	16.6
a16	1.947	20	2.6
a17	6.91	60	15.5
a18	2.468	13	15.3
a19	3.534	18	14.5
a20	1.658	10	10.9
a21	2.304	16	9.3
a22	3.534	21	18.8
a23	1.658	28	3.9
a24	5.078	42	8.1
a25	8.224	14	24.7
a26	5.292	11	25.7
a27	5.051	42	15.9
a28	2.619	60	10
a29	3.234	50	9.3
a30	3.248	7	11.9
a31	14.547	11	26.4
a32	2.391	10	9.1
a33	14.547	156	20.4
a34	8.044	8	20
a35	8.044	17	13.2
a36	3.057	5	1.8
a37	2.626	11	8.8
a38	3.042	21	6.3
a39	1.796	25	5.8
a40	1.583	14	4.7
a41	5.228	6	18.3
a42	4.823	35	7.7
a43	2.626	30	8.2
a44	17.184	89	21.8
a45	2.626	17	10.2
a46	2.243	90	3.2
a47	4.259	20	13.2
a48	2.136	15	9.2
a49	4.94	13	7.8
a50	2.177	24	8.8
a51	2.323	15	3.6
a52	0.839	14	1.6
a53	3.496	12	10.2
a54	3.089	64	10
a55	2.136	30	4.2
a56	4.9	40	0
a57	3.13	20	5.5
a58	4.03	17	8.8
a59	4.847	18	7.8
a60	2.766	29	3.3
a61	3.159	15	4.3
a62	2.751	25	2.8
a63	8.997	21	11
a64	4.122	40	15
a65	2.504	9	5.8
a66	2.276	12	6.3
a67	3.347	16	2
a68	2.473	24	5.3
a69	4.694	568	8
a70	8.997	10	11
a71	3.46	24	4.3
a72	19.181	105	25
a73	4.61	10	9.3
a74	4.847	19	3.7
a75	2.276	85	6
a76	19.181	13	21
a77	1.702	11	1
a78	3.241	4	2.3
a79	4.122	12	4.7
a80	2.766	9	8.7
a81	2.504	21	2.7
a82	8.997	41	12.7
a83	1.729	36	2
a84	3.345	8	4.5
a85	3.159	66	3
a86	4.122	45	9.5

[truncated: 3 more sheets: FIG 4E, FIG 5A, FIG 5B]
