# Supplementary material for: Meta-analysis reveals an extreme “decline effect” in the impacts of ocean acidification on fish behavior
Source: PLoS Biol. 2022 Feb 3;20(2):e3001511. doi: 10.1371/journal.pbio.3001511 (PMC8812914; doi:10.1371/journal.pbio.3001511)
Supplement: S2 Data — Complete dataset including meta-data, study (and observation) specific qualitative and quantitative data, and information on excluded studies. (XLSX) [file pbio.3001511.s003.xlsx]

## Sheet: Meta-data
Dataset completed on:	23 March, 2019
Date of collection:	June 2018 - March 2019
Initial data collection:	JCC
Dataset checks:	JS
Dataset revisions:	JCC
Final dataset checks:	JCC and JS
Column heading	Description
Study	Code for each individual study
Authors	Authors of each paper
Year (online)	Year the final paper was made available online
Year (print)	Year the final paper was included in a journal volume/issue
Title	Title of each paper
Journal	Journal the paper was published in
Pub year IF	The journal impact factor for the year the paper was published; obtained from InCites Journal Citation Reports
2017 IF	The journal impact factor for 2017 (i.e., most recent journal impact factor); obtained from InCites Journal Citation Reports
Average n	Average sample size for the study; average of indiviudal sample sizes for the contol and experimental groups
Effect type	The type of effect concluded by the study regarding the effect of OA on behaviour; strong, weak, or no effect (see Supplementary Methods for details)
Species	The species used in each individual experiment
Climate (FishBase)	Climatic region for each species; obtained from FishBase
Env cue/stimulus?	Whether or not the experiment included a cue or stimulus in the experiment (olfactory, visual, auditory, or physical)
Cue/stimulus type	The type of cue or stimulus used
Behavioural metric	The specific measure of behaviour tested
Life stage	Life stage of the fish tested
ctrl.n	Sample size of the control group
ctrl.mean	Mean of the control group
ctrl.var	Measured variance of the control group
ctrl.vartype	The metric of variance used for the control group (standared deviation, standard error, 95% confidence interval, or inter-quartile range
ctrl.sd	The standard deviation of the control group, calculated from ctrl.vartype
oa.n	Sample size of the experimental group
oa.mean	Mean of the experimental group
oa.var	Measured variance of the experimental group
oa.vartype	The metric of variance used for the experimental group (standared deviation, standard error, 95% confidence interval, or inter-quartile range
oa.sd	The standard deviation of the experimental group, calculated from ctrl.vartype
lnRR	Raw effect size (natural log transformed response ratio)
|lnRR|	Absolute effect size (natural log transformed response ratio)
Weighted mean |lnRR|	The mean effect size for each study computed as the average of |lnRR| measurements for a given study
Notes	General notes regarding the nature of the data; includes rationale for omissions and other alterations to the data
JS check	Data checked by Josefin Sundin; X = yes
JCC final check	Data final checked by Jeff Clements; X = yes
Precise sample size description in text?	Whether or not the study adequately described sample sizes in the text of the paper
Sample size source	How the sample size for each group in each study was derived

## Sheet: Raw dataset
Study	Authors	Year (online)	Year (print)	Title		Journal	Pub year IF	2017 IF	Average n	Effect type	Species	Climate (FishBase)	Env cue/stimulus?	Cue/stimulus type	Behavioural metric	Life stage	ctrl.n	ctrl.mean	ctrl.var	ctrl.vartype	ctrl.sd	oa.n	oa.mean	oa.var	oa.vartype	oa.sd	lnRR	|lnRR|	Raw mean |lnRR|	Notes	Precise sample size description in text?	Sample size source
a1	Munday et al	2009	2009	Ocean acidification impairs olfactory discrimination and homing ability of marine fish.		PNAS	9.432	9.504	27.1429	Strong	Amphiprion percula	Trop	Yes	Habitat	% time in Xanthostemon cue	Larvae	26	94.129	0.587	SE	2.99312	46	72.789	1.957	SE	13.273	-0.2571	0.2571	1.5607	Used cue treatments only for Fig 1 because behaviour was tested as choice (and including a choice of seawater vs. seawater therefore is not appropriate)	Y	Provided in figures
a1	Munday et al	2009	2009	Ocean acidification impairs olfactory discrimination and homing ability of marine fish.		PNAS	9.432	9.504			Amphiprion percula	Trop	Yes	Habitat	% time in Melaleuca cue	Larvae	20	0.783	0.783	SE	3.50168	46	83.562	1.566	SE	10.6211	4.6702	4.6702		Added .0001 to zero values (variance)
a1	Munday et al	2009	2009	Ocean acidification impairs olfactory discrimination and homing ability of marine fish.		PNAS	9.432	9.504			Amphiprion percula	Trop	Yes	Habitat	% time in Grass cue	Larvae	20	46.38	3.131	SE	14.0023	46	71.429	1.957	SE	13.273	0.4318	0.4318
a1	Munday et al	2009	2009	Ocean acidification impairs olfactory discrimination and homing ability of marine fish.		PNAS	9.432	9.504			Amphiprion percula	Trop	Yes	Habitat	% time in anemone cue	Larvae	10	98.826	0.587	SE	1.85626	16	88.258	1.761	SE	7.044	-0.1131	0.1131
a1	Munday et al	2009	2009	Ocean acidification impairs olfactory discrimination and homing ability of marine fish.		PNAS	9.432	9.504			Amphiprion percula	Trop	Yes	Kin	% time in Parent vs Seawater cue	Larvae	30	0.912	0.547	SE	2.99604	20	99.818	0.0001	SE	0.00447214	4.6955	4.6955
a1	Munday et al	2009	2009	Ocean acidification impairs olfactory discrimination and homing ability of marine fish.		PNAS	9.432	9.504			Amphiprion percula	Trop	Yes	Kin	% time in Non-parent vs Seawater cue	Larvae	30	90.876	0.73	SE	3.99837	20	99.818	0.0001	SE	0.00447214	0.0939	0.0939
a1	Munday et al	2009	2009	Ocean acidification impairs olfactory discrimination and homing ability of marine fish.		PNAS	9.432	9.504			Amphiprion percula	Trop	Yes	Kin	% time in Non-parent vs Parent cue	Larvae	30	96.35	0.73	SE	3.99837	20	49.635	0.547	SE	2.44626	-0.6633	0.6633
a2	Dixson et al	2009	2010	Ocean acidification disrupts the innate ability of fish to detect predator olfactory cues		Ecol Lett	10.318	9.137	15	Strong	Amphiprion percula	Trop	Yes	Predator	% time in predator cue, newly hatched, untreat vs. pred 1	Larvae	45	9.647	1.587	SE	10.6459	45	7.937	1.058	SE	7.09728	-0.1951	0.1951	4.81115	Added .0001 to zero values (means + variance)	N	Provided in text: "at least 15 randomly selected larvae were tested for each"; precise values not provided, so we used 15 from the description in the text.
a2	Dixson et al	2009	2010	Ocean acidification disrupts the innate ability of fish to detect predator olfactory cues		Ecol Lett	10.318	9.137			Amphiprion percula	Trop	Yes	Predator	% time in predator cue, newly hatched, untreat vs. pred 2	Larvae	45	10.064	0.001	SE	0.0067082	45	10.582	1.058	SE	7.09728	0.0502	0.0502
a2	Dixson et al	2009	2010	Ocean acidification disrupts the innate ability of fish to detect predator olfactory cues		Ecol Lett	10.318	9.137			Amphiprion percula	Trop	Yes	Predator	% time in non-predator cue, newly hatched, untreat vs. Non-pred 1	Larvae	45	14.054	0.541	SE	3.62914	45	14.516	0.538	SE	3.60901	0.0323	0.0323
a2	Dixson et al	2009	2010	Ocean acidification disrupts the innate ability of fish to detect predator olfactory cues		Ecol Lett	10.318	9.137			Amphiprion percula	Trop	Yes	Predator	% time in non-predator cue, newly hatched, untreat vs. Non-pred 2	Larvae	45	12.973	1.622	SE	10.8807	45	1.613	0.0001	SE	0.00067082	-2.0848	2.0848
a2	Dixson et al	2009	2010	Ocean acidification disrupts the innate ability of fish to detect predator olfactory cues		Ecol Lett	10.318	9.137			Amphiprion percula	Trop	Yes	Predator	% time in predator cue, newly hatched, pred 1 vs. non-pred 1	Larvae	45	11.111	1.058	SE	7.09728	45	11.111	0.001	SE	0.0067082	0	0
a2	Dixson et al	2009	2010	Ocean acidification disrupts the innate ability of fish to detect predator olfactory cues		Ecol Lett	10.318	9.137			Amphiprion percula	Trop	Yes	Predator	% time in predator cue, newly hatched, non-pred 2 vs. pred 2	Larvae	45	10.582	0.0001	SE	0.00067082	45	8.993	1.058	SE	7.09728	-0.1627	0.1627
a2	Dixson et al	2009	2010	Ocean acidification disrupts the innate ability of fish to detect predator olfactory cues		Ecol Lett	10.318	9.137			Amphiprion percula	Trop	Yes	Predator	% time in predator cue, settlement stg, untreat vs. pred 1	Larvae	45	0.0001	0.0001	SE	0.00067082	45	99.9999	0.0001	SE	0.00067082	13.8155	13.8155
a2	Dixson et al	2009	2010	Ocean acidification disrupts the innate ability of fish to detect predator olfactory cues		Ecol Lett	10.318	9.137			Amphiprion percula	Trop	Yes	Predator	% time in predator cue, settlement stg, untreat vs. pred 2	Larvae	45	0.0001	0.0001	SE	0.00067082	45	99.9999	0.0001	SE	0.00067082	13.8155	13.8155
a2	Dixson et al	2009	2010	Ocean acidification disrupts the innate ability of fish to detect predator olfactory cues		Ecol Lett	10.318	9.137			Amphiprion percula	Trop	Yes	Predator	% time in non-predator cue, settlement stg, untreat vs. non-pred 1	Larvae	45	50.27	0.0001	SE	0.00067082	45	99.9999	0.0001	SE	0.00067082	0.6878	0.6878
a2	Dixson et al	2009	2010	Ocean acidification disrupts the innate ability of fish to detect predator olfactory cues		Ecol Lett	10.318	9.137			Amphiprion percula	Trop	Yes	Predator	% time in non-predator cue, settlement stg, untreat vs. non-pred 2	Larvae	45	50.811	0.0001	SE	0.00067082	45	99.9999	0.0001	SE	0.00067082	0.6771	0.6771
a2	Dixson et al	2009	2010	Ocean acidification disrupts the innate ability of fish to detect predator olfactory cues		Ecol Lett	10.318	9.137			Amphiprion percula	Trop	Yes	Predator	% time in predator cue, settlement stg, pred 1 vs. non-pred 1	Larvae	45	0.0001	0.0001	SE	0.00067082	45	49.206	0.529	SE	3.54864	13.1064	13.1064
a2	Dixson et al	2009	2010	Ocean acidification disrupts the innate ability of fish to detect predator olfactory cues		Ecol Lett	10.318	9.137			Amphiprion percula	Trop	Yes	Predator	% time in predator cue, settlement stg, non-pred 2 vs. pred 2	Larvae	45	0.0001	0.0001	SE	0.00067082	45	49.206	0.0001	SE	0.00067082	13.1064	13.1064
a3	Munday et al	2010	2010	Replenishment of fish populations is threatened by ocean acidification		PNAS	9.771	9.504	17.5521	Strong	Amphiprion percula	Trop	Yes	Predator	% time in cue, 1 dph, 550ppm (Fig 1)	Larvae	22	11.899	2.025	SD	2.025	22	9.873	1.772	SD	1.772	-0.1867	0.1867	3.70697	Added .0001 to zero values (means + variance)	Y	Table S1 in Supplement
a3	Munday et al	2010	2010	Replenishment of fish populations is threatened by ocean acidification		PNAS	9.771	9.504			Amphiprion percula	Trop	Yes	Predator	% time in cue, 1 dph, 700ppm (Fig 1)	Larvae	22	11.899	2.025	SD	2.025	22	14.177	2.785	SD	2.785	0.1752	0.1752
a3	Munday et al	2010	2010	Replenishment of fish populations is threatened by ocean acidification		PNAS	9.771	9.504			Amphiprion percula	Trop	Yes	Predator	% time in cue, 1 dph, 850ppm (Fig 1)	Larvae	22	11.899	2.025	SD	2.025	22	18.481	1.772	SD	1.772	0.4403	0.4403
a3	Munday et al	2010	2010	Replenishment of fish populations is threatened by ocean acidification		PNAS	9.771	9.504			Amphiprion percula	Trop	Yes	Predator	% time in cue, 2 dph, 550ppm (Fig 1)	Larvae	22	11.646	2.532	SD	2.532	22	12.658	4.304	SD	4.304	0.0833	0.0833
a3	Munday et al	2010	2010	Replenishment of fish populations is threatened by ocean acidification		PNAS	9.771	9.504			Amphiprion percula	Trop	Yes	Predator	% time in cue, 2 dph, 700ppm (Fig 1)	Larvae	22	11.646	2.532	SD	2.532	22	15.443	4.304	SD	4.304	0.2822	0.2822
a3	Munday et al	2010	2010	Replenishment of fish populations is threatened by ocean acidification		PNAS	9.771	9.504			Amphiprion percula	Trop	Yes	Predator	% time in cue, 2 dph, 850ppm (Fig 1)	Larvae	22	11.646	2.532	SD	2.532	22	82.785	1.772	SD	1.772	1.9613	1.9613
a3	Munday et al	2010	2010	Replenishment of fish populations is threatened by ocean acidification		PNAS	9.771	9.504			Amphiprion percula	Trop	Yes	Predator	% time in cue, 3 dph, 550ppm (Fig 1)	Larvae	22	11.392	2.278	SD	2.278	22	12.152	2.532	SD	2.532	0.0646	0.0646
a3	Munday et al	2010	2010	Replenishment of fish populations is threatened by ocean acidification		PNAS	9.771	9.504			Amphiprion percula	Trop	Yes	Predator	% time in cue, 3 dph, 700ppm (Fig 1)	Larvae	22	11.392	2.278	SD	2.278	22	22.025	4.304	SD	4.304	0.6593	0.6593
a3	Munday et al	2010	2010	Replenishment of fish populations is threatened by ocean acidification		PNAS	9.771	9.504			Amphiprion percula	Trop	Yes	Predator	% time in cue, 3 dph, 850ppm (Fig 1)	Larvae	22	11.392	2.278	SD	2.278	22	83.038	4.81	SD	4.81	1.9864	1.9864
a3	Munday et al	2010	2010	Replenishment of fish populations is threatened by ocean acidification		PNAS	9.771	9.504			Amphiprion percula	Trop	Yes	Predator	% time in cue, 4 dph, 550ppm (Fig 1)	Larvae	20	9.62	3.038	SD	3.038	20	11.646	2.278	SD	2.278	0.1911	0.1911
a3	Munday et al	2010	2010	Replenishment of fish populations is threatened by ocean acidification		PNAS	9.771	9.504			Amphiprion percula	Trop	Yes	Predator	% time in cue, 4 dph, 700ppm (Fig 1)	Larvae	20	9.62	3.038	SD	3.038	20	44.051	32.658	SD	32.658	1.5215	1.5215
a3	Munday et al	2010	2010	Replenishment of fish populations is threatened by ocean acidification		PNAS	9.771	9.504			Amphiprion percula	Trop	Yes	Predator	% time in cue, 4 dph, 850ppm (Fig 1)	Larvae	20	9.62	3.038	SD	3.038	20	87.848	3.291	SD	3.291	2.2118	2.2118
a3	Munday et al	2010	2010	Replenishment of fish populations is threatened by ocean acidification		PNAS	9.771	9.504			Amphiprion percula	Trop	Yes	Predator	% time in cue, 5 dph, 550ppm (Fig 1)	Larvae	20	11.899	3.038	SD	3.038	20	11.139	2.785	SD	2.785	-0.066	0.066
a3	Munday et al	2010	2010	Replenishment of fish populations is threatened by ocean acidification		PNAS	9.771	9.504			Amphiprion percula	Trop	Yes	Predator	% time in cue, 5 dph, 700ppm (Fig 1)	Larvae	20	11.899	3.038	SD	3.038	20	30.633	28.101	SD	28.101	0.9456	0.9456
a3	Munday et al	2010	2010	Replenishment of fish populations is threatened by ocean acidification		PNAS	9.771	9.504			Amphiprion percula	Trop	Yes	Predator	% time in cue, 5 dph, 850ppm (Fig 1)	Larvae	20	11.899	3.038	SD	3.038	20	87.595	3.038	SD	3.038	1.9963	1.9963
a3	Munday et al	2010	2010	Replenishment of fish populations is threatened by ocean acidification		PNAS	9.771	9.504			Amphiprion percula	Trop	Yes	Predator	% time in cue, 6 dph, 550ppm (Fig 1)	Larvae	22	9.62	2.278	SD	2.278	22	8.861	3.797	SD	3.797	-0.0822	0.0822
a3	Munday et al	2010	2010	Replenishment of fish populations is threatened by ocean acidification		PNAS	9.771	9.504			Amphiprion percula	Trop	Yes	Predator	% time in cue, 6 dph, 700ppm (Fig 1)	Larvae	22	9.62	2.278	SD	2.278	22	41.519	35.949	SD	35.949	1.4623	1.4623
a3	Munday et al	2010	2010	Replenishment of fish populations is threatened by ocean acidification		PNAS	9.771	9.504			Amphiprion percula	Trop	Yes	Predator	% time in cue, 6 dph, 850ppm (Fig 1)	Larvae	22	9.62	2.278	SD	2.278	22	87.089	4.051	SD	4.051	2.2031	2.2031
a3	Munday et al	2010	2010	Replenishment of fish populations is threatened by ocean acidification		PNAS	9.771	9.504			Amphiprion percula	Trop	Yes	Predator	% time in cue, 8 dph, 550ppm (Fig 1)	Larvae	18	0.0001	0.0001	SD	0.0001	22	0.0001	0.0001	SD	0.0001	0	0
a3	Munday et al	2010	2010	Replenishment of fish populations is threatened by ocean acidification		PNAS	9.771	9.504			Amphiprion percula	Trop	Yes	Predator	% time in cue, 8 dph, 700ppm (Fig 1)	Larvae	18	0.0001	0.0001	SD	0.0001	22	43.544	42.532	SD	42.532	12.9841	12.9841
a3	Munday et al	2010	2010	Replenishment of fish populations is threatened by ocean acidification		PNAS	9.771	9.504			Amphiprion percula	Trop	Yes	Predator	% time in cue, 8 dph, 850ppm (Fig 1)	Larvae	18	0.0001	0.0001	SD	0.0001	22	98.481	2.532	SD	2.532	13.8002	13.8002
a3	Munday et al	2010	2010	Replenishment of fish populations is threatened by ocean acidification		PNAS	9.771	9.504			Amphiprion percula	Trop	Yes	Predator	% time in cue, 10 dph, 550ppm (Fig 1)	Larvae	25	0.0001	0.0001	SD	0.0001	25	0.0001	0.0001	SD	0.0001	0	0
a3	Munday et al	2010	2010	Replenishment of fish populations is threatened by ocean acidification		PNAS	9.771	9.504			Amphiprion percula	Trop	Yes	Predator	% time in cue, 10 dph, 700ppm (Fig 1)	Larvae	25	0.0001	0.0001	SD	0.0001	25	44.337	42.892	SD	42.892	13.0022	13.0022
a3	Munday et al	2010	2010	Replenishment of fish populations is threatened by ocean acidification		PNAS	9.771	9.504			Amphiprion percula	Trop	Yes	Predator	% time in cue, 10 dph,850ppm (Fig 1)	Larvae	25	0.0001	0.0001	SD	0.0001	25	93.735	4.337	SD	4.337	13.7508	13.7508
a3	Munday et al	2010	2010	Replenishment of fish populations is threatened by ocean acidification		PNAS	9.771	9.504			Amphiprion percula	Trop	Yes	Predator	% time in cue, day 1, 550ppm (Fig 2a)	Larvae	10	0.0001	0.0001	SD	0.0001	10	0.0001	0.0001	SD	0.0001	0	0
a3	Munday et al	2010	2010	Replenishment of fish populations is threatened by ocean acidification		PNAS	9.771	9.504			Amphiprion percula	Trop	Yes	Predator	% time in cue, day 1, 700ppm (Fig 2a)	Larvae	10	0.0001	0.0001	SD	0.0001	10	0.0001	0.0001	SD	0.0001	0	0
a3	Munday et al	2010	2010	Replenishment of fish populations is threatened by ocean acidification		PNAS	9.771	9.504			Amphiprion percula	Trop	Yes	Predator	% time in cue, day 1, 850ppm (Fig 2a)	Larvae	10	0.0001	0.0001	SD	0.0001	10	0.563	0.563	SD	0.563	8.6359	8.6359
a3	Munday et al	2010	2010	Replenishment of fish populations is threatened by ocean acidification		PNAS	9.771	9.504			Amphiprion percula	Trop	Yes	Predator	% time in cue, day 2, 550ppm (Fig 2a)	Larvae	10	0.0001	0.0001	SD	0.0001	10	0.0001	0.0001	SD	0.0001	0	0
a3	Munday et al	2010	2010	Replenishment of fish populations is threatened by ocean acidification		PNAS	9.771	9.504			Amphiprion percula	Trop	Yes	Predator	% time in cue, day 2, 700ppm (Fig 2a)	Larvae	10	0.0001	0.0001	SD	0.0001	10	7.324	20.563	SD	20.563	11.2015	11.2015
a3	Munday et al	2010	2010	Replenishment of fish populations is threatened by ocean acidification		PNAS	9.771	9.504			Amphiprion percula	Trop	Yes	Predator	% time in cue, day 2, 850ppm (Fig 2a)	Larvae	10	0.0001	0.0001	SD	0.0001	10	79.437	7.042	SD	7.042	13.5853	13.5853
a3	Munday et al	2010	2010	Replenishment of fish populations is threatened by ocean acidification		PNAS	9.771	9.504			Amphiprion percula	Trop	Yes	Predator	% time in cue, day 3, 550ppm (Fig 2a)	Larvae	10	0.0001	0.0001	SD	0.0001	10	0.0001	0.0001	SD	0.0001	0	0
a3	Munday et al	2010	2010	Replenishment of fish populations is threatened by ocean acidification		PNAS	9.771	9.504			Amphiprion percula	Trop	Yes	Predator	% time in cue, day 3, 700ppm (Fig 2a)	Larvae	10	0.0001	0.0001	SD	0.0001	10	12.394	16.338	SD	16.338	11.7276	11.7276
a3	Munday et al	2010	2010	Replenishment of fish populations is threatened by ocean acidification		PNAS	9.771	9.504			Amphiprion percula	Trop	Yes	Predator	% time in cue, day 3, 850ppm (Fig 2a)	Larvae	10	0.0001	0.0001	SD	0.0001	10	86.479	5.07	SD	5.07	13.6702	13.6702
a3	Munday et al	2010	2010	Replenishment of fish populations is threatened by ocean acidification		PNAS	9.771	9.504			Amphiprion percula	Trop	Yes	Predator	% time in cue, day 4, 550ppm (Fig 2a)	Larvae	10	0.0001	0.0001	SD	0.0001	10	0.0001	0.0001	SD	0.0001	0	0
a3	Munday et al	2010	2010	Replenishment of fish populations is threatened by ocean acidification		PNAS	9.771	9.504			Amphiprion percula	Trop	Yes	Predator	% time in cue, day 4, 700ppm (Fig 2a)	Larvae	10	0.0001	0.0001	SD	0.0001	10	48.187	40.933	SD	40.933	13.0854	13.0854
a3	Munday et al	2010	2010	Replenishment of fish populations is threatened by ocean acidification		PNAS	9.771	9.504			Amphiprion percula	Trop	Yes	Predator	% time in cue, day 4, 850ppm (Fig 2a)	Larvae	10	0.0001	0.0001	SD	0.0001	10	89.119	2.073	SD	2.073	13.7003	13.7003
a3	Munday et al	2010	2010	Replenishment of fish populations is threatened by ocean acidification		PNAS	9.771	9.504			Pomacentrus wardi	Trop	Yes	Predator	% time in cue, day 1, 550ppm (Fig 2b)	Larvae	10	1.972	3.662	SD	3.662	10	3.944	3.169	SD	3.169	0.6931	0.6931
a3	Munday et al	2010	2010	Replenishment of fish populations is threatened by ocean acidification		PNAS	9.771	9.504			Pomacentrus wardi	Trop	Yes	Predator	% time in cue, day 1, 700ppm (Fig 2b)	Larvae	10	1.972	3.662	SD	3.662	10	2.817	2.254	SD	2.254	0.3566	0.3566
a3	Munday et al	2010	2010	Replenishment of fish populations is threatened by ocean acidification		PNAS	9.771	9.504			Pomacentrus wardi	Trop	Yes	Predator	% time in cue, day 1, 850ppm (Fig 2b)	Larvae	10	1.972	3.662	SD	3.662	10	1.69	8.451	SD	8.451	-0.1543	0.1543
a3	Munday et al	2010	2010	Replenishment of fish populations is threatened by ocean acidification		PNAS	9.771	9.504			Pomacentrus wardi	Trop	Yes	Predator	% time in cue, day 2, 550ppm (Fig 2b)	Larvae	10	3.099	3.944	SD	3.944	10	5.07	5.07	SD	5.07	0.4923	0.4923
a3	Munday et al	2010	2010	Replenishment of fish populations is threatened by ocean acidification		PNAS	9.771	9.504			Pomacentrus wardi	Trop	Yes	Predator	% time in cue, day 2, 700ppm (Fig 2b)	Larvae	10	3.099	3.944	SD	3.944	10	5.07	39.437	SD	39.437	0.4923	0.4923
a3	Munday et al	2010	2010	Replenishment of fish populations is threatened by ocean acidification		PNAS	9.771	9.504			Pomacentrus wardi	Trop	Yes	Predator	% time in cue, day 2, 850ppm (Fig 2b)	Larvae	10	3.099	3.944	SD	3.944	10	85.634	16.056	SD	16.056	3.319	3.319
a3	Munday et al	2010	2010	Replenishment of fish populations is threatened by ocean acidification		PNAS	9.771	9.504			Pomacentrus wardi	Trop	Yes	Predator	% time in cue, day 3, 550ppm (Fig 2b)	Larvae	17	1.972	1.69	SD	1.69	10	6.479	3.944	SD	3.944	1.1895	1.1895
a3	Munday et al	2010	2010	Replenishment of fish populations is threatened by ocean acidification		PNAS	9.771	9.504			Pomacentrus wardi	Trop	Yes	Predator	% time in cue, day 3, 700ppm (Fig 2b)	Larvae	17	1.972	1.69	SD	1.69	10	63.099	42.254	SD	42.254	3.4657	3.4657
a3	Munday et al	2010	2010	Replenishment of fish populations is threatened by ocean acidification		PNAS	9.771	9.504			Pomacentrus wardi	Trop	Yes	Predator	% time in cue, day 3, 850ppm (Fig 2b)	Larvae	17	1.972	1.69	SD	1.69	17	91.831	14.085	SD	14.085	3.8409	3.8409
a3	Munday et al	2010	2010	Replenishment of fish populations is threatened by ocean acidification		PNAS	9.771	9.504			Pomacentrus wardi	Trop	Yes	Predator	% time in cue, day 4, 550ppm (Fig 2b)	Larvae	20	1.69	1.127	SD	1.127	10	4.167	2.604	SD	2.604	0.9025	0.9025
a3	Munday et al	2010	2010	Replenishment of fish populations is threatened by ocean acidification		PNAS	9.771	9.504			Pomacentrus wardi	Trop	Yes	Predator	% time in cue, day 4, 700ppm (Fig 2b)	Larvae	20	1.69	1.127	SD	1.127	109	48.438	45.312	SD	45.312	3.3556	3.3556
a3	Munday et al	2010	2010	Replenishment of fish populations is threatened by ocean acidification		PNAS	9.771	9.504			Pomacentrus wardi	Trop	Yes	Predator	% time in cue, day 4, 850ppm (Fig 2b)	Larvae	20	1.69	1.127	SD	1.127	20	93.229	5.208	SD	5.208	4.0103	4.0103
a4	Cripps et al	2011	2011	Ocean Acidification Affects Prey Detection by a Predatory Reef Fish		PLoS One	4.092	2.766	8.9	Strong	Pseudochromis fuscus	Trop	Yes	Predator	Prop time in prey cue, mid CO2	Adult	10	0.59	0.031	SE	0.0980306	10	0.398	0.038	SE	0.120167	-0.3937	0.3937	0.45178		Y	Provided in figure captions
a4	Cripps et al	2011	2011	Ocean Acidification Affects Prey Detection by a Predatory Reef Fish		PLoS One	4.092	2.766			Pseudochromis fuscus	Trop	Yes	Predator	Prop time in prey cue, high CO2	Adult	10	0.59	0.031	SE	0.0980306	14	0.412	0.038	SE	0.142183	-0.3591	0.3591
a4	Cripps et al	2011	2011	Ocean Acidification Affects Prey Detection by a Predatory Reef Fish		PLoS One	4.092	2.766			Pseudochromis fuscus	Trop	No	-	Line crosses, mid CO2	Adult	10	140	13.659	SE	43.1936	8	143.415	44.39	SE	117.445	0.0241	0.0241
a4	Cripps et al	2011	2011	Ocean Acidification Affects Prey Detection by a Predatory Reef Fish		PLoS One	4.092	2.766			Pseudochromis fuscus	Trop	No	-	Line crosses, high CO2	Adult	10	140	13.659	SE	43.1936	7	269.756	54.634	SE	154.528	0.6559	0.6559
a4	Cripps et al	2011	2011	Ocean Acidification Affects Prey Detection by a Predatory Reef Fish		PLoS One	4.092	2.766			Pseudochromis fuscus	Trop	No	-	Response time, mid CO2	Adult	9	71.078	23.284	SE	73.6305	7	172.794	36.765	SE	97.271	0.8883	0.8883
a4	Cripps et al	2011	2011	Ocean Acidification Affects Prey Detection by a Predatory Reef Fish		PLoS One	4.092	2.766			Pseudochromis fuscus	Trop	No	-	Response time, high CO2	Adult	9	71.078	23.284	SE	73.6305	7	115.196	37.99	SE	100.512	0.4829	0.4829
a4	Cripps et al	2011	2011	Ocean Acidification Affects Prey Detection by a Predatory Reef Fish		PLoS One	4.092	2.766			Pseudochromis fuscus	Trop	No	-	Distance from shelter, mid CO2	Adult	10	228.571	40.476	SE	127.996	8	290.476	109.524	SE	289.773	0.2397	0.2397
a4	Cripps et al	2011	2011	Ocean Acidification Affects Prey Detection by a Predatory Reef Fish		PLoS One	4.092	2.766			Pseudochromis fuscus	Trop	No	-	Distance from shelter, high CO2	Adult	10	228.571	40.476	SE	127.996	7	378.571	73.81	SE	208.766	0.5046	0.5046
a4	Cripps et al	2011	2011	Ocean Acidification Affects Prey Detection by a Predatory Reef Fish		PLoS One	4.092	2.766			Pseudochromis fuscus	Trop	No	-	Feeding strikes, mid CO2	Adult	9	21.238	4.101	SE	12.9685	7	8.168	2.822	SE	7.46631	-0.9556	0.9556
a4	Cripps et al	2011	2011	Ocean Acidification Affects Prey Detection by a Predatory Reef Fish		PLoS One	4.092	2.766			Pseudochromis fuscus	Trop	No	-	Feeding strikes, high CO2	Adult	9	21.238	4.01	SE	12.6807	7	21.535	5.792	SE	15.3242	0.0139	0.0139
a5	Ferrari et al	2011	2011	Putting prey and predator into the CO 2 equation – qualitative and quantitative effects of ocean acidification on predator–prey interactions		Ecol Lett	17.557	9.137	18	Strong	Pomacentrus moluccensis	Trop	Yes	Prey	Prey selectivity, small recruits	Adult	18	19.296	7.538	SE	31.981	14	25.025	8.744	SE	32.7171	0.26	0.26	0.703388		Y	Provided in text: "...one group containing trials where damselfish larvae were placed directly into the CO2 system after capture [...; N = 18 and 14 for 440 and 700 uatm CO2 groups respectively] and ... larger fish that had been kept in the laboratory storage tanks for 2–10 days after capture (...; N = 20 for both 440 and 700 latm CO2 groups respectively)."
a5	Ferrari et al	2011	2011	Putting prey and predator into the CO 2 equation – qualitative and quantitative effects of ocean acidification on predator–prey interactions		Ecol Lett	17.557	9.137			Pomacentrus amboinensis	Trop	Yes	Prey	Prey selectivity, small recruits	Adult	18	33.467	8.744	SE	37.0977	14	25.93	7.236	SE	27.0746	-0.2552	0.2552
a5	Ferrari et al	2011	2011	Putting prey and predator into the CO 2 equation – qualitative and quantitative effects of ocean acidification on predator–prey interactions		Ecol Lett	17.557	9.137			Pomacentrus nagasakiensis	Trop	Yes	Prey	Prey selectivity, small recruits	Adult	18	18.392	8.141	SE	34.5393	14	28.04	7.538	SE	28.2046	0.4217	0.4217
a5	Ferrari et al	2011	2011	Putting prey and predator into the CO 2 equation – qualitative and quantitative effects of ocean acidification on predator–prey interactions		Ecol Lett	17.557	9.137			Pomacentrus chrysurus	Trop	Yes	Prey	Prey selectivity, small recruits	Adult	18	28.643	10.553	SE	44.7726	14	21.106	6.633	SE	24.8184	-0.3054	0.3054
a5	Ferrari et al	2011	2011	Putting prey and predator into the CO 2 equation – qualitative and quantitative effects of ocean acidification on predator–prey interactions		Ecol Lett	17.557	9.137			Pomacentrus moluccensis	Trop	Yes	Prey	Prey selectivity, large recruits	Adult	20	7.692	4	SE	17.8885	20	41.615	13.231	SE	59.1708	1.6883	1.6883
a5	Ferrari et al	2011	2011	Putting prey and predator into the CO 2 equation – qualitative and quantitative effects of ocean acidification on predator–prey interactions		Ecol Lett	17.557	9.137			Pomacentrus amboinensis	Trop	Yes	Prey	Prey selectivity, large recruits	Adult	20	18.231	7.077	SE	31.6493	20	31.154	12.308	SE	55.043	0.5358	0.5358
a5	Ferrari et al	2011	2011	Putting prey and predator into the CO 2 equation – qualitative and quantitative effects of ocean acidification on predator–prey interactions		Ecol Lett	17.557	9.137			Pomacentrus nagasakiensis	Trop	Yes	Prey	Prey selectivity, large recruits	Adult	20	37.923	11.385	SE	50.9153	20	10.846	7.358	SE	32.906	-1.2518	1.2518
a5	Ferrari et al	2011	2011	Putting prey and predator into the CO 2 equation – qualitative and quantitative effects of ocean acidification on predator–prey interactions		Ecol Lett	17.557	9.137			Pomacentrus chrysurus	Trop	Yes	Prey	Prey selectivity, large recruits	Adult	20	36.077	11.077	SE	49.5378	20	14.538	8	SE	35.7771	-0.9089	0.9089
a6	Ferrari et al	2011	2011	Intrageneric variation in antipredator responses of coral reef fishes affected by ocean acidification: implications for climate change projections on marine communities		Glob Change Biol	6.862	8.997	20	Strong	Pomacentrus nagasakiensis	Trop	Yes	Predator	Prop change in response, 700 ppm	Juvenile	20	0.511	0.031	SE	0.138636	20	0.355	0.056	SE	0.25044	-0.3643	0.3643	1.14048	Excluded data where change in behaviour were of different directions between the control and experimental groups because lnRR cannot be calculateed for such data (excluded data represented by "NA" in lnRR column)	Y	Provided in figure captions
a6	Ferrari et al	2011	2011	Intrageneric variation in antipredator responses of coral reef fishes affected by ocean acidification: implications for climate change projections on marine communities		Glob Change Biol	6.862	8.997			Pomacentrus nagasakiensis	Trop	Yes	Predator	Prop change in response, 850 ppm	Juvenile	20	0.511	0.031	SE	0.138636	20	0.294	0.054	SE	0.241495	-0.5528	0.5528		Removed data points with lnRR variance > 10 from mean effect size computations (see rationale in Methods section of Supplementary File 1)
a6	Ferrari et al	2011	2011	Intrageneric variation in antipredator responses of coral reef fishes affected by ocean acidification: implications for climate change projections on marine communities		Glob Change Biol	6.862	8.997			Pomacentrus moluccensis	Trop	Yes	Predator	Prop change in response, 700 ppm	Juvenile	20	0.408	0.033	SE	0.14758	20	0.182	0.069	SE	0.308577	-0.8073	0.8073
a6	Ferrari et al	2011	2011	Intrageneric variation in antipredator responses of coral reef fishes affected by ocean acidification: implications for climate change projections on marine communities		Glob Change Biol	6.862	8.997			Pomacentrus moluccensis	Trop	Yes	Predator	Prop change in response, 850 ppm	Juvenile	20	0.408	0.033	SE	0.14758	20	-0.015	0.056	SE	0.25044	NA	NA
a6	Ferrari et al	2011	2011	Intrageneric variation in antipredator responses of coral reef fishes affected by ocean acidification: implications for climate change projections on marine communities		Glob Change Biol	6.862	8.997			Pomacentrus chrysurus	Trop	Yes	Predator	Prop change in response, 700 ppm	Juvenile	20	0.501	0.018	SE	0.0804984	20	0.222	0.085	SE	0.380132	-0.8139	0.8139
a6	Ferrari et al	2011	2011	Intrageneric variation in antipredator responses of coral reef fishes affected by ocean acidification: implications for climate change projections on marine communities		Glob Change Biol	6.862	8.997			Pomacentrus chrysurus	Trop	Yes	Predator	Prop change in response, 850 ppm	Juvenile	20	0.501	0.01	SE	0.0447214	20	-0.092	0.046	SE	0.205718	NA	NA
a6	Ferrari et al	2011	2011	Intrageneric variation in antipredator responses of coral reef fishes affected by ocean acidification: implications for climate change projections on marine communities		Glob Change Biol	6.862	8.997			Pomacentrus amboinensis	Trop	Yes	Predator	Prop change in response, 700 ppm	Juvenile	20	0.426	0.048	SE	0.214663	20	0.018	0.076	SE	0.339882	-3.1641	3.1641
a6	Ferrari et al	2011	2011	Intrageneric variation in antipredator responses of coral reef fishes affected by ocean acidification: implications for climate change projections on marine communities		Glob Change Biol	6.862	8.997			Pomacentrus amboinensis	Trop	Yes	Predator	Prop change in response, 850 ppm	Juvenile	20	0.426	0.048	SE	0.214663	20	-0.081	0.049	SE	0.219135	NA	NA
a7	Simpson et al	2011	2011	Ocean acidification erodes crucial auditory behaviour in a marine fish		Biol Lett	3.762	3.345	25.6667	Strong	Amphiprion percula	Trop	Yes	Auditory	% time at speaker (or 'in cue'), 600 uatm	Juvenile	30	0.276	0.052	SE	0.284816	13	0.586	0.105	SE	0.378583	0.7529	0.7529	0.793867		Y	Provided in figure
a7	Simpson et al	2011	2011	Ocean acidification erodes crucial auditory behaviour in a marine fish		Biol Lett	3.762	3.345			Amphiprion percula	Trop	Yes	Auditory	% time at speaker (or 'in cue'), 700 uatm	Juvenile	30	0.276	0.052	SE	0.284816	21	0.645	0.076	SE	0.348276	0.8488	0.8488
a7	Simpson et al	2011	2011	Ocean acidification erodes crucial auditory behaviour in a marine fish		Biol Lett	3.762	3.345			Amphiprion percula	Trop	Yes	Auditory	% time at speaker (or 'in cue'), 900 uatm	Juvenile	30	0.276	0.052	SE	0.284816	30	0.602	0.062	SE	0.339588	0.7799	0.7799
a8	Devine et al	2011	2012	Homing ability of adult cardinalfish is affected by elevated carbon dioxide		Oecologia	3.412	3.127	24.6667	Strong	Cheilodipterus quinquelineatus	Trop	Yes	Habitat	% time in homing cue, 550 ppm	Adult	27	63.881	1.194	SE	3.7758	23	38.507	1.791	SE	8.58933	-0.5062	0.5062	0.4672		Y	Provided in figure
a8	Devine et al	2011	2012	Homing ability of adult cardinalfish is affected by elevated carbon dioxide		Oecologia	3.412	3.127			Cheilodipterus quinquelineatus	Trop	Yes	Habitat	% time in homing cue, 700 ppm	Adult	27	63.881	1.194	SE	3.77576	22	38.507	1.522	SE	7.13881	-0.5062	0.5062
a8	Devine et al	2011	2012	Homing ability of adult cardinalfish is affected by elevated carbon dioxide		Oecologia	3.412	3.127			Cheilodipterus quinquelineatus	Trop	Yes	Habitat	% time in homing cue, 960 ppm	Adult	27	63.881	1.194	SE	6.20421	22	43.284	0.299	SE	1.40243	-0.3892	0.3892
a9	Devine et al	2011	2012	Rising CO2 concentrations affect settlement behaviour of larval damselfishes		Coral Reefs	3.878	3.095	15	Strong	Pomacentrus moluccensis	Trop	Yes	Habitat	% time in hard coral cue, hard vs. soft coral, 700 ppm	Larvae	15	74.39	0.00455581	SE	0.0236727	15	62.195	3.049	SE	14.3011	-0.179	0.179	0.182128	Data from Fig 1 only (no variance for Fig 2)	N	Provided in text: "At least 15 individuals per species were tested per habitat comparison for each CO2 treatment."
a9	Devine et al	2011	2012	Rising CO2 concentrations affect settlement behaviour of larval damselfishes		Coral Reefs	3.878	3.095			Pomacentrus moluccensis	Trop	Yes	Habitat	% time in hard coral cue, hard vs. soft coral, 850 ppm	Larvae	15	74.39	2.439	SE	12.6734	15	61.943	1.829	SE	8.57877	-0.1831	0.1831		Used treatments with coral cue only because behaviour was tested as choice (and including a choice of seawater vs. seawater therefore is not appropriate)
a9	Devine et al	2011	2012	Rising CO2 concentrations affect settlement behaviour of larval damselfishes		Coral Reefs	3.878	3.095			Pomacentrus moluccensis	Trop	Yes	Habitat	% time in hard coral cue, hard coral vs. rubble, 700 ppm	Larvae	15	65.854	3.049	SE	49.6341	15	58.537	3.049	SE	49.6341	-0.1178	0.1178
a9	Devine et al	2011	2012	Rising CO2 concentrations affect settlement behaviour of larval damselfishes		Coral Reefs	3.878	3.095			Pomacentrus moluccensis	Trop	Yes	Habitat	% time in hard coral cue, hard coral vs. rubble, 850 ppm	Larvae	15	65.854	3.049	SE	49.6341	15	62.805	2.439	SE	39.704	-0.0474	0.0474
a9	Devine et al	2011	2012	Rising CO2 concentrations affect settlement behaviour of larval damselfishes		Coral Reefs	3.878	3.095			Pomacentrus moluccensis	Trop	Yes	Habitat	% time in soft coral cue, soft coral vs.rubble, 700 ppm	Larvae	15	48.171	2.439	SE	39.704	15	59.146	1.829	SE	29.774	0.2053	0.2053
a9	Devine et al	2011	2012	Rising CO2 concentrations affect settlement behaviour of larval damselfishes		Coral Reefs	3.878	3.095			Pomacentrus moluccensis	Trop	Yes	Habitat	% time in soft coral cue, soft coral vs.rubble, 850 ppm	Larvae	15	48.171	2.439	SE	39.704	15	73.78	1.829	SE	29.774	0.4263	0.4263
a9	Devine et al	2011	2012	Rising CO2 concentrations affect settlement behaviour of larval damselfishes		Coral Reefs	3.878	3.095			Pomacentrus amboinensis	Trop	Yes	Habitat	% time in hard coral cue, hard vs. soft coral, 700 ppm	Larvae	15	64.375	3.125	SE	50.8713	15	61.25	2.5	SE	40.6971	-0.0498	0.0498
a9	Devine et al	2011	2012	Rising CO2 concentrations affect settlement behaviour of larval damselfishes		Coral Reefs	3.878	3.095			Pomacentrus amboinensis	Trop	Yes	Habitat	% time in hard coral cue, hard vs. soft coal, 850 ppm	Larvae	15	64.375	3.125	SE	50.8713	15	56.25	1.875	SE	30.5228	-0.1349	0.1349
a9	Devine et al	2011	2012	Rising CO2 concentrations affect settlement behaviour of larval damselfishes		Coral Reefs	3.878	3.095			Pomacentrus amboinensis	Trop	Yes	Habitat	% time in hard coral cue, hard coral vs. rubble, 700 ppm	Larvae	15	62.5	3.125	SE	50.8713	15	58.125	2.5	SE	40.6971	-0.0726	0.0726
a9	Devine et al	2011	2012	Rising CO2 concentrations affect settlement behaviour of larval damselfishes		Coral Reefs	3.878	3.095			Pomacentrus amboinensis	Trop	Yes	Habitat	% time in hard coral cue, hard coral vs. rubble, 850 ppm	Larvae	15	62.5	3.125	SE	50.8713	15	49.375	3.75	SE	61.0456	-0.2357	0.2357
a9	Devine et al	2011	2012	Rising CO2 concentrations affect settlement behaviour of larval damselfishes		Coral Reefs	3.878	3.095			Pomacentrus amboinensis	Trop	Yes	Habitat	% time in soft coral cue, soft coral vs. rubble, 700 ppm	Larvae	15	61.25	3.125	SE	50.8713	15	46.875	2.5	SE	40.6971	-0.2675	0.2675
a9	Devine et al	2011	2012	Rising CO2 concentrations affect settlement behaviour of larval damselfishes		Coral Reefs	3.878	3.095			Pomacentrus amboinensis	Trop	Yes	Habitat	% time in soft coral cue, soft coral vs. rubble, 850 ppm	Larvae	15	61.25	3.125	SE	50.8713	15	56.875	2.5	SE	40.6971	-0.0741	0.0741
a9	Devine et al	2011	2012	Rising CO2 concentrations affect settlement behaviour of larval damselfishes		Coral Reefs	3.878	3.095			Pomacentrus chrysurus	Trop	Yes	Habitat	% time in hard coral cue, hard vs. soft coral, 700 ppm	Larvae	15	43.114	3.593	SE	58.4898	15	39.521	2.994	SE	48.7388	-0.087	0.087
a9	Devine et al	2011	2012	Rising CO2 concentrations affect settlement behaviour of larval damselfishes		Coral Reefs	3.878	3.095			Pomacentrus chrysurus	Trop	Yes	Habitat	% time in hard coral cue, hard vs. soft coral, 850 ppm	Larvae	15	43.114	3.593	SE	58.4898	15	36.527	2.395	SE	38.9878	-0.1658	0.1658
a9	Devine et al	2011	2012	Rising CO2 concentrations affect settlement behaviour of larval damselfishes		Coral Reefs	3.878	3.095			Pomacentrus chrysurus	Trop	Yes	Habitat	% time in hard coral cue, hard coral vs. rubble, 700 ppm	Larvae	15	37.126	2.994	SE	48.7388	15	41.317	2.994	SE	48.7388	0.107	0.107
a9	Devine et al	2011	2012	Rising CO2 concentrations affect settlement behaviour of larval damselfishes		Coral Reefs	3.878	3.095			Pomacentrus chrysurus	Trop	Yes	Habitat	% time in hard coral cue, hard coral vs. rubble, 850 ppm	Larvae	15	37.126	2.994	SE	48.7388	15	67.066	1.796	SE	29.2368	0.5914	0.5914
a9	Devine et al	2011	2012	Rising CO2 concentrations affect settlement behaviour of larval damselfishes		Coral Reefs	3.878	3.095			Pomacentrus chrysurus	Trop	Yes	Habitat	% time in soft coral cue, soft coral vs. rubble, 700 ppm	Larvae	15	44.311	2.395	SE	38.9878	15	46.707	2.994	SE	48.7388	0.0527	0.0527
a9	Devine et al	2011	2012	Rising CO2 concentrations affect settlement behaviour of larval damselfishes		Coral Reefs	3.878	3.095			Pomacentrus chrysurus	Trop	Yes	Habitat	% time in soft coral cue, soft coral vs. rubble, 850 ppm	Larvae	15	44.311	2.395	SE	38.9878	15	58.683	2.994	SE	48.7388	0.2809	0.2809
a10	Domenici et al	2011	2012	Elevated carbon dioxide affects behavioural lateralization in a coral reef fish		Biol Lett	3.762	3.345	69	Strong	Neopomacentrus azysron	Trop	No	-	Absolute lateralization	Larvae	70	46.829	3.659	SE	30.6134	68	29.122	2.927	SE	24.1367	-0.475	0.475	0.475		Y	Provided in text: "A total of 138 individuals ... were used ... (n = 70 for the control and n = 68 for the elevated-CO2 treatment)."
a11	Ferrari et al	2012	2012	Effects of Ocean Acidification on Learning in Coral Reef Fishes		PLOS One	3.73	2.766	17.1538	Strong	Pomacentrus amboinensis	Trop	No	-	Change in feeding strikes, pseudo-conditioning, water, Fig 1	Juvenile	16	-7.622	3.61	SE	14.44	16	-0.401	2.407	SE	9.628	-2.9448	2.9448	1.30116	Excluded data where change in behaviour were of different directions between the control and experimental groups because lnRR cannot be calculateed for such data (excluded data represented by "NA" in lnRR column)	N	Provided in figure captions. Only ranges are provided for some; we used upper number of ranges to be conservative.
a11	Ferrari et al	2012	2012	Effects of Ocean Acidification on Learning in Coral Reef Fishes		PLOS One	3.73	2.766			Pomacentrus amboinensis	Trop	Yes	Predator	Change in feeding strikes, pseudo-conditioning, predator, Fig 1	Juvenile	16	-8.625	3.41	SE	13.64	16	-2.006	3.61	SE	14.44	-1.4585	1.4585		Removed data points with lnRR variance > 10 from mean effect size computations (see rationale in Methods section of Supplementary File 1)
a11	Ferrari et al	2012	2012	Effects of Ocean Acidification on Learning in Coral Reef Fishes		PLOS One	3.73	2.766			Pomacentrus amboinensis	Trop	No	-	Change in feeding strikes, true conditioning, water, Fig 1	Juvenile	16	3.009	3.41	SE	13.64	16	-4.613	3.009	SE	12.036	NA	NA
a11	Ferrari et al	2012	2012	Effects of Ocean Acidification on Learning in Coral Reef Fishes		PLOS One	3.73	2.766			Pomacentrus amboinensis	Trop	Yes	Predator	Change in feeding strikes, true conditioning, predator, Fig 1	Juvenile	16	-61.576	3.61	SE	14.44	16	-2.206	5.415	SE	21.66	-3.3291	3.3291
a11	Ferrari et al	2012	2012	Effects of Ocean Acidification on Learning in Coral Reef Fishes		PLOS One	3.73	2.766			Pomacentrus amboinensis	Trop	No	-	Change in line crosses, pseudo-conditioning, water, Fig 1	Juvenile	16	-0.528	2.639	SE	10.556	16	-3.519	2.815	SE	11.26	1.8968	1.8968
a11	Ferrari et al	2012	2012	Effects of Ocean Acidification on Learning in Coral Reef Fishes		PLOS One	3.73	2.766			Pomacentrus amboinensis	Trop	Yes	Predator	Change in line crosses, pseudo-conditioning, predator, Fig 1	Juvenile	16	-6.334	2.463	SE	9.852	16	-1.584	2.111	SE	8.444	-1.386	1.386
a11	Ferrari et al	2012	2012	Effects of Ocean Acidification on Learning in Coral Reef Fishes		PLOS One	3.73	2.766			Pomacentrus amboinensis	Trop	No	-	Change in line crosses, true conditioning, water, Fig 1	Juvenile	16	-4.927	2.815	SE	11.26	16	-2.815	2.111	SE	8.444	-0.5598	0.5598
a11	Ferrari et al	2012	2012	Effects of Ocean Acidification on Learning in Coral Reef Fishes		PLOS One	3.73	2.766			Pomacentrus amboinensis	Trop	Yes	Predator	Change in line crosses, true conditioning, predator, Fig 1	Juvenile	16	-45.044	4.751	SE	19.004	16	-1.232	4.927	SE	19.708	-3.599	3.599
a11	Ferrari et al	2012	2012	Effects of Ocean Acidification on Learning in Coral Reef Fishes		PLOS One	3.73	2.766			Pomacentrus amboinensis	Trop	No	-	Change in area use, pseudo-conditioning, water, Fig 1	Juvenile	16	0.179	0.289	SE	1.156	16	-0.138	0.179	SE	0.716	NA	NA
a11	Ferrari et al	2012	2012	Effects of Ocean Acidification on Learning in Coral Reef Fishes		PLOS One	3.73	2.766			Pomacentrus amboinensis	Trop	Yes	Predator	Change in area use, pseudo-conditioning, predator, Fig 1	Juvenile	16	-0.441	0.427	SE	1.708	16	0.262	0.11	SE	0.44	NA	NA
a11	Ferrari et al	2012	2012	Effects of Ocean Acidification on Learning in Coral Reef Fishes		PLOS One	3.73	2.766			Pomacentrus amboinensis	Trop	No	-	Change in area use, true conditioning, water, Fig 1	Juvenile	16	-0.069	0.207	SE	0.828	16	0.179	0.096	SE	0.384	NA	NA
a11	Ferrari et al	2012	2012	Effects of Ocean Acidification on Learning in Coral Reef Fishes		PLOS One	3.73	2.766			Pomacentrus amboinensis	Trop	Yes	Predator	Change in area use, true conditioning, predator, Fig 1	Juvenile	16	-2.687	0.303	SE	1.212	16	0.193	0.207	SE	0.828	NA	NA
a11	Ferrari et al	2012	2012	Effects of Ocean Acidification on Learning in Coral Reef Fishes		PLOS One	3.73	2.766			Pomacentrus amboinensis	Trop	No	-	Change in feeding strikes, naïve tutor, water, Fig 2	Juvenile	17	-2.281	2.456	SE	10.1263	17	-4.211	3.684	SE	15.1895	0.6131	0.6131
a11	Ferrari et al	2012	2012	Effects of Ocean Acidification on Learning in Coral Reef Fishes		PLOS One	3.73	2.766			Pomacentrus amboinensis	Trop	Yes	Predator	Change in feeding strikes, naïve tutor, predator, Fig 2	Juvenile	17	-0.877	2.105	SE	8.67914	17	-10.351	4.386	SE	18.0839	2.4683	2.4683
a11	Ferrari et al	2012	2012	Effects of Ocean Acidification on Learning in Coral Reef Fishes		PLOS One	3.73	2.766			Pomacentrus amboinensis	Trop	No	-	Change in feeding strikes, experienced tutor, water, Fig 2	Juvenile	17	-0.877	1.404	SE	5.78884	17	-1.404	2.105	SE	8.67914	0.4706	0.4706
a11	Ferrari et al	2012	2012	Effects of Ocean Acidification on Learning in Coral Reef Fishes		PLOS One	3.73	2.766			Pomacentrus amboinensis	Trop	Yes	Predator	Change in feeding strikes, experienced tutor, predator, Fig 2	Juvenile	17	-45.965	5.263	SE	21.6999	17	-4.912	2.982	SE	12.2951	-2.2362	2.2362
a11	Ferrari et al	2012	2012	Effects of Ocean Acidification on Learning in Coral Reef Fishes		PLOS One	3.73	2.766			Pomacentrus amboinensis	Trop	No	-	Change in line crosses, naïve tutor, water, Fig 2	Juvenile	17	-6	3.375	SE	13.9155	17	-7	4	SE	16.4924	0.1542	0.1542
a11	Ferrari et al	2012	2012	Effects of Ocean Acidification on Learning in Coral Reef Fishes		PLOS One	3.73	2.766			Pomacentrus amboinensis	Trop	Yes	Predator	Change in line crosses, naïve tutor, predator, Fig 2	Juvenile	17	-4.875	2.375	SE	9.79238	17	-9	3.875	SE	15.977	0.6131	0.6131
a11	Ferrari et al	2012	2012	Effects of Ocean Acidification on Learning in Coral Reef Fishes		PLOS One	3.73	2.766			Pomacentrus amboinensis	Trop	No	-	Change in line crosses, experienced tutor, water, Fig 2	Juvenile	17	-2.25	1.125	SE	4.63849	17	1.75	3.125	SE	12.8847	NA	NA
a11	Ferrari et al	2012	2012	Effects of Ocean Acidification on Learning in Coral Reef Fishes		PLOS One	3.73	2.766			Pomacentrus amboinensis	Trop	Yes	Predator	Change in line crosses, experienced tutor, predator, Fig 2	Juvenile	17	-29.75	4.25	SE	17.5232	17	-1.5	3.125	SE	12.8847	-2.9874	2.9874
a11	Ferrari et al	2012	2012	Effects of Ocean Acidification on Learning in Coral Reef Fishes		PLOS One	3.73	2.766			Pomacentrus amboinensis	Trop	No	-	Change in area use, naïve tutor, water, Fig 2	Juvenile	17	-0.126	0.172	SE	0.709174	17	-0.252	0.275	SE	1.13385	0.6931	0.6931
a11	Ferrari et al	2012	2012	Effects of Ocean Acidification on Learning in Coral Reef Fishes		PLOS One	3.73	2.766			Pomacentrus amboinensis	Trop	Yes	Predator	Change in area use, naïve tutor, predator, Fig 2	Juvenile	17	-0.057	0.103	SE	0.42468	17	-0.436	0.241	SE	0.993668	2.0346	2.0346
a11	Ferrari et al	2012	2012	Effects of Ocean Acidification on Learning in Coral Reef Fishes		PLOS One	3.73	2.766			Pomacentrus amboinensis	Trop	No	-	Change in area use, experienced tutor, water, Fig 2	Juvenile	17	0.195	0.138	SE	0.568989	17	-0.057	0.161	SE	0.66382	NA	NA
a11	Ferrari et al	2012	2012	Effects of Ocean Acidification on Learning in Coral Reef Fishes		PLOS One	3.73	2.766			Pomacentrus amboinensis	Trop	Yes	Predator	Change in area use, experienced tutor, predator, Fig 2	Juvenile	17	-1.995	0.252	SE	1.03902	17	0.195	0.218	SE	0.898837	NA	NA
a11	Ferrari et al	2012	2012	Effects of Ocean Acidification on Learning in Coral Reef Fishes		PLOS One	3.73	2.766			Pomacentrus amboinensis	Trop	No	-	Change in feeding strikes, water, Fig 3	Juvenile	23	-2.609	1.84	SE	8.82433	23	-2.899	2.029	SE	9.73074	0.1054	0.1054
a11	Ferrari et al	2012	2012	Effects of Ocean Acidification on Learning in Coral Reef Fishes		PLOS One	3.73	2.766			Pomacentrus amboinensis	Trop	Yes	Predator	Change in feeding strikes, predator, Fig 3	Juvenile	23	-31.449	3.623	SE	17.3753	23	-8.986	4.203	SE	20.1569	-1.2527	1.2527
a11	Ferrari et al	2012	2012	Effects of Ocean Acidification on Learning in Coral Reef Fishes		PLOS One	3.73	2.766			Pomacentrus amboinensis	Trop	No	-	Change in line crosses , water, Fig 3	Juvenile	23	1.523	1.396	SE	6.69498	23	2.411	2.284	SE	10.9537	0.4594	0.4594
a11	Ferrari et al	2012	2012	Effects of Ocean Acidification on Learning in Coral Reef Fishes		PLOS One	3.73	2.766			Pomacentrus amboinensis	Trop	Yes	Predator	Change in line crosses, predator, Fig 3	Juvenile	23	-19.924	3.046	SE	14.6081	23	-9.264	4.695	SE	22.5164	-0.7658	0.7658
a11	Ferrari et al	2012	2012	Effects of Ocean Acidification on Learning in Coral Reef Fishes		PLOS One	3.73	2.766			Pomacentrus amboinensis	Trop	No	-	Change in area use, water, Fig 3	Juvenile	23	0.359	0.168	SE	0.8057	23	0.287	0.18	SE	0.86325	-0.2238	0.2238
a11	Ferrari et al	2012	2012	Effects of Ocean Acidification on Learning in Coral Reef Fishes		PLOS One	3.73	2.766			Pomacentrus amboinensis	Trop	Yes	Predator	Change in area use, predator, Fig 3	Juvenile	23	-1.581	0.263	SE	1.2613	23	-0.156	0.311	SE	1.4915	-2.316	2.316
a11	Ferrari et al	2012	2012	Effects of Ocean Acidification on Learning in Coral Reef Fishes		PLOS One	3.73	2.766			Pomacentrus amboinensis	Trop	No	-	Change in feeding strikes, water, Fig 4	Juvenile	15	-4.932	2.712	SE	10.5035	15	-6.904	4.192	SE	16.2355	0.3364	0.3364
a11	Ferrari et al	2012	2012	Effects of Ocean Acidification on Learning in Coral Reef Fishes		PLOS One	3.73	2.766			Pomacentrus amboinensis	Trop	Yes	Predator	Change in feeding strikes, predator, Fig 4	Juvenile	15	-69.781	7.89	SE	30.5578	15	-13.068	4.192	SE	16.2355	-1.6752	1.6752
a11	Ferrari et al	2012	2012	Effects of Ocean Acidification on Learning in Coral Reef Fishes		PLOS One	3.73	2.766			Pomacentrus amboinensis	Trop	Yes	Predator	Change in feeding strikes, conspecifics, Fig 4	Juvenile	15	-55.726	6.411	SE	24.8297	15	-59.671	5.671	SE	21.9637	0.0684	0.0684
a11	Ferrari et al	2012	2012	Effects of Ocean Acidification on Learning in Coral Reef Fishes		PLOS One	3.73	2.766			Pomacentrus amboinensis	Trop	No	-	Change in line crosses, water, Fig 4	Juvenile	15	-1.94	3.433	SE	13.296	15	-5.075	5.373	SE	20.8095	0.9616	0.9616
a11	Ferrari et al	2012	2012	Effects of Ocean Acidification on Learning in Coral Reef Fishes		PLOS One	3.73	2.766			Pomacentrus amboinensis	Trop	Yes	Predator	Change in line crosses, predator, Fig 4	Juvenile	15	-37.313	5.522	SE	21.3866	15	-13.284	3.284	SE	12.7189	-1.0328	1.0328
a11	Ferrari et al	2012	2012	Effects of Ocean Acidification on Learning in Coral Reef Fishes		PLOS One	3.73	2.766			Pomacentrus amboinensis	Trop	Yes	Predator	Change in line crosses, conspecifics, Fig 4	Juvenile	15	-39.403	4.179	SE	16.1852	15	-28.657	5.075	SE	19.6554	-0.3184	0.3184
a11	Ferrari et al	2012	2012	Effects of Ocean Acidification on Learning in Coral Reef Fishes		PLOS One	3.73	2.766			Pomacentrus amboinensis	Trop	No	-	Change in area use, water, Fig 4	Juvenile	15	-0.076	0.199	SE	0.770724	15	0.092	0.245	SE	0.948881	NA	NA
a11	Ferrari et al	2012	2012	Effects of Ocean Acidification on Learning in Coral Reef Fishes		PLOS One	3.73	2.766			Pomacentrus amboinensis	Trop	Yes	Predator	Change in area use, predator, Fig 4	Juvenile	15	-2.751	0.428	SE	1.65764	15	-0.596	0.352	SE	1.36329	-1.5295	1.5295
a11	Ferrari et al	2012	2012	Effects of Ocean Acidification on Learning in Coral Reef Fishes		PLOS One	3.73	2.766			Pomacentrus amboinensis	Trop	Yes	Predator	Change in area use, conspecifics, Fig 4	Juvenile	15	-2.583	0.566	SE	2.19211	15	-1.498	0.275	SE	1.06507	-0.5448	0.5448
a12	Ferrari et al	2012	2012	Effects of ocean acidification on visual risk assessment in coral reef fishes		Funct Ecol	4.861	5.491	25	Strong	Pomacentrus amboinensis	Trop	Yes	Food	Prop decrease feeding, 550 uatm	Juvenile	25	0.651	0.036	SE	0.168855	25	0.662	0.04	SE	0.187617	0.0168	0.0168	0.776417	All proportional changes were of same directionality for control and high CO2 groups and could thus all be used.	N	Provided in text: "We tested 22–25 fish in each treatment". Only ranges are provided; we used upper number of ranges to be conservative.
a12	Ferrari et al	2012	2012	Effects of ocean acidification on visual risk assessment in coral reef fishes		Funct Ecol	4.861	5.491			Pomacentrus amboinensis	Trop	Yes	Food	Prop decrease feeding, 700 uatm	Juvenile	25	0.651	0.036	SE	0.168855	25	0.622	0.044	SE	0.206378	-0.0456	0.0456		Removed data points with lnRR variance > 10 from mean effect size computations (see rationale in Methods section of Supplementary File 1)
a12	Ferrari et al	2012	2012	Effects of ocean acidification on visual risk assessment in coral reef fishes		Funct Ecol	4.861	5.491			Pomacentrus amboinensis	Trop	Yes	Food	Prop decrease feeding, 850 uatm	Juvenile	25	0.651	0.036	SE	0.168855	25	0.389	0.08	SE	0.375233	-0.5149	0.5149
a12	Ferrari et al	2012	2012	Effects of ocean acidification on visual risk assessment in coral reef fishes		Funct Ecol	4.861	5.491			Pomacentrus amboinensis	Trop	Yes	Food	Prop decrease line crosses, 550 uatm	Juvenile	25	0.548	0.073	SE	0.3424	25	0.599	0.068	SE	0.318948	0.089	0.089
a12	Ferrari et al	2012	2012	Effects of ocean acidification on visual risk assessment in coral reef fishes		Funct Ecol	4.861	5.491			Pomacentrus amboinensis	Trop	Yes	Food	Prop decrease line crosses, 700 uatm	Juvenile	25	0.548	0.073	SE	0.3424	25	0.449	0.086	SE	0.403376	-0.1993	0.1993
a12	Ferrari et al	2012	2012	Effects of ocean acidification on visual risk assessment in coral reef fishes		Funct Ecol	4.861	5.491			Pomacentrus amboinensis	Trop	Yes	Food	Prop decrease line crosses, 850 uatm	Juvenile	25	0.548	0.073	SE	0.3424	25	0.001	0.158	SE	0.741086	-6.3063	6.3063
a12	Ferrari et al	2012	2012	Effects of ocean acidification on visual risk assessment in coral reef fishes		Funct Ecol	4.861	5.491			Pomacentrus amboinensis	Trop	Yes	Food	Prop decrease area use, 550 uatm	Juvenile	25	0.31	0.057	SE	0.267354	25	0.312	0.067	SE	0.314258	0.0064	0.0064
a12	Ferrari et al	2012	2012	Effects of ocean acidification on visual risk assessment in coral reef fishes		Funct Ecol	4.861	5.491			Pomacentrus amboinensis	Trop	Yes	Food	Prop decrease area use, 700 uatm	Juvenile	25	0.31	0.057	SE	0.267354	25	0.337	0.057	SE	0.267354	0.0835	0.0835
a12	Ferrari et al	2012	2012	Effects of ocean acidification on visual risk assessment in coral reef fishes		Funct Ecol	4.861	5.491			Pomacentrus amboinensis	Trop	Yes	Food	Prop decrease area use, 850 uatm	Juvenile	25	0.31	0.057	SE	0.267354	25	0.061	0.088	SE	0.412757	-1.6257	1.6257
a12	Ferrari et al	2012	2012	Effects of ocean acidification on visual risk assessment in coral reef fishes		Funct Ecol	4.861	5.491			Pomacentrus amboinensis	Trop	Yes	Food	Min approach distance, 550 uatm	Juvenile	25	19.338	0.962	SE	4.51218	25	16.88	1.068	SE	5.00936	-0.1359	0.1359
a12	Ferrari et al	2012	2012	Effects of ocean acidification on visual risk assessment in coral reef fishes		Funct Ecol	4.861	5.491			Pomacentrus amboinensis	Trop	Yes	Food	Min approach distance, 700 uatm	Juvenile	25	19.338	0.962	SE	4.51218	25	18.91	0.748	SE	3.50843	-0.0224	0.0224
a12	Ferrari et al	2012	2012	Effects of ocean acidification on visual risk assessment in coral reef fishes		Funct Ecol	4.861	5.491			Pomacentrus amboinensis	Trop	Yes	Food	Min approach distance, 850 uatm	Juvenile	25	19.338	0.962	SE	4.51218	25	14.744	0.962	SE	4.51218	-0.2712	0.2712
a13	Hurst et al	2012	2012	Resiliency of juvenile walleye pollock to projected levels of ocean acidification		Mar Ecol Prog Ser	2.546	2.276	30	No	Theragra chalcogramma	Temp	No	-	Consumption rate, cold phase, point 1	Juvenile	30	0.02	0.001	SD	0.001	30	0.019	0.001	SD	0.001	-0.0513	0.0513	0.0697333		Y	Provided in text:"...10 fish were introduced into each of 12 experimental treatment tanks..." (3 tanks for each treatment x 10 fih per tank - n = 30 per treatment)
a13	Hurst et al	2012	2012	Resiliency of juvenile walleye pollock to projected levels of ocean acidification		Mar Ecol Prog Ser	2.546	2.276			Theragra chalcogramma	Temp	No	-	Consumption rate, cold phase, point 2	Juvenile	30	0.02	0.001	SD	0.001	30	0.018	0.001	SD	0.001	-0.1054	0.1054
a13	Hurst et al	2012	2012	Resiliency of juvenile walleye pollock to projected levels of ocean acidification		Mar Ecol Prog Ser	2.546	2.276			Theragra chalcogramma	Temp	No	-	Consumption rate, cold phase, point 3	Juvenile	30	0.02	0.001	SD	0.001	30	0.018	0.001	SD	0.001	-0.1054	0.1054
a13	Hurst et al	2012	2012	Resiliency of juvenile walleye pollock to projected levels of ocean acidification		Mar Ecol Prog Ser	2.546	2.276			Theragra chalcogramma	Temp	No	-	Consumption rate, warm phase, point 1	Juvenile	30	0.081	0.006	SD	0.006	30	0.086	0.005	SD	0.005	0.0599	0.0599
a13	Hurst et al	2012	2012	Resiliency of juvenile walleye pollock to projected levels of ocean acidification		Mar Ecol Prog Ser	2.546	2.276			Theragra chalcogramma	Temp	No	-	Consumption rate, warm phase, point 2	Juvenile	30	0.081	0.006	SD	0.006	30	0.085	0.011	SD	0.011	0.0482	0.0482
a13	Hurst et al	2012	2012	Resiliency of juvenile walleye pollock to projected levels of ocean acidification		Mar Ecol Prog Ser	2.546	2.276			Theragra chalcogramma	Temp	No	-	Consumption rate, warm phase, point 3	Juvenile	30	0.081	0.006	SD	0.006	30	0.085	0.006	SD	0.006	0.0482	0.0482
a14	Nilsson et al	2012	2012	Near-future carbon dioxide levels alter fish behaviour by interfering with neurotransmitter function		Nat Clim Chang	14.472	19.181	13.8333	Strong	Amphiprion percula	Trop	Yes	Predator	% time in cue, pred vs. seawater	Larvae	9	1.053	0.526	SE	1.578	14	91.538	1.026	SE	3.83894	4.4651	4.465	2.2479	Used before gabazine (Run 1) only	Y	Provided in figures
a14	Nilsson et al	2012	2012	Near-future carbon dioxide levels alter fish behaviour by interfering with neurotransmitter function		Nat Clim Chang	14.472	19.181			Amphiprion percula	Trop	Yes	Predator	% time in cue, pred vs. non-pred	Larvae	14	7.348	1.278	SE	4.78184	16	53.994	1.278	SE	5.112	1.9944	1.9944
a14	Nilsson et al	2012	2012	Near-future carbon dioxide levels alter fish behaviour by interfering with neurotransmitter function		Nat Clim Chang	14.472	19.181			Neopomacentrus azysron	Trop	No	-	Absolute lateralization	Larvae	15	38.607	7.799	SE	30.2054	15	29.053	6.24	SE	24.1674	-0.2843	0.2843
a15	Nowicki et al	2012	2012	Interactive effects of elevated temperature and CO2 on foraging behavior of juvenile coral reef fish		J Exp Mar Biol Ecol	2.263	1.99	30	No	Amphiprion melanopus	Trop	No	-	Line crosses (routine), Mid CO2	Juvenile	30	26.437	2.874	SE	12.8529	30	38.218	5.747	SE	25.7014	0.3685	0.3685	0.16575	Used control temperature (28.5) only	N	Provided in text: "...a total a sample size of between 17 and 30 individuals per treatment for behavioral observations..."
a15	Nowicki et al	2012	2012	Interactive effects of elevated temperature and CO2 on foraging behavior of juvenile coral reef fish		J Exp Mar Biol Ecol	2.263	1.99			Amphiprion melanopus	Trop	No	-	Line crosses (routine), High CO2	Juvenile	30	26.437	2.874	SE	12.8529	30	35.057	4.885	SE	21.8464	0.2822	0.2822
a15	Nowicki et al	2012	2012	Interactive effects of elevated temperature and CO2 on foraging behavior of juvenile coral reef fish		J Exp Mar Biol Ecol	2.263	1.99			Amphiprion melanopus	Trop	Yes	Food	Food strikes, Mid CO2	Juvenile	30	99.259	7.407	SE	33.1251	30	93.333	8.889	SE	39.7528	-0.0616	0.0616
a15	Nowicki et al	2012	2012	Interactive effects of elevated temperature and CO2 on foraging behavior of juvenile coral reef fish		J Exp Mar Biol Ecol	2.263	1.99			Amphiprion melanopus	Trop	Yes	Food	Food strikes, High CO2	Juvenile	30	99.259	7.407	SE	33.1251	30	82.963	5.926	SE	26.5019	-0.1793	0.1793
a15	Nowicki et al	2012	2012	Interactive effects of elevated temperature and CO2 on foraging behavior of juvenile coral reef fish		J Exp Mar Biol Ecol	2.263	1.99			Amphiprion melanopus	Trop	Yes	Food	Line crosses (feeding), Mid CO2	Juvenile	30	33.957	4.011	SE	17.9377	30	35.561	4.545	SE	20.3259	0.0462	0.0462
a15	Nowicki et al	2012	2012	Interactive effects of elevated temperature and CO2 on foraging behavior of juvenile coral reef fish		J Exp Mar Biol Ecol	2.263	1.99			Amphiprion melanopus	Trop	Yes	Food	Line crosses (feeding), High CO2	Juvenile	30	33.957	4.011	SE	17.9377	30	32.086	4.545	SE	20.3259	-0.0567	0.0567
a16	Sundin et al	2012	2012	Altered Oceanic pH Impairs Mating Propensity in a Pipefish		Ethology	1.947	1.697	20	No	Syngnathus typhle	Temp	Yes	Mate	Time swimming	Adult	22	935.933	40.111	SE	188.137	18	812.256	46.797	SE	198.543	-0.1417	0.1417	0.1417		Y	Provided in text: "18 replicates in the pH- treatment, 25 in the pH+, and 22 in the control."
a17	Allan et al	2013	2013	Elevated CO2 Affects Predator-Prey Interactions through Altered Performance		PLOS One	3.534	2.766	18.1	Strong	Pomacentrus amboinensis	Trop	Yes	Predator	Reaction distance	Larvae	19	0.06	0.008	SE	0.0329848	19	0.043	0.007	SE	0.028	-0.3331	0.3331	0.30828	For predator-prey exposure treatments, used ctrl-ctrl vs. elevated-elevated only (most realistic in nature)	Y	Provided in figure captions
a17	Allan et al	2013	2013	Elevated CO2 Affects Predator-Prey Interactions through Altered Performance		PLOS One	3.534	2.766			Pomacentrus amboinensis	Trop	Yes	Predator	Apparent looming threshold	Larvae	17	5.49	0.662	SE	2.7295	16	6	0.772	SE	3.27532	0.0888	0.0888
a17	Allan et al	2013	2013	Elevated CO2 Affects Predator-Prey Interactions through Altered Performance		PLOS One	3.534	2.766			Pomacentrus amboinensis	Trop	Yes	Predator	Escape distance	Larvae	17	0.091	0.09	SE	0.392301	18	0.051	0.008	SE	0.0348712	-0.579	0.579
a17	Allan et al	2013	2013	Elevated CO2 Affects Predator-Prey Interactions through Altered Performance		PLOS One	3.534	2.766			Pseudochromis fuscus	Trop	Yes	Prey	Predation rate	Larvae	21	0.142	0.052	SE	0.238294	21	0.216	0.068	SE	0.311615	0.4195	0.4195
a17	Allan et al	2013	2013	Elevated CO2 Affects Predator-Prey Interactions through Altered Performance		PLOS One	3.534	2.766			Pseudochromis fuscus	Trop	Yes	Prey	Predator attack distance	Larvae	17	0.07	0.007	SE	0.0288617	16	0.079	0.008	SE	0.032	0.121	0.121
a18	Bignami et al	2012	2013	Response to ocean acidification in larvae of a large tropical marine fish, Rachycentron canadum		Glob Change Biol	6.91	8.997	60	No	Rachycentron canadum	Subtrop	No	-	Mean track length, Mid CO2, routine	Larvae	60	42.27	4.42	SE	34.2372	60	39.27	2.18	SE	16.8862	-0.0736	0.0736	0.0937833	Mean angle change and net-to-gross displacement not used due to nature of the data (lnRR cannot be confidently applied to angular changes)	N	Provided in text: "Prior to the first daily feeding, three subsamples of five fish each were removed from each replicate tank..."; 12 replicate tanks that we assumed were divided equally among treatments; therefore, 3 subsamples x 5 fish x 4 tanks per treatment = 60 fish
a18	Bignami et al	2012	2013	Response to ocean acidification in larvae of a large tropical marine fish, Rachycentron canadum		Glob Change Biol	6.91	8.997			Rachycentron canadum	Subtrop	No	-	Mean track length, High CO2, routine	Larvae	60	42.27	4.42	SE	34.2372	60	40.15	3.15	SE	24.3998	-0.0515	0.0515		Data collected from Table S3 in Supporting Information
a18	Bignami et al	2012	2013	Response to ocean acidification in larvae of a large tropical marine fish, Rachycentron canadum		Glob Change Biol	6.91	8.997			Rachycentron canadum	Subtrop	No	-	Mean speed, Mid CO2, routine	Larvae	60	0.35	0.04	SE	0.309839	60	0.327	0.02	SE	0.154919	-0.068	0.068
a18	Bignami et al	2012	2013	Response to ocean acidification in larvae of a large tropical marine fish, Rachycentron canadum		Glob Change Biol	6.91	8.997			Rachycentron canadum	Subtrop	No	-	Mean speed, High CO2, routine	Larvae	60	0.35	0.04	SE	0.309839	60	0.34	0.03	SE	0.232379	-0.029	0.029
a18	Bignami et al	2012	2013	Response to ocean acidification in larvae of a large tropical marine fish, Rachycentron canadum		Glob Change Biol	6.91	8.997			Rachycentron canadum	Subtrop	No	-	Max speed, Mid CO2, routine	Larvae	60	3.79	0.44	SE	3.40823	60	3.39	0.18	SE	1.39427	-0.1115	0.1115
a18	Bignami et al	2012	2013	Response to ocean acidification in larvae of a large tropical marine fish, Rachycentron canadum		Glob Change Biol	6.91	8.997			Rachycentron canadum	Subtrop	No	-	Max speed, High CO2, routine	Larvae	60	3.79	0.44	SE	3.40823	60	3.7	0.16	SE	1.23935	-0.024	0.024
a18	Bignami et al	2012	2013	Response to ocean acidification in larvae of a large tropical marine fish, Rachycentron canadum		Glob Change Biol	6.91	8.997			Rachycentron canadum	Subtrop	Yes	Food	Mean track length, Mid CO2, olfactory stimulation	Larvae	60	41.35	1.02	SE	7.90089	60	39.31	2.07	SE	16.0342	-0.0506	0.0506
a18	Bignami et al	2012	2013	Response to ocean acidification in larvae of a large tropical marine fish, Rachycentron canadum		Glob Change Biol	6.91	8.997			Rachycentron canadum	Subtrop	Yes	Food	Mean track length, High CO2, olfactory stimulation	Larvae	60	41.35	1.02	SE	7.90089	60	34.94	3.5	SE	27.1109	-0.1684	0.1684
a18	Bignami et al	2012	2013	Response to ocean acidification in larvae of a large tropical marine fish, Rachycentron canadum		Glob Change Biol	6.91	8.997			Rachycentron canadum	Subtrop	Yes	Food	Mean speed, Mid CO2, olfactory stimulation	Larvae	60	0.35	0.01	SE	0.0774597	60	0.328	0.02	SE	0.154919	-0.0649	0.0649
a18	Bignami et al	2012	2013	Response to ocean acidification in larvae of a large tropical marine fish, Rachycentron canadum		Glob Change Biol	6.91	8.997			Rachycentron canadum	Subtrop	Yes	Food	Mean speed, High CO2, olfactory stimulation	Larvae	60	0.35	0.01	SE	0.0774597	60	0.29	0.03	SE	0.232379	-0.1881	0.1881
a18	Bignami et al	2012	2013	Response to ocean acidification in larvae of a large tropical marine fish, Rachycentron canadum		Glob Change Biol	6.91	8.997			Rachycentron canadum	Subtrop	Yes	Food	Max speed, Mid CO2, olfactory stimulation	Larvae	60	4	0.24	SE	1.85903	60	3.47	0.34	SE	2.63363	-0.1421	0.1421
a18	Bignami et al	2012	2013	Response to ocean acidification in larvae of a large tropical marine fish, Rachycentron canadum		Glob Change Biol	6.91	8.997			Rachycentron canadum	Subtrop	Yes	Food	Max speed, High CO2, olfactory stimulation	Larvae	60	4	0.24	SE	1.85903	60	3.43	0.58	SE	4.49266	-0.1537	0.1537
a19	Forsgen et al	2013	2013	Elevated CO 2 affects embryonic development and larval phototaxis in a temperate marine fish		Ecol Evol	1.658	2.34	9.75	Strong	Gobiusculus flavescens	Temp	Yes	Light	Phototaxis	Larvae	14	35.665	6.122	SE	22.9064	11	62.281	6.92	SE	22.951	0.5575	0.5575	0.5212		Y	Provided in figure
a19	Forsgen et al	2013	2013	Elevated CO 2 affects embryonic development and larval phototaxis in a temperate marine fish		Ecol Evol	1.658	2.34			Gobiusculus flavescens	Temp	Yes	Light	Swim time	Larvae	7	64.115	8.542	SE	22.6	7	39.479	5	SE	13.2288	-0.4849	0.4849
a20	Jutfelt & Hedgarde	2013	2013	Atlantic cod actively avoid CO2 and predator odour, even after long-term CO2 exposure		Front Zool	2.304	3.627	15.5	Strong	Gadus morhua	Temp	Yes	Physical Seawater	% time in control water (vs. CO2 water)	Juvenile	19	89.974	3.476	SE	15.1515	12	85.768	5.255	SE	18.2039	-0.0479	0.0479	0.0304		Y	Provided in figure captions
a20	Jutfelt & Hedgarde	2013	2013	Atlantic cod actively avoid CO2 and predator odour, even after long-term CO2 exposure		Front Zool	2.304	3.627			Gadus morhua	Temp	Yes	Predator	% time in control water (vs. predator cue)	Juvenile	19	63.433	4.179	SE	18.2158	12	64.254	2.836	SE	9.82419	0.0129	0.0129
a21	Jutfelt et al	2013	2013	Behavioural Disturbances in a Temperate Fish Exposed to Sustained High-CO2 Levels		PLOS One	3.534	2.766	21	Strong	Gasterosteus aculeatus	Subtrop	No	-	Absolute lateralization 20 days	Adult	20	41.667	4.835	SE	21.6228	20	21.502	4.733	SE	21.1666	-0.6616	0.6616	1.11186		Y	Provided in figure captions and/or text
a21	Jutfelt et al	2013	2013	Behavioural Disturbances in a Temperate Fish Exposed to Sustained High-CO2 Levels		PLOS One	3.534	2.766			Gasterosteus aculeatus	Subtrop	No	-	Absolute lateralization 40 days	Adult	25	42.901	4.115	SE	18.4028	25	12.346	2.984	SE	13.3449	-1.2456	1.2456
a21	Jutfelt et al	2013	2013	Behavioural Disturbances in a Temperate Fish Exposed to Sustained High-CO2 Levels		PLOS One	3.534	2.766			Gasterosteus aculeatus	Subtrop	Yes	Novel object	Time spent investigating	Adult	20	68.605	7.907	SE	35.3612	20	13.953	3.488	SE	15.5988	-1.5927	1.5927
a21	Jutfelt et al	2013	2013	Behavioural Disturbances in a Temperate Fish Exposed to Sustained High-CO2 Levels		PLOS One	3.534	2.766			Gasterosteus aculeatus	Subtrop	Yes	Shelter	Escape time 20 days	Adult	20	27.261	12.274	SE	54.891	20	36.047	12.403	SE	55.4679	0.2794	0.2794
a21	Jutfelt et al	2013	2013	Behavioural Disturbances in a Temperate Fish Exposed to Sustained High-CO2 Levels		PLOS One	3.534	2.766			Gasterosteus aculeatus	Subtrop	Yes	Shelter	Escape time 40 days	Adult	20	5.556	0.775	SE	3.46591	20	32.946	9.173	SE	41.0229	1.78	1.78
a22	Lönnstedt et al	2013	2013	Ocean acidification and responses to predators: can sensory redundancy reduce the apparent impacts of elevated CO2 on fish?		Ecol Evol	1.658	2.34	27.6	Strong	Pomacentrus amboinensis	Trop	Yes	Predator	Mean change bite rate, conspecific skin, Fig1	Larvae	29	18.121	3.146	SE	16.9417	29	2.181	1.636	SE	8.81013	-2.1173	2.1173	1.80294	Excluded data where change in behaviour were of different directions between the control and experimental groups because lnRR cannot be calculateed for such data (excluded data represented by "NA" in lnRR column)	N	Obtained from degrees of freedom statistical reporting. We added the number of treatments to the total degrees of freedom (i.e., df2 for reported test stats) and then divided that by the number of treatments to get the sample size for each treatment; we rounded all decimal values up to be conservative
a22	Lönnstedt et al	2013	2013	Ocean acidification and responses to predators: can sensory redundancy reduce the apparent impacts of elevated CO2 on fish?		Ecol Evol	1.658	2.34			Pomacentrus amboinensis	Trop	Yes	Predator	Mean change bite rate, heterospecific skin, Fig1	Larvae	29	2.181	1.678	SE	9.03631	29	0.671	1.342	SE	7.22689	-1.1788	1.1788		Removed data points with lnRR variance > 10 from mean effect size computations (see rationale in Methods section of Supplementary File 1)		Fig 1: sample size for individual groups was estimated as 29. Provided in text: "(Pillai's Trace: F6,166 = 0.23, P = 0.002; Fig. ​1)." 166 + 6 = 172/6 = 28.7 (rounded up to 29)
a22	Lönnstedt et al	2013	2013	Ocean acidification and responses to predators: can sensory redundancy reduce the apparent impacts of elevated CO2 on fish?		Ecol Evol	1.658	2.34			Pomacentrus amboinensis	Trop	No	-	Mean change bite rate, saltwater control, Fig1	Larvae	29	1.846	1.51	SE	8.1316	29	1.342	1.678	SE	9.03631	-0.3189	0.3189		Added 0.0001 to 0 values		Fig 2: sample size for individual groups was estimated as 29. Provided in text: "(Pillai's Trace: F3,164 = 0.14, P = 0.4; Fig.2)." 164 + 6 = 170/6 = 28.5 (rounded up to 29)
a22	Lönnstedt et al	2013	2013	Ocean acidification and responses to predators: can sensory redundancy reduce the apparent impacts of elevated CO2 on fish?		Ecol Evol	1.658	2.34			Pomacentrus amboinensis	Trop	Yes	Predator	Mean change activity, conspecific skin, Fig1	Larvae	29	13.652	3.254	SE	17.5233	29	0.957	2.488	SE	13.3983	-2.6578	2.6578				Fig 3: sample size for individual groups was estimated as 29. Provided in text: "(Pillai's Trace: F3,164 = 0.69, P = 0.001; Fig. ​Fig.3)." 164 + 6 = 170/6 = 28.5 (rounded up to 29)
a22	Lönnstedt et al	2013	2013	Ocean acidification and responses to predators: can sensory redundancy reduce the apparent impacts of elevated CO2 on fish?		Ecol Evol	1.658	2.34			Pomacentrus amboinensis	Trop	Yes	Predator	Mean change activity, heterospecific skin, Fig1	Larvae	29	2.552	2.552	SE	13.7429	29	0.893	2.041	SE	10.9911	-1.05	1.05
a22	Lönnstedt et al	2013	2013	Ocean acidification and responses to predators: can sensory redundancy reduce the apparent impacts of elevated CO2 on fish?		Ecol Evol	1.658	2.34			Pomacentrus amboinensis	Trop	No	-	Mean change activity, saltwater control, Fig1	Larvae	29	1.148	1.531	SE	8.24469	29	1.021	2.041	SE	10.9911	-0.1172	0.1172
a22	Lönnstedt et al	2013	2013	Ocean acidification and responses to predators: can sensory redundancy reduce the apparent impacts of elevated CO2 on fish?		Ecol Evol	1.658	2.34			Pomacentrus amboinensis	Trop	Yes	Predator	Mean change in shelter use, conspecific skin, Fig1	Larvae	29	11.211	8.072	SE	43.4691	29	0.897	1.794	SE	9.66099	-2.5256	2.5256
a22	Lönnstedt et al	2013	2013	Ocean acidification and responses to predators: can sensory redundancy reduce the apparent impacts of elevated CO2 on fish?		Ecol Evol	1.658	2.34			Pomacentrus amboinensis	Trop	Yes	Predator	Mean change in shelter use, heterospecific skin, Fig1	Larvae	29	0.747	0.747	SE	4.02272	29	1.644	1.644	SE	8.85321	0.7888	0.7888
a22	Lönnstedt et al	2013	2013	Ocean acidification and responses to predators: can sensory redundancy reduce the apparent impacts of elevated CO2 on fish?		Ecol Evol	1.658	2.34			Pomacentrus amboinensis	Trop	No	-	Mean change in shelter use, saltwater control, Fig1	Larvae	29	1.644	1.644	SE	8.85321	29	0.0001	1.196	SE	6.44066	-9.7075	9.7075
a22	Lönnstedt et al	2013	2013	Ocean acidification and responses to predators: can sensory redundancy reduce the apparent impacts of elevated CO2 on fish?		Ecol Evol	1.658	2.34			Pomacentrus amboinensis	Trop	Yes	Predator	Mean change bite rate, predator, Fig2	Larvae	29	38.071	3.236	SE	17.4264	29	32.487	2.538	SE	13.6675	-0.1586	0.1586
a22	Lönnstedt et al	2013	2013	Ocean acidification and responses to predators: can sensory redundancy reduce the apparent impacts of elevated CO2 on fish?		Ecol Evol	1.658	2.34			Pomacentrus amboinensis	Trop	Yes	Kin	Mean change bite rate, goby, Fig2	Larvae	29	5.584	2.284	SE	12.2997	29	0.508	2.03	SE	10.9319	-2.3972	2.3972
a22	Lönnstedt et al	2013	2013	Ocean acidification and responses to predators: can sensory redundancy reduce the apparent impacts of elevated CO2 on fish?		Ecol Evol	1.658	2.34			Pomacentrus amboinensis	Trop	No	-	Mean change bite rate, empty bag, Fig2	Larvae	29	1.005	1.508	SE	8.12083	29	-0.503	1.005	SE	5.41209	NA	NA
a22	Lönnstedt et al	2013	2013	Ocean acidification and responses to predators: can sensory redundancy reduce the apparent impacts of elevated CO2 on fish?		Ecol Evol	1.658	2.34			Pomacentrus amboinensis	Trop	Yes	Predator	Mean change activity, predator, Fig2	Larvae	29	41.371	5.584	SE	30.0708	29	35.279	5.076	SE	27.3351	-0.1593	0.1593
a22	Lönnstedt et al	2013	2013	Ocean acidification and responses to predators: can sensory redundancy reduce the apparent impacts of elevated CO2 on fish?		Ecol Evol	1.658	2.34			Pomacentrus amboinensis	Trop	Yes	Kin	Mean change activity, goby, Fig2	Larvae	29	4.315	3.046	SE	16.4032	29	1.523	2.284	SE	12.2997	-1.0414	1.0414
a22	Lönnstedt et al	2013	2013	Ocean acidification and responses to predators: can sensory redundancy reduce the apparent impacts of elevated CO2 on fish?		Ecol Evol	1.658	2.34			Pomacentrus amboinensis	Trop	No	-	Mean change activity, empty bag, Fig2	Larvae	29	4.315	1.777	SE	9.56944	29	5.838	1.015	SE	5.46594	0.3023	0.3023
a22	Lönnstedt et al	2013	2013	Ocean acidification and responses to predators: can sensory redundancy reduce the apparent impacts of elevated CO2 on fish?		Ecol Evol	1.658	2.34			Pomacentrus amboinensis	Trop	Yes	Predator	Mean change shelter use, predator, Fig2	Larvae	29	81.678	19.021	SE	102.431	29	31.888	10.07	SE	54.2286	-0.9406	0.9406
a22	Lönnstedt et al	2013	2013	Ocean acidification and responses to predators: can sensory redundancy reduce the apparent impacts of elevated CO2 on fish?		Ecol Evol	1.658	2.34			Pomacentrus amboinensis	Trop	Yes	Kin	Mean change shelter use, goby, Fig2	Larvae	29	-2.797	3.357	SE	18.078	29	5.594	3.916	SE	21.0883	NA	NA
a22	Lönnstedt et al	2013	2013	Ocean acidification and responses to predators: can sensory redundancy reduce the apparent impacts of elevated CO2 on fish?		Ecol Evol	1.658	2.34			Pomacentrus amboinensis	Trop	No	-	Mean change shelter use, empty bag, Fig2	Larvae	29	-1.119	1.119	SE	6.026	29	1.678	2.238	SE	12.052	NA	NA
a22	Lönnstedt et al	2013	2013	Ocean acidification and responses to predators: can sensory redundancy reduce the apparent impacts of elevated CO2 on fish?		Ecol Evol	1.658	2.34			Pomacentrus amboinensis	Trop	Yes	Predator	Mean change bite rate, skin, Fig3	Larvae	29	18.27	3.046	SE	16.4032	29	2.132	2.132	SE	11.4812	-2.1482	2.1482
a22	Lönnstedt et al	2013	2013	Ocean acidification and responses to predators: can sensory redundancy reduce the apparent impacts of elevated CO2 on fish?		Ecol Evol	1.658	2.34			Pomacentrus amboinensis	Trop	Yes	Predator	Mean change bite rate, predator, Fig3	Larvae	29	37.766	3.655	SE	19.6828	29	32.589	3.046	SE	16.4032	-0.1474	0.1474
a22	Lönnstedt et al	2013	2013	Ocean acidification and responses to predators: can sensory redundancy reduce the apparent impacts of elevated CO2 on fish?		Ecol Evol	1.658	2.34			Pomacentrus amboinensis	Trop	Yes	Predator	Mean change bite rate, combo, Fig3	Larvae	29	48.774	3.871	SE	20.846	29	34.839	1.935	SE	10.4203	-0.3365	0.3365
a22	Lönnstedt et al	2013	2013	Ocean acidification and responses to predators: can sensory redundancy reduce the apparent impacts of elevated CO2 on fish?		Ecol Evol	1.658	2.34			Pomacentrus amboinensis	Trop	Yes	Predator	Mean change activity, skin, Fig3	Larvae	29	13.434	3.182	SE	17.1356	29	1.061	2.475	SE	13.3283	-2.5386	2.5386
a22	Lönnstedt et al	2013	2013	Ocean acidification and responses to predators: can sensory redundancy reduce the apparent impacts of elevated CO2 on fish?		Ecol Evol	1.658	2.34			Pomacentrus amboinensis	Trop	Yes	Predator	Mean change activity, predator, Fig3	Larvae	29	41.364	5.303	SE	28.5575	29	35	4.596	SE	24.7502	-0.1671	0.1671
a22	Lönnstedt et al	2013	2013	Ocean acidification and responses to predators: can sensory redundancy reduce the apparent impacts of elevated CO2 on fish?		Ecol Evol	1.658	2.34			Pomacentrus amboinensis	Trop	Yes	Predator	Mean change activity, combo, Fig3	Larvae	29	54.645	5.871	SE	31.6163	29	35.667	6.323	SE	34.0504	-0.4266	0.4266
a22	Lönnstedt et al	2013	2013	Ocean acidification and responses to predators: can sensory redundancy reduce the apparent impacts of elevated CO2 on fish?		Ecol Evol	1.658	2.34			Pomacentrus amboinensis	Trop	Yes	Predator	Mean change shelter use, skin, Fig3	Larvae	29	11.474	8.415	SE	45.3162	29	0.765	1.53	SE	8.2393	-2.708	2.708
a22	Lönnstedt et al	2013	2013	Ocean acidification and responses to predators: can sensory redundancy reduce the apparent impacts of elevated CO2 on fish?		Ecol Evol	1.658	2.34			Pomacentrus amboinensis	Trop	Yes	Predator	Mean change shelter use, predator, Fig3	Larvae	29	81.858	19.126	SE	102.997	29	31.366	9.18	SE	49.4358	-0.9593	0.9593
a22	Lönnstedt et al	2013	2013	Ocean acidification and responses to predators: can sensory redundancy reduce the apparent impacts of elevated CO2 on fish?		Ecol Evol	1.658	2.34			Pomacentrus amboinensis	Trop	Yes	Predator	Mean change shelter use, combo, Fig3	Larvae	29	103.521	15.775	SE	84.951	29	41.408	9.859	SE	53.0923	-0.9163	0.9163
a22	Lönnstedt et al	2013	2013	Ocean acidification and responses to predators: can sensory redundancy reduce the apparent impacts of elevated CO2 on fish?		Ecol Evol	1.658	2.34			Pomacentrus amboinensis	Trop	Yes	Predator	Number of bobbing events, skin extract	Larvae	15	0.459	0.126	SE	0.487996	15	0.0001	0.0001	SE	0.000387298	-8.4316	8.4316
a22	Lönnstedt et al	2013	2013	Ocean acidification and responses to predators: can sensory redundancy reduce the apparent impacts of elevated CO2 on fish?		Ecol Evol	1.658	2.34			Pomacentrus amboinensis	Trop	Yes	Predator	Number of bobbing events, predator	Larvae	15	0.963	0.037	SE	0.1433	15	0.079	0.037	SE	0.1433	-2.5006	2.5006
a22	Lönnstedt et al	2013	2013	Ocean acidification and responses to predators: can sensory redundancy reduce the apparent impacts of elevated CO2 on fish?		Ecol Evol	1.658	2.34			Pomacentrus amboinensis	Trop	Yes	Predator	Number of bobbing events, combo	Larvae	15	1	0.0001	SE	0.000387298	15	0.144	0.046	SE	0.178157	-1.9379	1.9379
a23	McCormick et al	2013	2013	Ocean acidification reverses competition for space as habitats degrade		Sci Rep	5.078	4.122	42	No	Pomacentrus moluccensis	Trop	Yes	Shelter	Distance ventured from shelter	Larvae	29	4.366	0.828	SE	4.22199	29	3.801	0.903	SE	4.60441	-0.1386	0.1386	0.543975	Aggression index not included in analysis because lnRR cannot be calculated when + and - values are present and it is not possible to back-calculate to raw values from the available information.	N	Provided in figure captions. Only ranges are provided; we used upper number of ranges to be conservative.
a23	McCormick et al	2013	2013	Ocean acidification reverses competition for space as habitats degrade		Sci Rep	5.078	4.122			Pomacentrus amboinensis	Trop	Yes	Shelter	Distance ventured from shelter	Larvae	29	2.258	0.828	SE	4.22199	29	8.43	0.941	SE	4.79818	1.3173	1.3173		Highest n used (ranges are given)
a23	McCormick et al	2013	2013	Ocean acidification reverses competition for space as habitats degrade		Sci Rep	5.078	4.122			Pomacentrus moluccensis	Trop	Yes	Shelter	Height rank	Larvae	55	0.747	0.037	SE	0.274399	55	0.592	0.035	SE	0.259567	-0.2326	0.2326		Used unbleached treatment only
a23	McCormick et al	2013	2013	Ocean acidification reverses competition for space as habitats degrade		Sci Rep	5.078	4.122			Pomacentrus amboinensis	Trop	Yes	Shelter	Height rank	Larvae	55	0.164	0.036	SE	0.266983	55	0.267	0.036	SE	0.266983	0.4874	0.4874
a24	Munday et al	2012	2013	Elevated CO2 affects the behavior of an ecologically and economically important coral reef fish		Mar Biol	2.468	2.215	13.3333	Strong	Plectropomus leopardus	Trop	Yes	Predator	% time in cue, 570 uatm, Day 4	Juvenile	20	6.23	4.262	SD	4.262	20	10.164	4.262	SD	4.262	0.4895	0.4895	1.41454	Added .0001 to zero values	Y	Provided in figure captions
a24	Munday et al	2012	2013	Elevated CO2 affects the behavior of an ecologically and economically important coral reef fish		Mar Biol	2.468	2.215			Plectropomus leopardus	Trop	Yes	Predator	% time in cue, 700 uatm, Day 4	Juvenile	20	6.23	4.262	SD	4.262	20	46.885	40.657	SD	40.657	2.0183	2.0183		Error bars in figures not identified. We initially assumed error bars were SE based on all other reporting throughout the manuscript, but some statements in the text led us to realize that error bars in Fig 1 are SD; cannot determine for Fig 2 so assume SD as well.
a24	Munday et al	2012	2013	Elevated CO2 affects the behavior of an ecologically and economically important coral reef fish		Mar Biol	2.468	2.215			Plectropomus leopardus	Trop	Yes	Predator	% time in cue, 960 uatm, Day 4	Juvenile	20	6.23	4.262	SD	4.262	20	91.148	4.918	SD	4.918	2.6831	2.6831
a24	Munday et al	2012	2013	Elevated CO2 affects the behavior of an ecologically and economically important coral reef fish		Mar Biol	2.468	2.215			Plectropomus leopardus	Trop	Yes	Predator	% time in cue, 570 uatm, Day 28	Juvenile	20	9.18	3.607	SD	3.607	20	10.82	3.934	SD	3.934	0.1644	0.1644
a24	Munday et al	2012	2013	Elevated CO2 affects the behavior of an ecologically and economically important coral reef fish		Mar Biol	2.468	2.215			Plectropomus leopardus	Trop	Yes	Predator	% time in cue, 700 uatm, Day 28	Juvenile	20	9.18	3.607	SD	3.607	20	47.213	40.656	SD	40.656	1.6376	1.6376
a24	Munday et al	2012	2013	Elevated CO2 affects the behavior of an ecologically and economically important coral reef fish		Mar Biol	2.468	2.215			Plectropomus leopardus	Trop	Yes	Predator	% time in cue, 960 uatm, Day 28	Juvenile	20	9.18	3.607	SD	3.607	20	90.82	4.918	SD	4.918	2.2919	2.2919
a24	Munday et al	2012	2013	Elevated CO2 affects the behavior of an ecologically and economically important coral reef fish		Mar Biol	2.468	2.215			Plectropomus leopardus	Trop	Yes	Shelter	% time hiding, 570 uatm	Juvenile	10	79.31	9.655	SD	9.655	10	74.483	4.828	SD	4.828	-0.0628	0.0628
a24	Munday et al	2012	2013	Elevated CO2 affects the behavior of an ecologically and economically important coral reef fish		Mar Biol	2.468	2.215			Plectropomus leopardus	Trop	Yes	Shelter	% time hiding, 700 uatm	Juvenile	10	79.31	9.655	SD	9.655	10	39.31	8.276	SD	8.276	-0.7019	0.7019
a24	Munday et al	2012	2013	Elevated CO2 affects the behavior of an ecologically and economically important coral reef fish		Mar Biol	2.468	2.215			Plectropomus leopardus	Trop	Yes	Shelter	% time hiding, 960 uatm	Juvenile	10	79.31	9.655	SD	9.655	10	8.966	2.069	SD	2.069	-2.1799	2.1799
a24	Munday et al	2012	2013	Elevated CO2 affects the behavior of an ecologically and economically important coral reef fish		Mar Biol	2.468	2.215			Plectropomus leopardus	Trop	Yes	Shelter	Mean line crosses, 570 uatm	Juvenile	10	4.969	0.0001	SD	0.0001	10	9.938	0.001	SD	0.001	0.6931	0.6931
a24	Munday et al	2012	2013	Elevated CO2 affects the behavior of an ecologically and economically important coral reef fish		Mar Biol	2.468	2.215			Plectropomus leopardus	Trop	Yes	Shelter	Mean line crosses, 700 uatm	Juvenile	10	4.969	0.0001	SD	0.0001	10	44.72	12.422	SD	12.422	2.1972	2.1972
a24	Munday et al	2012	2013	Elevated CO2 affects the behavior of an ecologically and economically important coral reef fish		Mar Biol	2.468	2.215			Plectropomus leopardus	Trop	Yes	Shelter	Mean line crosses, 960 uatm	Juvenile	10	4.969	0.0001	SD	0.0001	10	320.469	37.267	SD	37.267	4.1666	4.1666
a24	Munday et al	2012	2013	Elevated CO2 affects the behavior of an ecologically and economically important coral reef fish		Mar Biol	2.468	2.215			Plectropomus leopardus	Trop	Yes	Shelter	Distance from shelter, 570 uatm	Juvenile	10	6.316	3.308	SD	3.308	10	13.835	2.707	SD	2.707	0.7841	0.7841
a24	Munday et al	2012	2013	Elevated CO2 affects the behavior of an ecologically and economically important coral reef fish		Mar Biol	2.468	2.215			Plectropomus leopardus	Trop	Yes	Shelter	Distance from shelter, 700 uatm	Juvenile	10	6.316	3.308	SD	3.308	10	30.075	2.406	SD	2.406	1.5606	1.5606
a24	Munday et al	2012	2013	Elevated CO2 affects the behavior of an ecologically and economically important coral reef fish		Mar Biol	2.468	2.215			Plectropomus leopardus	Trop	Yes	Shelter	Distance from shelter, 960 uatm	Juvenile	10	6.316	3.308	SD	3.308	10	36.391	0.0001	SD	0.0001	1.7512	1.7512
a24	Munday et al	2012	2013	Elevated CO2 affects the behavior of an ecologically and economically important coral reef fish		Mar Biol	2.468	2.215			Plectropomus leopardus	Trop	Yes	Shelter	Emergence time from hiding, 570 uatm	Juvenile	10	536.986	38.356	SD	38.356	10	575.342	14.384	SD	14.384	0.069	0.069
a24	Munday et al	2012	2013	Elevated CO2 affects the behavior of an ecologically and economically important coral reef fish		Mar Biol	2.468	2.215			Plectropomus leopardus	Trop	Yes	Shelter	Emergence time from hiding, 700 uatm	Juvenile	10	536.986	38.356	SD	38.356	10	383.562	33.562	SD	33.562	-0.3365	0.3365
a24	Munday et al	2012	2013	Elevated CO2 affects the behavior of an ecologically and economically important coral reef fish		Mar Biol	2.468	2.215			Plectropomus leopardus	Trop	Yes	Shelter	Emergence time from hiding, 960 uatm	Juvenile	10	536.986	38.356	SD	38.356	10	100.685	23.973	SD	23.973	-1.674	1.674
a25	Allan et al	2014	2014	Parental effects improve escape performance of juvenile reef fish in a high-CO2 world		Proc R Soc B	5.051	4.847	42	Strong	Amphiprion melanopus	Trop	Yes	Mimicked threat	Response distance, ctrl-high	Juvenile	45	20.833	1.19	SE	7.98276	43	15.179	1.905	SE	12.4919	-0.3166	0.3166	0.19536	Panel (f) not included due to no variance in the response variable and type of data (i.e., directionality)	Y	Provided in figure caption
a25	Allan et al	2014	2014	Parental effects improve escape performance of juvenile reef fish in a high-CO2 world		Proc R Soc B	5.051	4.847			Amphiprion melanopus	Trop	Yes	Mimicked threat	Response distance, high-high	Juvenile	45	20.833	1.19	SE	7.98276	37	18.75	1.278	SE	7.77377	-0.1053	0.1053		Only included biologically relevant parent-offspring crosses (ctrl-ctrl, ctrl-CO2, CO2-CO2)
a25	Allan et al	2014	2014	Parental effects improve escape performance of juvenile reef fish in a high-CO2 world		Proc R Soc B	5.051	4.847			Amphiprion melanopus	Trop	Yes	Mimicked threat	Mean speed, ctrl-high	Juvenile	45	0.265	0.019	SE	0.127456	43	0.195	0.019	SE	0.124591	-0.3067	0.3067
a25	Allan et al	2014	2014	Parental effects improve escape performance of juvenile reef fish in a high-CO2 world		Proc R Soc B	5.051	4.847			Amphiprion melanopus	Trop	Yes	Mimicked threat	Mean speed, high-high	Juvenile	45	0.265	0.019	SE	0.127456	37	0.242	0.017	SE	0.103407	-0.0908	0.0908
a25	Allan et al	2014	2014	Parental effects improve escape performance of juvenile reef fish in a high-CO2 world		Proc R Soc B	5.051	4.847			Amphiprion melanopus	Trop	Yes	Mimicked threat	Maximum speed, ctrl-high	Juvenile	45	0.923	0.033	SE	0.221371	43	0.681	0.044	SE	0.288527	-0.3041	0.3041
a25	Allan et al	2014	2014	Parental effects improve escape performance of juvenile reef fish in a high-CO2 world		Proc R Soc B	5.051	4.847			Amphiprion melanopus	Trop	Yes	Mimicked threat	Maximum speed, high-high	Juvenile	45	0.923	0.033	SE	0.221371	37	0.864	0.039	SE	0.237228	-0.0661	0.0661
a25	Allan et al	2014	2014	Parental effects improve escape performance of juvenile reef fish in a high-CO2 world		Proc R Soc B	5.051	4.847			Amphiprion melanopus	Trop	Yes	Mimicked threat	Response duration, ctrl-high	Juvenile	45	0.477	0.034	SE	0.228079	43	0.307	0.039	SE	0.25574	-0.4407	0.4407
a25	Allan et al	2014	2014	Parental effects improve escape performance of juvenile reef fish in a high-CO2 world		Proc R Soc B	5.051	4.847			Amphiprion melanopus	Trop	Yes	Mimicked threat	Response duration, high-high	Juvenile	45	0.477	0.034	SE	0.228079	37	0.383	0.027	SE	0.164235	-0.2195	0.2195
a25	Allan et al	2014	2014	Parental effects improve escape performance of juvenile reef fish in a high-CO2 world		Proc R Soc B	5.051	4.847			Amphiprion melanopus	Trop	Yes	Mimicked threat	Response latency, ctrl-high	Juvenile	46	18.75	1.202	SE	8.15236	34	19.231	1.442	SE	8.40823	0.0253	0.0253
a25	Allan et al	2014	2014	Parental effects improve escape performance of juvenile reef fish in a high-CO2 world		Proc R Soc B	5.051	4.847			Amphiprion melanopus	Trop	Yes	Mimicked threat	Response latency, high-high	Juvenile	46	18.75	1.202	SE	8.15236	34	17.335	1.433	SE	8.35575	-0.0785	0.0785
a26	Bignami et al	2014	2014	Effects of ocean acidification on the larvae of a high-value pelagic fisheries species, mahi-mahi Coryphaena hippurus		Mar Ecol Prog Ser	2.619	2.276	60	Weak	Coryphaena hippurus	Subtrop	No	-	Max velocity, 770 uatm	Larvae	60	6.35	0.269	SE	0.538	60	5.448	0.269	SE	0.538	-0.1532	0.1532	0.200175		Y	Provided in figure captions. Number provided in figure caption (i.e., # of replicate tanks) was multiplied by the number of fish from each tank ( explained in the text; 3 subsamples x 5 fish x 4 tanks = 60 fish).
a26	Bignami et al	2014	2014	Effects of ocean acidification on the larvae of a high-value pelagic fisheries species, mahi-mahi Coryphaena hippurus		Mar Ecol Prog Ser	2.619	2.276			Coryphaena hippurus	Subtrop	No	-	Max velocity, 1460 uatm	Larvae	60	6.35	0.269	SE	0.538	60	4.911	0.144	SE	0.288	-0.257	0.257
a26	Bignami et al	2014	2014	Effects of ocean acidification on the larvae of a high-value pelagic fisheries species, mahi-mahi Coryphaena hippurus		Mar Ecol Prog Ser	2.619	2.276			Coryphaena hippurus	Subtrop	No	-	Mean velocity, 770 uatm	Larvae	60	0.563	0.03	SE	0.06	60	0.482	0.033	SE	0.066	-0.1553	0.1553
a26	Bignami et al	2014	2014	Effects of ocean acidification on the larvae of a high-value pelagic fisheries species, mahi-mahi Coryphaena hippurus		Mar Ecol Prog Ser	2.619	2.276			Coryphaena hippurus	Subtrop	No	-	Mean velocity, 1460 uatm	Larvae	60	0.563	0.03	SE	0.06	60	0.445	0.036	SE	0.072	-0.2352	0.2352
a27	Chivers et al	2013	2014	Impaired learning of predators and lower prey survival under elevated CO2: a consequence of neurotransmitter interference		Glob Change Biol	8.224	8.997	14	Strong	Pomacentrus amboinensis	Trop	No	-	Prop change line crosses, Day 1, sham	Juvenile	14	-0.033	0.077	SE	0.288108	14	0.036	0.08	SE	0.299333	NA	NA	1.82096	Used 'No Gabazine' treatment only	N	Provided in text: "We tested between 10 and 14 fish in each of the 16 treatments"; used the highest sample size reported (i.e., 14)
a27	Chivers et al	2013	2014	Impaired learning of predators and lower prey survival under elevated CO2: a consequence of neurotransmitter interference		Glob Change Biol	8.224	8.997			Pomacentrus amboinensis	Trop	No	-	Prop change feeding strikes, Day 1, sham	Juvenile	14	0.054	0.048	SE	0.1796	14	-0.051	0.054	SE	0.202049	NA	NA		Excluded data where change in behaviour were of different directions between the control and experimental groups because lnRR cannot be calculateed for such data (excluded data represented by "NA" in lnRR column)
a27	Chivers et al	2013	2014	Impaired learning of predators and lower prey survival under elevated CO2: a consequence of neurotransmitter interference		Glob Change Biol	8.224	8.997			Pomacentrus amboinensis	Trop	Yes	Predator	Prop change line crosses, Day 1, predator	Juvenile	14	0.382	0.057	SE	0.213274	14	0.095	0.069	SE	0.258174	-1.3915	1.3915		Removed data points with lnRR variance > 10 from mean effect size computations (see rationale in Methods section of Supplementary File 1)
a27	Chivers et al	2013	2014	Impaired learning of predators and lower prey survival under elevated CO2: a consequence of neurotransmitter interference		Glob Change Biol	8.224	8.997			Pomacentrus amboinensis	Trop	Yes	Predator	Prop change feeding strikes, Day 1, predator	Juvenile	14	0.463	0.067	SE	0.250691	14	0.082	0.132	SE	0.493899	-1.731	1.731
a27	Chivers et al	2013	2014	Impaired learning of predators and lower prey survival under elevated CO2: a consequence of neurotransmitter interference		Glob Change Biol	8.224	8.997			Pomacentrus amboinensis	Trop	No	-	Prop change line crosses, Day 5, sham	Juvenile	14	0.061	0.055	SE	0.205791	14	-0.075	0.045	SE	0.168375	NA	NA
a27	Chivers et al	2013	2014	Impaired learning of predators and lower prey survival under elevated CO2: a consequence of neurotransmitter interference		Glob Change Biol	8.224	8.997			Pomacentrus amboinensis	Trop	No	-	Prop change feeding strikes, Day 5, sham	Juvenile	14	0.043	0.05	SE	0.187083	14	0.021	0.053	SE	0.198308	-0.7167	0.7167
a27	Chivers et al	2013	2014	Impaired learning of predators and lower prey survival under elevated CO2: a consequence of neurotransmitter interference		Glob Change Biol	8.224	8.997			Pomacentrus amboinensis	Trop	Yes	Predator	Prop change line crosses, Day 5, predator	Juvenile	14	0.454	0.069	SE	0.258174	14	0.064	0.049	SE	0.183341	-1.9592	1.9592
a27	Chivers et al	2013	2014	Impaired learning of predators and lower prey survival under elevated CO2: a consequence of neurotransmitter interference		Glob Change Biol	8.224	8.997			Pomacentrus amboinensis	Trop	Yes	Predator	Prop change feeding strikes, Day 5, predator	Juvenile	14	0.573	0.038	SE	0.126032	14	0.021	0.075	SE	0.248747	-3.3064	3.3064
a28	Domenici et al	2014	2014	Shifting from Right to Left: The Combined Effect of Elevated CO2 and Temperature on Behavioural Lateralization in a Coral Reef Fish		PLOS One	3.234	2.766	50	Strong	Pomacentrus wardi	Trop	No	-	Absolute lateralization	Larvae	58	31.896	3.221	SE	24.5304	42	28.104	3.844	SE	24.912	-0.1266	0.1266	0.1266	Used control temp only	Y	Provided in text: "A total of 164 individuals were used in the experiments (N = 58 for C- CO2/C-Temp; N=40 for C- CO2/E-Temp; N= 42 for the E- CO2/C-Temp; and N= 24 for E- CO2/E-Temp)."
a29	Green & Jutfelt	2014	2014	Elevated carbon dioxide alters the plasma composition and behaviour of a shark		Biol Lett	3.248	3.345	7	Strong	Scyliorhinus canicula	Subtrop	No	-	Absolute lateralization	Adult	7	14.459	3.836	SE	10.1491	10	30.098	6.179	SE	19.5397	0.7331	0.7331	0.7348		Y	Provided in figure caption
a29	Green & Jutfelt	2014	2014	Elevated carbon dioxide alters the plasma composition and behaviour of a shark		Biol Lett	3.248	3.345			Scyliorhinus canicula	Subtrop	No	-	No. swimming events	Adult	6	11.659	1.17	SE	2.8659	5	5.582	0.9	SE	2.01246	-0.7365	0.7365
a30	Hamilton et al	2013	2014	CO2-induced ocean acidification increases anxiety in Rockfish via alteration of GABAA receptor functioning		Proc R Soc B	5.292	4.847	11.25	Strong	Sebastes diploproa	Deep	Yes	Shelter	% time in dark zone	Juvenile	15	457.613	95.743	SE	370.811	15	750.617	52.675	SE	204.009	0.4949	0.4949	0.5103		Y	Provided in figure captions
a30	Hamilton et al	2013	2014	CO2-induced ocean acidification increases anxiety in Rockfish via alteration of GABAA receptor functioning		Proc R Soc B	5.292	4.847			Sebastes diploproa	Deep	Yes	Shelter	Time near object	Juvenile	7	176.471	70.412	SE	186.293	8	298.529	82.353	SE	232.929	0.5257	0.5257
a31	Munday et al	2014	2014	Behavioural impairment in reef fishes caused by ocean acidification at CO2 seeps		Nat Clim Change	14.547	19.181	11.0714	Strong	Dascyllus aruanus	Trop	Yes	Predator	% time in predator cue (Fig 1a)	Juvenile	10	0.0001	0.0001	SE	0.000316228	10	97.758	1.794	SE	5.67313	13.7928	13.7928	3.90404	Added .0001 to zero values	Y	Provided in figure captions
a31	Munday et al	2014	2014	Behavioural impairment in reef fishes caused by ocean acidification at CO2 seeps		Nat Clim Change	14.547	19.181			Pomacentrus moluccensis	Trop	Yes	Predator	% time in predator cue (Fig 1a)	Juvenile	20	0.0001	0.0001	SE	0.000447214	20	90.583	0.897	SE	4.01151	13.7166	13.7166		Chose to calculate lnRR from grey bar groups in Figure 1 (arbitrarily chosen)
a31	Munday et al	2014	2014	Behavioural impairment in reef fishes caused by ocean acidification at CO2 seeps		Nat Clim Change	14.547	19.181			Apogon cyanosoma	Trop	Yes	Predator	% time in predator cue (Fig 1a)	Juvenile	10	0.0001	0.0001	SE	0.000316228	10	94.619	2.242	SE	7.08983	13.7602	13.7602
a31	Munday et al	2014	2014	Behavioural impairment in reef fishes caused by ocean acidification at CO2 seeps		Nat Clim Change	14.547	19.181			Cheilodipterus quinquelineatus	Trop	Yes	Predator	% time in predator cue (Fig 1a)	Juvenile	10	0.0001	0.0001	SE	0.000316228	10	98.655	0.448	SE	1.4167	13.802	13.802
a31	Munday et al	2014	2014	Behavioural impairment in reef fishes caused by ocean acidification at CO2 seeps		Nat Clim Change	14.547	19.181			Dascyllus aruanus	Trop	Yes	Physical Seawater	% time in control cue (Fig 1b)	Juvenile	10	94.681	1.418	SE	4.48411	10	48.936	1.064	SE	3.36466	-0.66	0.66
a31	Munday et al	2014	2014	Behavioural impairment in reef fishes caused by ocean acidification at CO2 seeps		Nat Clim Change	14.547	19.181			Pomacentrus moluccensis	Trop	Yes	Physical Seawater	% time in control cue (Fig 1b)	Juvenile	20	93.618	1.121	SE	5.01326	20	50.355	1.064	SE	4.75835	-0.6201	0.6201
a31	Munday et al	2014	2014	Behavioural impairment in reef fishes caused by ocean acidification at CO2 seeps		Nat Clim Change	14.547	19.181			Apogon cyanosoma	Trop	Yes	Physical Seawater	% time in control cue (Fig 1b)	Juvenile	10	91.489	0.709	SE	2.24205	10	49.291	0.709	SE	2.24205	-0.6185	0.6185
a31	Munday et al	2014	2014	Behavioural impairment in reef fishes caused by ocean acidification at CO2 seeps		Nat Clim Change	14.547	19.181			Cheilodipterus quinquelineatus	Trop	Yes	Physical Seawater	% time in control cue (Fig 1b)	Juvenile	10	91.489	1.064	SE	3.36466	10	50.709	1.064	SE	3.36466	-0.5901	0.5901
a31	Munday et al	2014	2014	Behavioural impairment in reef fishes caused by ocean acidification at CO2 seeps		Nat Clim Change	14.547	19.181			Dascyllus aruanus	Trop	Yes	Habitat	% time in benthic control (Fig 1c)	Juvenile	10	93.798	1.163	SE	3.67773	10	50	1.163	SE	3.67773	-0.6291	0.6291
a31	Munday et al	2014	2014	Behavioural impairment in reef fishes caused by ocean acidification at CO2 seeps		Nat Clim Change	14.547	19.181			Pomacentrus moluccensis	Trop	Yes	Habitat	% time in benthic control (Fig 1c)	Juvenile	20	93.023	1.55	SE	6.93181	20	50.388	0.775	SE	3.46591	-0.6131	0.6131
a31	Munday et al	2014	2014	Behavioural impairment in reef fishes caused by ocean acidification at CO2 seeps		Nat Clim Change	14.547	19.181			Apogon cyanosoma	Trop	Yes	Habitat	% time in benthic control (Fig 1c)	Juvenile	10	90.698	0.775	SE	2.45077	10	51.163	0.775	SE	2.45077	-0.5725	0.5725
a31	Munday et al	2014	2014	Behavioural impairment in reef fishes caused by ocean acidification at CO2 seeps		Nat Clim Change	14.547	19.181			Cheilodipterus quinquelineatus	Trop	Yes	Habitat	% time in benthic control (Fig 1c)	Juvenile	10	91.473	1.163	SE	3.67773	10	50	0.388	SE	1.22696	-0.604	0.604
a31	Munday et al	2014	2014	Behavioural impairment in reef fishes caused by ocean acidification at CO2 seeps		Nat Clim Change	14.547	19.181			Dascyllus aruanus	Trop	Yes	Shelter	Mean % time in shelter	Juvenile	10	89.362	2.128	SE	6.72933	10	8.511	4.255	SE	13.4555	-2.3513	2.3513
a31	Munday et al	2014	2014	Behavioural impairment in reef fishes caused by ocean acidification at CO2 seeps		Nat Clim Change	14.547	19.181			Pomacentrus moluccensis	Trop	Yes	Shelter	Mean % time in shelter	Juvenile	10	88.652	3.546	SE	11.2134	10	6.383	3.546	SE	11.2134	-2.6311	2.6311
a31	Munday et al	2014	2014	Behavioural impairment in reef fishes caused by ocean acidification at CO2 seeps		Nat Clim Change	14.547	19.181			Apogon cyanosoma	Trop	Yes	Shelter	Mean % time in shelter	Juvenile	10	84.397	3.546	SE	11.2134	10	0.0001	0.0001	SE	0.000316228	-13.6459	13.6459
a31	Munday et al	2014	2014	Behavioural impairment in reef fishes caused by ocean acidification at CO2 seeps		Nat Clim Change	14.547	19.181			Cheilodipterus quinquelineatus	Trop	Yes	Shelter	Mean % time in shelter	Juvenile	10	80.142	5.674	SE	17.9428	10	0.0001	0.0001	SE	0.000316228	-13.5941	13.5941
a31	Munday et al	2014	2014	Behavioural impairment in reef fishes caused by ocean acidification at CO2 seeps		Nat Clim Change	14.547	19.181			Dascyllus aruanus	Trop	Yes	Shelter	Mean line crosses	Juvenile	10	67.273	18.182	SE	57.4965	10	20.909	9.091	SE	28.7483	-1.1686	1.1686
a31	Munday et al	2014	2014	Behavioural impairment in reef fishes caused by ocean acidification at CO2 seeps		Nat Clim Change	14.547	19.181			Pomacentrus moluccensis	Trop	Yes	Shelter	Mean line crosses	Juvenile	10	63.636	20	SE	63.2456	10	13.636	5.455	SE	17.2502	-1.5405	1.5405
a31	Munday et al	2014	2014	Behavioural impairment in reef fishes caused by ocean acidification at CO2 seeps		Nat Clim Change	14.547	19.181			Apogon cyanosoma	Trop	Yes	Shelter	Mean line crosses	Juvenile	10	15.455	6.364	SE	20.1247	10	146.364	6.364	SE	20.1247	2.2482	2.2482
a31	Munday et al	2014	2014	Behavioural impairment in reef fishes caused by ocean acidification at CO2 seeps		Nat Clim Change	14.547	19.181			Cheilodipterus quinquelineatus	Trop	Yes	Shelter	Mean line crosses	Juvenile	10	32.747	9.091	SE	28.7483	10	168.182	7.273	SE	22.9992	1.6362	1.6362
a31	Munday et al	2014	2014	Behavioural impairment in reef fishes caused by ocean acidification at CO2 seeps		Nat Clim Change	14.547	19.181			Dascyllus aruanus	Trop	Yes	Shelter	Max distance from shelter	Juvenile	10	7.421	2.262	SE	7.15307	10	16.561	0.543	SE	1.71712	0.8027	0.8027
a31	Munday et al	2014	2014	Behavioural impairment in reef fishes caused by ocean acidification at CO2 seeps		Nat Clim Change	14.547	19.181			Pomacentrus moluccensis	Trop	Yes	Shelter	Max distance from shelter	Juvenile	10	7.421	2.262	SE	7.15307	10	15.475	0.452	SE	1.42935	0.7349	0.7349
a31	Munday et al	2014	2014	Behavioural impairment in reef fishes caused by ocean acidification at CO2 seeps		Nat Clim Change	14.547	19.181			Apogon cyanosoma	Trop	Yes	Shelter	Max distance from shelter	Juvenile	10	7.149	0.452	SE	1.42935	10	18	0.0001	SE	0.000316228	0.9234	0.9234
a31	Munday et al	2014	2014	Behavioural impairment in reef fishes caused by ocean acidification at CO2 seeps		Nat Clim Change	14.547	19.181			Cheilodipterus quinquelineatus	Trop	Yes	Shelter	Max distance from shelter	Juvenile	10	5.701	0.724	SE	2.28949	10	18	0.0001	SE	0.000316228	1.1497	1.1497
a31	Munday et al	2014	2014	Behavioural impairment in reef fishes caused by ocean acidification at CO2 seeps		Nat Clim Change	14.547	19.181			Dascyllus aruanus	Trop	Yes	Shelter	Time to emerge from shelter	Juvenile	10	6.216	0.45	SE	1.42302	10	1.396	0.36	SE	1.13842	-1.4935	1.4935
a31	Munday et al	2014	2014	Behavioural impairment in reef fishes caused by ocean acidification at CO2 seeps		Nat Clim Change	14.547	19.181			Pomacentrus moluccensis	Trop	Yes	Shelter	Time to emerge from shelter	Juvenile	10	6.081	0.36	SE	1.13842	10	1.216	0.315	SE	0.996117	-1.6096	1.6096
a31	Munday et al	2014	2014	Behavioural impairment in reef fishes caused by ocean acidification at CO2 seeps		Nat Clim Change	14.547	19.181			Apogon cyanosoma	Trop	Yes	Shelter	Time to emerge from shelter	Juvenile	10	7.613	0.541	SE	1.71079	10	1.441	0.405	SE	1.28072	-1.6645	1.6645
a31	Munday et al	2014	2014	Behavioural impairment in reef fishes caused by ocean acidification at CO2 seeps		Nat Clim Change	14.547	19.181			Cheilodipterus quinquelineatus	Trop	Yes	Shelter	Time to emerge from shelter	Juvenile	10	7.658	0.27	SE	0.853815	10	0.901	0.45	SE	1.42302	-2.14	2.14
a32	Pimentel et al	2014	2014	Impact of ocean acidification in the metabolism and swimming behavior of the dolphinfish (Coryphaena hippurus) early larvae		Mar Biol	2.391	2.215	10	Strong	Coryphaena hippurus	Subtrop	No	-	Swimming duration	Larvae	10	1.094	0.248	SD	0.248	10	0.553	0.135	SD	0.135	-0.6822	0.6822	0.780133		Y	Provided in figure caption
a32	Pimentel et al	2014	2014	Impact of ocean acidification in the metabolism and swimming behavior of the dolphinfish (Coryphaena hippurus) early larvae		Mar Biol	2.391	2.215			Coryphaena hippurus	Subtrop	No	-	% active	Larvae	10	1.809	0.408	SD	0.408	10	0.922	0.23	SD	0.23	-0.674	0.674
a32	Pimentel et al	2014	2014	Impact of ocean acidification in the metabolism and swimming behavior of the dolphinfish (Coryphaena hippurus) early larvae		Mar Biol	2.391	2.215			Coryphaena hippurus	Subtrop	No	-	Orientation frequency	Larvae	10	0.8	0.633	SD	0.633	10	0.299	0.49	SD	0.49	-0.9842	0.9842
a33	Welch et al	2014	2014	Effects of elevated CO2 on fish behaviour undiminished by transgenerational acclimation		Nat Clim Change	14.547	19.181	156.167	Strong	Acanthochromis polyacanthus	Trop	Yes	Predator	% time in cue, Mid CO2, ctrl parents	Juvenile	148	10.811	0.901	SE	10.9611	132	54.561	2.365	SE	27.1718	1.6188	1.6188	1.12122	Only included biologically relevant parent-offspring crosses (ctrl-ctrl, ctrl-CO2, CO2-CO2)	Y	Provided in supplementary material
a33	Welch et al	2014	2014	Effects of elevated CO2 on fish behaviour undiminished by transgenerational acclimation		Nat Clim Change	14.547	19.181			Acanthochromis polyacanthus	Trop	Yes	Predator	% time in cue, High CO2, ctrl parents	Juvenile	148	10.811	0.901	SE	10.9611	145	77.027	2.027	SE	24.4083	1.9636	1.9636
a33	Welch et al	2014	2014	Effects of elevated CO2 on fish behaviour undiminished by transgenerational acclimation		Nat Clim Change	14.547	19.181			Acanthochromis polyacanthus	Trop	Yes	Predator	% time in cue, Mid CO2, mid parents	Juvenile	160	10.811	0.901	SE	11.3968	155	52.477	2.252	SE	28.0372	1.5798	1.5798
a33	Welch et al	2014	2014	Effects of elevated CO2 on fish behaviour undiminished by transgenerational acclimation		Nat Clim Change	14.547	19.181			Acanthochromis polyacanthus	Trop	Yes	Predator	% time in cue, High CO2, mid parents	Juvenile	160	10.811	0.901	SE	11.3968	161	72.523	2.027	SE	25.7197	1.9033	1.9033
a33	Welch et al	2014	2014	Effects of elevated CO2 on fish behaviour undiminished by transgenerational acclimation		Nat Clim Change	14.547	19.181			Acanthochromis polyacanthus	Trop	Yes	Predator	% time in cue, Mid CO2, high parents	Juvenile	62	10.811	0.901	SE	7.09448	60	49.775	4.279	SE	33.145	1.5269	1.5269
a33	Welch et al	2014	2014	Effects of elevated CO2 on fish behaviour undiminished by transgenerational acclimation		Nat Clim Change	14.547	19.181			Acanthochromis polyacanthus	Trop	Yes	Predator	% time in cue, High CO2, high parents	Juvenile	62	10.811	0.901	SE	7.09448	62	72.523	3.378	SE	26.5984	1.9033	1.9033
a33	Welch et al	2014	2014	Effects of elevated CO2 on fish behaviour undiminished by transgenerational acclimation		Nat Clim Change	14.547	19.181			Acanthochromis polyacanthus	Trop	No	-	Absolute lateralization, Mid CO2, ctrl parents	Juvenile	225	60.492	1.432	SE	21.48	212	37.092	1.432	SE	20.8502	-0.4891	0.4891
a33	Welch et al	2014	2014	Effects of elevated CO2 on fish behaviour undiminished by transgenerational acclimation		Nat Clim Change	14.547	19.181			Acanthochromis polyacanthus	Trop	No	-	Absolute lateralization, High CO2, ctrl parents	Juvenile	225	60.492	1.432	SE	21.48	222	31.499	1.253	SE	18.6693	-0.6526	0.6526
a33	Welch et al	2014	2014	Effects of elevated CO2 on fish behaviour undiminished by transgenerational acclimation		Nat Clim Change	14.547	19.181			Acanthochromis polyacanthus	Trop	No	-	Absolute lateralization, Mid CO2, mid parents	Juvenile	245	60.492	1.432	SE	22.4143	250	37.584	1.432	SE	22.6419	-0.4759	0.4759
a33	Welch et al	2014	2014	Effects of elevated CO2 on fish behaviour undiminished by transgenerational acclimation		Nat Clim Change	14.547	19.181			Acanthochromis polyacanthus	Trop	No	-	Absolute lateralization, High CO2, mid parents	Juvenile	245	60.492	1.432	SE	22.4143	249	34.362	1.253	SE	19.772	-0.5656	0.5656
a33	Welch et al	2014	2014	Effects of elevated CO2 on fish behaviour undiminished by transgenerational acclimation		Nat Clim Change	14.547	19.181			Acanthochromis polyacanthus	Trop	No	-	Absolute lateralization, Mid CO2, high parents	Juvenile	105	60.492	1.432	SE	14.6736	105	42.595	2.327	SE	23.8447	-0.3508	0.3508
a33	Welch et al	2014	2014	Effects of elevated CO2 on fish behaviour undiminished by transgenerational acclimation		Nat Clim Change	14.547	19.181			Acanthochromis polyacanthus	Trop	No	-	Absolute lateralization, High CO2, high parents	Juvenile	105	60.492	1.432	SE	14.6736	105	39.553	2.148	SE	22.0105	-0.4249	0.4249
a34	Bender et al	2015	2015	Effects of “Reduced” and “Business-As-Usual” CO2 Emission Scenarios on the Algal Territories of the Damselfish Pomacentrus wardi (Pomacentridae)		PloS One	3.057	2.766	5	Weak	Pomacentrus wardi	Trop	Yes	Food	Feeding rate, bare substrate	Adult	5	7.811	5.207	SE	11.6432	5	8.047	4.024	SE	8.99794	0.0298	0.0298	0.646067	Excluded data where change in behaviour were of different directions between the control and experimental groups because lnRR cannot be calculateed for such data (excluded data represented by "NA" in lnRR column)	Y	Provided in text: "Fifteen fish and six pieces of their algal territory (90 pieces in total) were collected and separated into three scenario treatments of five fish each.
a34	Bender et al	2015	2015	Effects of “Reduced” and “Business-As-Usual” CO2 Emission Scenarios on the Algal Territories of the Damselfish Pomacentrus wardi (Pomacentridae)		PloS One	3.057	2.766			Pomacentrus wardi	Trop	Yes	Food	Feeding rate, Gelidiella	Adult	5	9.467	7.811	SE	17.4659	5	16.094	4.26	SE	9.52565	0.5306	0.5306		Compared PD to A1F1 scenarios for each measure
a34	Bender et al	2015	2015	Effects of “Reduced” and “Business-As-Usual” CO2 Emission Scenarios on the Algal Territories of the Damselfish Pomacentrus wardi (Pomacentridae)		PloS One	3.057	2.766			Pomacentrus wardi	Trop	Yes	Food	Feeding rate, Ceramium	Adult	5	-1.183	4.497	SE	10.0556	5	-1.183	5.444	SE	12.1732	0	0		Added 0.0001 to 0 values
a34	Bender et al	2015	2015	Effects of “Reduced” and “Business-As-Usual” CO2 Emission Scenarios on the Algal Territories of the Damselfish Pomacentrus wardi (Pomacentridae)		PloS One	3.057	2.766			Pomacentrus wardi	Trop	Yes	Food	Feeding rate, Centroceras	Adult	5	-4.497	1.42	SE	3.17522	5	-2.13	2.13	SE	4.76282	-0.7473	0.7473		Removed data points with lnRR variance > 10 from mean effect size computations (see rationale in Methods section of Supplementary File 1)
a34	Bender et al	2015	2015	Effects of “Reduced” and “Business-As-Usual” CO2 Emission Scenarios on the Algal Territories of the Damselfish Pomacentrus wardi (Pomacentridae)		PloS One	3.057	2.766			Pomacentrus wardi	Trop	Yes	Food	Feeding rate, Laurencia	Adult	5	-1.765	0.71	SE	1.58761	5	0.706	0.71	SE	1.58761	NA	NA
a34	Bender et al	2015	2015	Effects of “Reduced” and “Business-As-Usual” CO2 Emission Scenarios on the Algal Territories of the Damselfish Pomacentrus wardi (Pomacentridae)		PloS One	3.057	2.766			Pomacentrus wardi	Trop	Yes	Food	Feeding rate, Hypnea	Adult	5	-0.706	0.71	SE	1.58761	5	1.765	1.42	SE	3.17522	NA	NA
a34	Bender et al	2015	2015	Effects of “Reduced” and “Business-As-Usual” CO2 Emission Scenarios on the Algal Territories of the Damselfish Pomacentrus wardi (Pomacentridae)		PloS One	3.057	2.766			Pomacentrus wardi	Trop	Yes	Food	Feeding rate, Coelothrix irregularis	Adult	5	0.706	1.42	SE	3.17522	5	-0.947	1.657	SE	3.70516	NA	NA
a34	Bender et al	2015	2015	Effects of “Reduced” and “Business-As-Usual” CO2 Emission Scenarios on the Algal Territories of the Damselfish Pomacentrus wardi (Pomacentridae)		PloS One	3.057	2.766			Pomacentrus wardi	Trop	Yes	Food	Feeding rate, Polysiphonia	Adult	5	10.177	9.704	SE	21.6988	5	8.757	4.497	SE	10.0556	-0.1503	0.1503
a34	Bender et al	2015	2015	Effects of “Reduced” and “Business-As-Usual” CO2 Emission Scenarios on the Algal Territories of the Damselfish Pomacentrus wardi (Pomacentridae)		PloS One	3.057	2.766			Pomacentrus wardi	Trop	Yes	Food	Feeding rate, calcifying red	Adult	5	1.765	3.55	SE	7.93804	5	0.706	2.13	SE	4.76282	-0.9163	0.9163
a34	Bender et al	2015	2015	Effects of “Reduced” and “Business-As-Usual” CO2 Emission Scenarios on the Algal Territories of the Damselfish Pomacentrus wardi (Pomacentridae)		PloS One	3.057	2.766			Pomacentrus wardi	Trop	Yes	Food	Feeding rate, cyanobacteria	Adult	5	19.881	6.864	SE	15.3484	5	14.201	8.994	SE	20.1112	-0.3365	0.3365
a34	Bender et al	2015	2015	Effects of “Reduced” and “Business-As-Usual” CO2 Emission Scenarios on the Algal Territories of the Damselfish Pomacentrus wardi (Pomacentridae)		PloS One	3.057	2.766			Pomacentrus wardi	Trop	Yes	Food	Feeding rate, cyanobacteria eipphytic	Adult	5	-6.39	2.13	SE	4.76282	5	-18.225	12.544	SE	28.0492	1.0481	1.0481
a34	Bender et al	2015	2015	Effects of “Reduced” and “Business-As-Usual” CO2 Emission Scenarios on the Algal Territories of the Damselfish Pomacentrus wardi (Pomacentridae)		PloS One	3.057	2.766			Pomacentrus wardi	Trop	Yes	Food	Feeding rate,Feldmannia mitchelliae	Adult	5	-18.935	13.254	SE	29.6368	5	-3.787	5.207	SE	11.6432	-1.6094	1.6094
a34	Bender et al	2015	2015	Effects of “Reduced” and “Business-As-Usual” CO2 Emission Scenarios on the Algal Territories of the Damselfish Pomacentrus wardi (Pomacentridae)		PloS One	3.057	2.766			Pomacentrus wardi	Trop	Yes	Food	Feeding rate, Sphacelaria	Adult	5	0.71	1.42	SE	3.17522	5	0.71	0.71	SE	1.58761	0	0
a34	Bender et al	2015	2015	Effects of “Reduced” and “Business-As-Usual” CO2 Emission Scenarios on the Algal Territories of the Damselfish Pomacentrus wardi (Pomacentridae)		PloS One	3.057	2.766			Pomacentrus wardi	Trop	Yes	Food	Feeding rate, misc brown algae	Adult	5	-2.13	2.13	SE	4.76282	5	-0.947	1.657	SE	3.70516	-0.8106	0.8106
a34	Bender et al	2015	2015	Effects of “Reduced” and “Business-As-Usual” CO2 Emission Scenarios on the Algal Territories of the Damselfish Pomacentrus wardi (Pomacentridae)		PloS One	3.057	2.766			Pomacentrus wardi	Trop	Yes	Food	Feeding rate, Cladophora	Adult	5	-5.449	1.657	SE	3.70516	5	-11.361	7.811	SE	17.4659	0.7348	0.7348
a34	Bender et al	2015	2015	Effects of “Reduced” and “Business-As-Usual” CO2 Emission Scenarios on the Algal Territories of the Damselfish Pomacentrus wardi (Pomacentridae)		PloS One	3.057	2.766			Pomacentrus wardi	Trop	Yes	Food	Feeding rate, Ulva	Adult	5	-11.124	6.39	SE	14.2885	5	-6.154	4.734	SE	10.5855	-0.592	0.592
a34	Bender et al	2015	2015	Effects of “Reduced” and “Business-As-Usual” CO2 Emission Scenarios on the Algal Territories of the Damselfish Pomacentrus wardi (Pomacentridae)		PloS One	3.057	2.766			Pomacentrus wardi	Trop	Yes	Food	Feeding rate, Derbesia fastigiata	Adult	5	-2.13	2.13	SE	4.76282	5	-9.467	7.574	SE	16.936	1.4917	1.4917
a34	Bender et al	2015	2015	Effects of “Reduced” and “Business-As-Usual” CO2 Emission Scenarios on the Algal Territories of the Damselfish Pomacentrus wardi (Pomacentridae)		PloS One	3.057	2.766			Pomacentrus wardi	Trop	Yes	Food	Feeding rate, misc green algae	Adult	5	1.183	1.183	SE	2.64527	5	2.367	1.183	SE	2.64527	0.6936	0.6936
a35	Dixson et al	2014	2015	Odor tracking in sharks is reduced under future ocean acidification conditions		Glob Change Biol	8.044	8.997	8	Strong	Mustelus canis	Subtrop	Yes	Food	% time in cue, Mid CO2	Adult	8	64.8	6.4	SE	18.1019	8	65.6	7.2	SE	20.3647	0.0123	0.0123	1.25945		Y	Provided in text: "Sharks were housed in three, 1000 l 6-foot diameter softsided pools, each maintained at a different CO2 level (n = 8 sharks per treatment; Table 1)."
a35	Dixson et al	2014	2015	Odor tracking in sharks is reduced under future ocean acidification conditions		Glob Change Biol	8.044	8.997			Mustelus canis	Subtrop	Yes	Food	% time in cue, High CO2	Adult	8	64.8	6.4	SE	18.1019	8	13.6	4.8	SE	13.5765	-1.5612	1.5612
a35	Dixson et al	2014	2015	Odor tracking in sharks is reduced under future ocean acidification conditions		Glob Change Biol	8.044	8.997			Mustelus canis	Subtrop	Yes	Food	Mean lines crossed, Mid CO2, preferred side	Adult	8	17.362	3.858	SE	10.9121	8	23.425	1.654	SE	4.67822	0.2995	0.2995
a35	Dixson et al	2014	2015	Odor tracking in sharks is reduced under future ocean acidification conditions		Glob Change Biol	8.044	8.997			Mustelus canis	Subtrop	Yes	Food	Mean lines crossed, High CO2, preferred side	Adult	8	17.362	3.858	SE	10.9121	8	17.913	3.031	SE	8.57296	0.0312	0.0312
a35	Dixson et al	2014	2015	Odor tracking in sharks is reduced under future ocean acidification conditions		Glob Change Biol	8.044	8.997			Mustelus canis	Subtrop	Yes	Food	Mean lines crossed, Mid CO2, non-preferred side	Adult	8	23.212	4.715	SE	13.336	8	20.674	2.176	SE	6.15466	-0.1158	0.1158
a35	Dixson et al	2014	2015	Odor tracking in sharks is reduced under future ocean acidification conditions		Glob Change Biol	8.044	8.997			Mustelus canis	Subtrop	Yes	Food	Mean lines crossed, High CO2, non-preferred side	Adult	8	23.212	4.715	SE	13.336	8	15.233	4.719	SE	13.3473	-0.4212	0.4212
a35	Dixson et al	2014	2015	Odor tracking in sharks is reduced under future ocean acidification conditions		Glob Change Biol	8.044	8.997			Mustelus canis	Subtrop	No	-	Mean lines crossed, Mid CO2, seawater	Adult	8	24.301	2.358	SE	6.66943	8	28.835	3.627	SE	10.2587	0.1711	0.1711
a35	Dixson et al	2014	2015	Odor tracking in sharks is reduced under future ocean acidification conditions		Glob Change Biol	8.044	8.997			Mustelus canis	Subtrop	No	-	Mean lines crossed, High CO2, seawater	Adult	8	24.301	2.358	SE	6.66943	8	24.301	2.385	SE	6.7458	0	0
a35	Dixson et al	2014	2015	Odor tracking in sharks is reduced under future ocean acidification conditions		Glob Change Biol	8.044	8.997			Mustelus canis	Subtrop	Yes	Food	Mean bumps, Mid CO2, preferred side	Adult	8	34.884	13.178	SE	37.273	8	13.566	6.977	SE	19.7339	-0.9445	0.9445
a35	Dixson et al	2014	2015	Odor tracking in sharks is reduced under future ocean acidification conditions		Glob Change Biol	8.044	8.997			Mustelus canis	Subtrop	Yes	Food	Mean bumps, High CO2, preferred side	Adult	8	34.884	13.178	SE	37.273	8	1.938	1.938	SE	5.48149	-2.8904	2.8904
a35	Dixson et al	2014	2015	Odor tracking in sharks is reduced under future ocean acidification conditions		Glob Change Biol	8.044	8.997			Mustelus canis	Subtrop	Yes	Food	Mean bumps, Mid CO2, non-preferred side	Adult	8	28.571	7.653	SE	21.646	8	9.694	3.316	SE	9.37906	-1.0809	1.0809
a35	Dixson et al	2014	2015	Odor tracking in sharks is reduced under future ocean acidification conditions		Glob Change Biol	8.044	8.997			Mustelus canis	Subtrop	Yes	Food	Mean bumps, Mid CO2, non-preferred side	Adult	8	28.571	7.653	SE	21.646	8	5.867	6.122	SE	17.3156	-1.583	1.583
a35	Dixson et al	2014	2015	Odor tracking in sharks is reduced under future ocean acidification conditions		Glob Change Biol	8.044	8.997			Mustelus canis	Subtrop	Yes	Food	Mean bites, Mid CO2, preferred side	Adult	8	8.093	3.163	SE	8.94631	8	0.372	0.372	SE	1.05217	-3.0799	3.0799
a35	Dixson et al	2014	2015	Odor tracking in sharks is reduced under future ocean acidification conditions		Glob Change Biol	8.044	8.997			Mustelus canis	Subtrop	Yes	Food	Mean bites, High CO2, preferred side	Adult	8	8.093	3.163	SE	8.94631	8	0.093	0.093	SE	0.263044	-4.4662	4.4662
a35	Dixson et al	2014	2015	Odor tracking in sharks is reduced under future ocean acidification conditions		Glob Change Biol	8.044	8.997			Mustelus canis	Subtrop	Yes	Food	Mean bites, Mid CO2, non-preferred side	Adult	8	4.738	1.231	SE	3.48179	8	0.369	0.185	SE	0.523259	-2.5526	2.5526
a35	Dixson et al	2014	2015	Odor tracking in sharks is reduced under future ocean acidification conditions		Glob Change Biol	8.044	8.997			Mustelus canis	Subtrop	Yes	Food	Mean bites, High CO2, non-preferred side	Adult	8	4.738	1.231	SE	3.48179	8	0.431	0.369	SE	1.04369	-2.3973	2.3973
a35	Dixson et al	2014	2015	Odor tracking in sharks is reduced under future ocean acidification conditions		Glob Change Biol	8.044	8.997			Mustelus canis	Subtrop	Yes	Food	% time in cue, Mid CO2, preferred side	Adult	8	62.766	8.511	SE	24.0727	8	60.638	10	SE	28.2843	-0.0345	0.0345
a35	Dixson et al	2014	2015	Odor tracking in sharks is reduced under future ocean acidification conditions		Glob Change Biol	8.044	8.997			Mustelus canis	Subtrop	Yes	Food	% time in cue, High CO2, preferred side	Adult	8	62.766	8.511	SE	24.0727	8	24.255	6.809	SE	19.2588	-0.9508	0.9508
a35	Dixson et al	2014	2015	Odor tracking in sharks is reduced under future ocean acidification conditions		Glob Change Biol	8.044	8.997			Mustelus canis	Subtrop	Yes	Food	% time in cue, Mid CO2, non-preferred side	Adult	8	75.975	5.532	SE	15.6469	8	61.277	13.191	SE	37.3098	-0.215	0.215
a35	Dixson et al	2014	2015	Odor tracking in sharks is reduced under future ocean acidification conditions		Glob Change Biol	8.044	8.997			Mustelus canis	Subtrop	Yes	Food	% time in cue, High CO2, non-preferred side	Adult	8	75.975	5.532	SE	15.6469	8	7.021	3.404	SE	9.62797	-2.3815	2.3815
a36	Faliero et al	2015	2015	Seahorses under a changing ocean: the impact of warming and acidification on the behaviour and physiology of a poor-swimming bony-armoured fish		Conserv Physiol	-	3.46	6	Strong	Hippocampus guttulatus	Temp	Yes	Food	Feed intake	Adult	6	30.446	11.139	SD	11.139	6	7.55	1.733	SD	1.733	-1.3944	1.3944	0.667929	Used control temperature (18) only	Y	Provided in figure captions
a36	Faliero et al	2015	2015	Seahorses under a changing ocean: the impact of warming and acidification on the behaviour and physiology of a poor-swimming bony-armoured fish		Conserv Physiol	-	3.46			Hippocampus guttulatus	Temp	No	-	% resting	Adult	6	65.278	15.972	SD	15.972	6	85.417	13.194	SD	13.194	0.2689	0.2689
a36	Faliero et al	2015	2015	Seahorses under a changing ocean: the impact of warming and acidification on the behaviour and physiology of a poor-swimming bony-armoured fish		Conserv Physiol	-	3.46			Hippocampus guttulatus	Temp	No	-	% inactive	Adult	6	34.722	18.75	SD	18.75	6	31.944	31.944	SD	31.944	-0.0834	0.0834
a36	Faliero et al	2015	2015	Seahorses under a changing ocean: the impact of warming and acidification on the behaviour and physiology of a poor-swimming bony-armoured fish		Conserv Physiol	-	3.46			Hippocampus guttulatus	Temp	No	-	% swinging	Adult	6	30.556	13.194	SD	13.194	6	52.083	28.472	SD	28.472	0.5333	0.5333
a36	Faliero et al	2015	2015	Seahorses under a changing ocean: the impact of warming and acidification on the behaviour and physiology of a poor-swimming bony-armoured fish		Conserv Physiol	-	3.46			Hippocampus guttulatus	Temp	No	-	% activity	Adult	6	34.772	15.972	SD	15.972	6	14.583	13.194	SD	13.194	-0.869	0.869
a36	Faliero et al	2015	2015	Seahorses under a changing ocean: the impact of warming and acidification on the behaviour and physiology of a poor-swimming bony-armoured fish		Conserv Physiol	-	3.46			Hippocampus guttulatus	Temp	No	-	% feeding	Adult	6	26.389	12.5	SD	12.5	6	6.25	6.944	SD	6.944	-1.4404	1.4404
a36	Faliero et al	2015	2015	Seahorses under a changing ocean: the impact of warming and acidification on the behaviour and physiology of a poor-swimming bony-armoured fish		Conserv Physiol	-	3.46			Hippocampus guttulatus	Temp	No	-	% swimming	Adult	6	9.082	15.278	SD	15.278	6	8.333	7.639	SD	7.639	-0.0861	0.0861
a37	Ferrari et al	2014	2015	Interactive effects of ocean acidification and rising sea temperatures alter predation rate and predator in reef fish communities selectivity		Glob Change Biol	8.044	8.997	16.6667	Strong	Pseudochromis fuscus	Trop	Yes	Prey	Predation rate	Juvenile	18	0.325	0.046	SE	0.27214	18	0.325	0.041	SE	0.242559	0	0	0.577	Used ambient temperature only	N	Obtained from degrees of freedom statistical reporting. We added the number of treatments to the total degrees of freedom (i.e., df2 for reported test stats) and then divided that by the number of treatments to get the sample size for each treatment; we rounded all decimal values up to be conservative
a37	Ferrari et al	2014	2015	Interactive effects of ocean acidification and rising sea temperatures alter predation rate and predator in reef fish communities selectivity		Glob Change Biol	8.044	8.997			Pseudochromis fuscus	Trop	Yes	Prey	Selectivity for prey 1	Juvenile	16	0.676	0.09	SE	0.348569	16	0.273	0.078	SE	0.302093	-0.9067	0.9067				Sample size for predation rate was estimated as: 35/2 = 17.5 (rounded to 18)
a37	Ferrari et al	2014	2015	Interactive effects of ocean acidification and rising sea temperatures alter predation rate and predator in reef fish communities selectivity		Glob Change Biol	8.044	8.997			Pseudochromis fuscus	Trop	Yes	Prey	Selectivity for prey 2	Juvenile	16	0.321	0.086	SE	0.333077	16	0.732	0.078	SE	0.302093	0.8243	0.8243				Sample size for selectivity was estimated as: 31/2 = 15.5 (rounded to 16)
a38	Heinrich et al	2015	2016	Foraging behaviour of the epaulette shark Hemiscyllium ocellatum is not affected by elevated CO2		ICES J Mar Sci	2.626	2.906	10.75	No	Hemiscyllium ocellatum	Trop	Yes	Habitat	Time outside shelter, Mid CO2	Adult	11	221.082	208.018	SD	208.018	11	297.282	314.577	SD	314.577	0.2961	0.2961	0.154975	Data collected from raw data file on Pangea: https://doi.pangaea.de/10.1594/PANGAEA.848868?format=html#download	N	Provided in raw data file on Pangea: https://doi.pangaea.de/10.1594/PANGAEA.848868?format=html#download
a38	Heinrich et al	2015	2016	Foraging behaviour of the epaulette shark Hemiscyllium ocellatum is not affected by elevated CO2		ICES J Mar Sci	2.626	2.906			Hemiscyllium ocellatum	Trop	Yes	Habitat	Time outside shelter, High CO2	Adult	11	221.082	208.018	SD	208.018	11	202.991	225.419	SD	225.419	-0.0854	0.0854
a38	Heinrich et al	2015	2016	Foraging behaviour of the epaulette shark Hemiscyllium ocellatum is not affected by elevated CO2		ICES J Mar Sci	2.626	2.906			Hemiscyllium ocellatum	Trop	Yes	Habitat	Latency to first bite, Mid CO2	Adult	11	134.191	42.1573	SD	42.1573	11	143.864	105.24	SD	105.24	0.0696	0.0696
a38	Heinrich et al	2015	2016	Foraging behaviour of the epaulette shark Hemiscyllium ocellatum is not affected by elevated CO2		ICES J Mar Sci	2.626	2.906			Hemiscyllium ocellatum	Trop	Yes	Habitat	Latency to first bite, High CO2	Adult	11	134.191	42.1573	SD	42.1573	11	219.918	205.01	SD	205.01	0.494	0.494
a38	Heinrich et al	2015	2016	Foraging behaviour of the epaulette shark Hemiscyllium ocellatum is not affected by elevated CO2		ICES J Mar Sci	2.626	2.906			Hemiscyllium ocellatum	Trop	Yes	Habitat	Activity shelter food, Mid CO2	Adult	11	24.1545	27.8562	SD	27.8562	11	22.7364	18.3898	SD	18.3898	-0.0605	0.0605
a38	Heinrich et al	2015	2016	Foraging behaviour of the epaulette shark Hemiscyllium ocellatum is not affected by elevated CO2		ICES J Mar Sci	2.626	2.906			Hemiscyllium ocellatum	Trop	Yes	Habitat	Activity shelter food, High Co2	Adult	11	22.7364	27.8562	SD	27.8562	11	18.4818	17.9587	SD	17.9587	-0.2072	0.2072
a38	Heinrich et al	2015	2016	Foraging behaviour of the epaulette shark Hemiscyllium ocellatum is not affected by elevated CO2		ICES J Mar Sci	2.626	2.906			Hemiscyllium ocellatum	Trop	Yes	Habitat	Total activity (line crosses), Mid CO2	Adult	10	169.945	151.064	SD	151.064	10	227.509	184.721	SD	184.721	0.2917	0.2917
a38	Heinrich et al	2015	2016	Foraging behaviour of the epaulette shark Hemiscyllium ocellatum is not affected by elevated CO2		ICES J Mar Sci	2.626	2.906			Hemiscyllium ocellatum	Trop	Yes	Habitat	Total activity (line crosses), High CO2	Adult	10	169.945	151.064	SD	184.721	10	193.473	258.741	SD	258.741	0.1297	0.1297
a38	Heinrich et al	2015	2016	Foraging behaviour of the epaulette shark Hemiscyllium ocellatum is not affected by elevated CO2		ICES J Mar Sci	2.626	2.906			Hemiscyllium ocellatum	Trop	Yes	Habitat	Time to shelter, Mid CO2	Adult	10	55.2	40.4469	SD	258.741	12	54.75	35.4891	SD	35.4891	-0.0082	0.0082
a38	Heinrich et al	2015	2016	Foraging behaviour of the epaulette shark Hemiscyllium ocellatum is not affected by elevated CO2		ICES J Mar Sci	2.626	2.906			Hemiscyllium ocellatum	Trop	Yes	Habitat	Time to shelter, High CO2	Adult	10	55.2	40.4469	SD	40.4469	11	54.2727	30.2162	SD	30.2162	-0.0169	0.0169
a38	Heinrich et al	2015	2016	Foraging behaviour of the epaulette shark Hemiscyllium ocellatum is not affected by elevated CO2		ICES J Mar Sci	2.626	2.906			Hemiscyllium ocellatum	Trop	Yes	Habitat	Activity, Mid CO2	Adult	10	0.6519	0.291843	SD	0.291843	12	0.633083	0.425905	SD	0.425905	-0.0293	0.0293
a38	Heinrich et al	2015	2016	Foraging behaviour of the epaulette shark Hemiscyllium ocellatum is not affected by elevated CO2		ICES J Mar Sci	2.626	2.906			Hemiscyllium ocellatum	Trop	Yes	Habitat	Activity, High CO2	Adult	10	0.6519	0.291843	SD	0.291843	11	0.549364	0.240012	SD	0.240012	-0.1711	0.1711
a39	Jutfelt & Hedgarde	2015	2015	Juvenile Atlantic cod behavior appears robust to near-future CO2 levels		Front Zool	3.042	3.627	20.8333	No	Gadus morhua	Temp	No	-	Lines crossed per minute	Juvenile	22	23.556	1.709	SE	8.01592	23	29.427	2.824	SE	12.6293	0.2225	0.2225	0.184		Y	Provided in figure captions
a39	Jutfelt & Hedgarde	2015	2015	Juvenile Atlantic cod behavior appears robust to near-future CO2 levels		Front Zool	3.042	3.627			Gadus morhua	Temp	Yes	Shelter	Seconds before emergence	Juvenile	22	161.017	40.678	SE	190.797	20	142.373	31.356	SE	140.228	-0.1231	0.1231
a39	Jutfelt & Hedgarde	2015	2015	Juvenile Atlantic cod behavior appears robust to near-future CO2 levels		Front Zool	3.042	3.627			Gadus morhua	Temp	No	-	Absolute lateralization	Juvenile	21	48.553	6.918	SE	31.7023	17	39.497	6.038	SE	24.8953	-0.2064	0.2064
a40	Lai et al	2015	2015	Altered neurotransmitter function in CO2 exposed stickleback (Gasterosteus aculeatus): a temperate model species for ocean acidification research		Conserv Physiol	-	3.46	12	Strong	Gasterosteus aculeatus	Subtrop	No	-	Absolute lateralization, 40 days	Adult	12	33.333	7.114	SE	25.6499	13	14.228	4.675	SE	16.856	-0.8513	0.8513	0.8173	Used 'Before Gabazine' treatment only for 50 days	Y	Provided in figure captions
a40	Lai et al	2015	2015	Altered neurotransmitter function in CO2 exposed stickleback (Gasterosteus aculeatus): a temperate model species for ocean acidification research		Conserv Physiol	-	3,46			Gasterosteus aculeatus	Subtrop	No	-	Absolute lateralization, 50 days	Adult	11	36.478	5.031	SE	17.4279	12	16.667	3.931	SE	13.6174	-0.7833	0.7833
a41	Maneja et al	2015	2015	The swimming kinematics and foraging behavior of larval Atlantic herring (Clupea harengus L.) are unaffected by elevated pCO2		J Exp Mar Biol Ecol	1.796	1.99	25.2	No	Clupea harengus	Temp	No	-	Move duration, Mid CO2	Larvae	19	0.247	0.322667	IQR	0.239012	19	0.247	0.284333	IQR	0.210617	0	0	0.09661	Used average of replicates	N	Assumed 'number of bins' (Table 1) as sample size for swimming behaviour
a41	Maneja et al	2015	2015	The swimming kinematics and foraging behavior of larval Atlantic herring (Clupea harengus L.) are unaffected by elevated pCO2		J Exp Mar Biol Ecol	1.796	1.99			Clupea harengus	Temp	No	-	Move duration, High CO2	Larvae	19	0.247	0.203667	IQR	0.150864	19	0.247	0.322667	IQR	0.239012	0	0		SD calcualted from IQR assuming normal distribution: SD = IQR/1.35		Sample size for S-posture was calculated from statistical reporting (total df = 72 + 3 treatments, total n = 75, 75/3 treatments, n = 25 per treatment)
a41	Maneja et al	2015	2015	The swimming kinematics and foraging behavior of larval Atlantic herring (Clupea harengus L.) are unaffected by elevated pCO2		J Exp Mar Biol Ecol	1.796	1.99			Clupea harengus	Temp	No	-	Move length, Mid CO2	Larvae	20	4.61067	7.03167	IQR	5.20864	20	3.86167	6.33967	IQR	4.69605	-0.1773	0.1773
a41	Maneja et al	2015	2015	The swimming kinematics and foraging behavior of larval Atlantic herring (Clupea harengus L.) are unaffected by elevated pCO2		J Exp Mar Biol Ecol	1.796	1.99			Clupea harengus	Temp	No	-	Move length, High CO2	Larvae	20	4.61067	7.03167	IQR	5.20864	20	4.43833	7.435	IQR	5.50741	-0.0381	0.0381
a41	Maneja et al	2015	2015	The swimming kinematics and foraging behavior of larval Atlantic herring (Clupea harengus L.) are unaffected by elevated pCO2		J Exp Mar Biol Ecol	1.796	1.99			Clupea harengus	Temp	No	-	Move speed, Mid CO2	Larvae	43	16.064	13.2843	IQR	9.84025	43	14.7193	11.7097	IQR	8.67383	-0.0874	0.0874
a41	Maneja et al	2015	2015	The swimming kinematics and foraging behavior of larval Atlantic herring (Clupea harengus L.) are unaffected by elevated pCO2		J Exp Mar Biol Ecol	1.796	1.99			Clupea harengus	Temp	No	-	Move speed, High CO2	Larvae	43	16.064	13.2843	IQR	9.84025	43	15.9657	11.513	IQR	8.52815	-0.0061	0.0061
a41	Maneja et al	2015	2015	The swimming kinematics and foraging behavior of larval Atlantic herring (Clupea harengus L.) are unaffected by elevated pCO2		J Exp Mar Biol Ecol	1.796	1.99			Clupea harengus	Temp	No	-	Stop duration, Mid CO2	Larvae	19	0.118	0.16	IQR	0.118519	19	0.158	0.2	IQR	0.148148	0.2919	0.2919
a41	Maneja et al	2015	2015	The swimming kinematics and foraging behavior of larval Atlantic herring (Clupea harengus L.) are unaffected by elevated pCO2		J Exp Mar Biol Ecol	1.796	1.99			Clupea harengus	Temp	No	-	Stop duration, High CO2	Larvae	19	0.118	0.16	IQR	0.118519	19	0.118	0.12	IQR	0.0888889	0	0
a41	Maneja et al	2015	2015	The swimming kinematics and foraging behavior of larval Atlantic herring (Clupea harengus L.) are unaffected by elevated pCO3		J Exp Mar Biol Ecol	1.796	1.99			Clupea harengus	Temp	No	-	S-posture (foarging behavior), Mid CO2	Larvae	25	0.145667	0.137333	SD	0.101728	25	0.127667	0.152333	SD	0.11284	-0.1319	0.1319
a41	Maneja et al	2015	2015	The swimming kinematics and foraging behavior of larval Atlantic herring (Clupea harengus L.) are unaffected by elevated pCO2		J Exp Mar Biol Ecol	1.796	1.99			Clupea harengus	Temp	No	-	S-posture (foarging behavior), High CO2	Larvae	25	0.145667	0.137333	SD	0.101728	25	0.184	0.0783333	SD	0.0580247	0.2334	0.2334
a42	Naslund et al	2015	2015	Behavioural responses to simulated bird attacks in marine three-spined sticklebacks after exposure to high CO2 levels		Mar Freshw Res	1.583	1.674	14.2143	No	Gasterosteus aculeatus	Subtrop	Yes	Mimicked predator	Time to freeze, Day 10	Adult	15	3.344	3.689	95%CI	7.28951	15	4.033	2.902	95%CI	5.73439	0.1873	0.1873	0.51511	For absolute lateralization, SD calcualted from IQR assuming normal distribution: SD = IQR/1.35	Y	Provided in Table 1
a42	Naslund et al	2015	2015	Behavioural responses to simulated bird attacks in marine three-spined sticklebacks after exposure to high CO2 levels		Mar Freshw Res	1.583	1.674			Gasterosteus aculeatus	Subtrop	Yes	Mimicked predator	Freezing duration, Day 10	Adult	15	3.229	2.033	95%CI	4.01723	15	6.618	4.186	95%CI	8.27159	0.7176	0.7176		For all other data, SD calculated from 95% CI as follows: SD = (95%CI/13.92)*sqrt(n)
a42	Naslund et al	2015	2015	Behavioural responses to simulated bird attacks in marine three-spined sticklebacks after exposure to high CO2 levels		Mar Freshw Res	1.583	1.674			Gasterosteus aculeatus	Subtrop	Yes	Mimicked predator	Time to freeze, Day 20	Adult	14	7.328	5.115	95%CI	9.76458	13	2.656	1.328	95%CI	2.44294	-1.0149	1.0149
a42	Naslund et al	2015	2015	Behavioural responses to simulated bird attacks in marine three-spined sticklebacks after exposure to high CO2 levels		Mar Freshw Res	1.583	1.674			Gasterosteus aculeatus	Subtrop	Yes	Mimicked predator	Freezing duration, Day 20	Adult	14	4.465	3.788	95%CI	7.23133	13	2.352	2.073	95%CI	3.81342	-0.641	0.641
a42	Naslund et al	2015	2015	Behavioural responses to simulated bird attacks in marine three-spined sticklebacks after exposure to high CO2 levels		Mar Freshw Res	1.583	1.674			Gasterosteus aculeatus	Subtrop	No	-	Absolute lateralization	Adult	14	69.905	29.858	IQR	22.117	13	14.929	22.581	IQR	16.7267	-1.5438	1.5438
a42	Naslund et al	2015	2015	Behavioural responses to simulated bird attacks in marine three-spined sticklebacks after exposure to high CO2 levels		Mar Freshw Res	1.583	1.674			Gasterosteus aculeatus	Subtrop	No	-	% time HB, pre attack, day 10	Adult	15	9.9	13.6	95%CI	13.4369	15	6.2	11.5	95%CI	11.3621	-0.468	0.468
a42	Naslund et al	2015	2015	Behavioural responses to simulated bird attacks in marine three-spined sticklebacks after exposure to high CO2 levels		Mar Freshw Res	1.583	1.674			Gasterosteus aculeatus	Subtrop	Yes	Mimicked predator	% time HB post attack, day 10	Adult	15	26.6	32	95%CI	31.6162	15	36.1	34.3	95%CI	33.8886	0.3054	0.3054
a42	Naslund et al	2015	2015	Behavioural responses to simulated bird attacks in marine three-spined sticklebacks after exposure to high CO2 levels		Mar Freshw Res	1.583	1.674			Gasterosteus aculeatus	Subtrop	No	-	% time HT, pre attack, day 10	Adult	15	60.7	20.8	95%CI	20.5505	15	58.3	21	95%CI	20.7481	-0.0403	0.0403
a42	Naslund et al	2015	2015	Behavioural responses to simulated bird attacks in marine three-spined sticklebacks after exposure to high CO2 levels		Mar Freshw Res	1.583	1.674			Gasterosteus aculeatus	Subtrop	Yes	Mimicked predator	% time HT post attack, day 10	Adult	15	53.2	29.7	95%CI	29.3438	15	40.7	29.3	95%CI	28.9486	-0.2678	0.2678
a42	Naslund et al	2015	2015	Behavioural responses to simulated bird attacks in marine three-spined sticklebacks after exposure to high CO2 levels		Mar Freshw Res	1.583	1.674			Gasterosteus aculeatus	Subtrop	No	-	% time OB, pre attack, day 10	Adult	15	7.8	9.4	95%CI	9.28726	15	4.8	7.8	95%CI	7.70645	-0.4855	0.4855
a42	Naslund et al	2015	2015	Behavioural responses to simulated bird attacks in marine three-spined sticklebacks after exposure to high CO2 levels		Mar Freshw Res	1.583	1.674			Gasterosteus aculeatus	Subtrop	Yes	Mimicked predator	% time OB post attack, day 10	Adult	15	4.4	12.7	95%CI	12.5477	15	10	16.4	95%CI	16.2033	0.821	0.821
a42	Naslund et al	2015	2015	Behavioural responses to simulated bird attacks in marine three-spined sticklebacks after exposure to high CO2 levels		Mar Freshw Res	1.583	1.674			Gasterosteus aculeatus	Subtrop	No	-	% time OT, pre attack, day 10	Adult	15	21.7	16.4	95%CI	16.2033	15	30.8	18.3	95%CI	18.0805	0.3502	0.3502
a42	Naslund et al	2015	2015	Behavioural responses to simulated bird attacks in marine three-spined sticklebacks after exposure to high CO2 levels		Mar Freshw Res	1.583	1.674			Gasterosteus aculeatus	Subtrop	Yes	Mimicked predator	% time OT post attack, day 10	Adult	15	15.8	19.8	95%CI	19.5625	15	13.2	18.6	95%CI	18.3769	-0.1798	0.1798
a42	Naslund et al	2015	2015	Behavioural responses to simulated bird attacks in marine three-spined sticklebacks after exposure to high CO2 levels		Mar Freshw Res	1.583	1.674			Gasterosteus aculeatus	Subtrop	No	-	% time HB, pre attack, day 20	Adult	14	2	21.1	95%CI	20.14	13	7.4	23.1	95%CI	21.247	1.3083	1.3083
a42	Naslund et al	2015	2015	Behavioural responses to simulated bird attacks in marine three-spined sticklebacks after exposure to high CO2 levels		Mar Freshw Res	1.583	1.674			Gasterosteus aculeatus	Subtrop	Yes	Mimicked predator	% time HB post attack, day 20	Adult	14	21.6	31	95%CI	29.5896	13	25.5	32.6	95%CI	29.9849	0.166	0.166
a42	Naslund et al	2015	2015	Behavioural responses to simulated bird attacks in marine three-spined sticklebacks after exposure to high CO2 levels		Mar Freshw Res	1.583	1.674			Gasterosteus aculeatus	Subtrop	No	-	% time HT, pre attack, day 20	Adult	14	78.7	26.2	95%CI	25.008	13	64.6	31	95%CI	28.5133	-0.1974	0.1974
a42	Naslund et al	2015	2015	Behavioural responses to simulated bird attacks in marine three-spined sticklebacks after exposure to high CO2 levels		Mar Freshw Res	1.583	1.674			Gasterosteus aculeatus	Subtrop	Yes	Mimicked predator	% time HT post attack, day 20	Adult	14	52.5	26.2	95%CI	25.008	13	43.4	33.5	95%CI	30.8127	-0.1904	0.1904
a42	Naslund et al	2015	2015	Behavioural responses to simulated bird attacks in marine three-spined sticklebacks after exposure to high CO2 levels		Mar Freshw Res	1.583	1.674			Gasterosteus aculeatus	Subtrop	No	-	% time OB, pre attack, day 20	Adult	14	3.5	15.6	95%CI	14.8903	13	6.6	18.6	95%CI	17.108	0.6343	0.6343
a42	Naslund et al	2015	2015	Behavioural responses to simulated bird attacks in marine three-spined sticklebacks after exposure to high CO2 levels		Mar Freshw Res	1.583	1.674			Gasterosteus aculeatus	Subtrop	Yes	Mimicked predator	% time OB post attack, day 20	Adult	14	4.6	9.2	95%CI	8.78144	13	12.1	13.7	95%CI	12.601	0.9671	0.9671
a42	Naslund et al	2015	2015	Behavioural responses to simulated bird attacks in marine three-spined sticklebacks after exposure to high CO2 levels		Mar Freshw Res	1.583	1.674			Gasterosteus aculeatus	Subtrop	No	-	% time OT, pre attack, day 20	Adult	14	15.8	17	95%CI	16.2266	13	21.4	19.5	95%CI	17.9358	0.3034	0.3034
a42	Naslund et al	2015	2015	Behavioural responses to simulated bird attacks in marine three-spined sticklebacks after exposure to high CO2 levels		Mar Freshw Res	1.583	1.674			Gasterosteus aculeatus	Subtrop	Yes	Mimicked predator	% time OT post attack, day 20	Adult	14	21.3	21.1	95%CI	20.14	13	21.9	22.1	95%CI	20.3272	0.0278	0.0278
a43	Pistevos et al	2015	2015	Ocean acidification and global warming impair shark hunting behaviour and growth		Sci Rep	5.228	4.122	5.5	Strong	Heterodontus portusjacksoni	Subtrop	Yes	Prey	Food consumption rate	Adult	4	0.719	0.161	SE	0.720014	4	0.826	0.204	SE	0.912316	0.1387	0.1387	0.86755	Used control temperature only	N	Obtained from degrees of freedom statistical reporting in supplementary information (consumption: Table S2; search time: Table S3). Consumption: df = 12 + 4 treatments, n = 16 / 4 treatments, n = 4 per treatment; Search time: df = 22 + 4 treatments, n = 26 / 4 treatments, n = 6.5 per treatment (rounded to 7)
a43	Pistevos et al	2015	2015	Ocean acidification and global warming impair shark hunting behaviour and growth		Sci Rep	5.228	4.122			Heterodontus portusjacksoni	Subtrop	Yes	Prey	Search time to locate food	Adult	7	169.091	109.091	SE	487.87	7	834.545	125.455	SE	561.052	1.5964	1.5964
a44	Rossi et al	2015	2015	Ocean acidification boosts larval fish development but reduces the window of opportunity for successful settlement		Proc R Soc B	4.823	4.847	34.6667	Strong	Lates calcarifer	Trop	Yes	Auditory	% time close to speaker, 13-15 days	Larvae	36	48.18	6.736	SE	40.416	36	48.766	7.029	SE	42.174	0.0121	0.0121	0.26455	Proportion of fish emerging from shelter not used because no variance associated with response variable	N	Hearing and velocity - Provided in text: "A total of 20–24 (half from each treatment) randomly selected naive larval barramundi that had been reared under control and elevated CO2 conditions from the second day post hatching were used daily between 13 and 28 dph for trials. (n = 24/2 = 12 fish per treatment per day = 36 fish per 3-day group); used highest n in range
a44	Rossi et al	2015	2015	Ocean acidification boosts larval fish development but reduces the window of opportunity for successful settlement		Proc R Soc B	4.823	4.847			Lates calcarifer	Trop	Yes	Auditory	% time close to speaker, 16-18days	Larvae	36	59.163	4.247	SE	25.482	36	32.083	4.083	SE	24.498	-0.612	0.612				Sheltering - Provided in text: "A total of 56 (half from each treatment) naive post-settlement barramundi that had been reared under control and elevated CO2 conditions from 2 dph were used at 35 dph for trials." (n = 56/2 = 28 fish per treatment)
a44	Rossi et al	2015	2015	Ocean acidification boosts larval fish development but reduces the window of opportunity for successful settlement		Proc R Soc B	4.823	4.847			Lates calcarifer	Trop	Yes	Auditory	% time close to speaker, 19-21 days	Larvae	36	48.619	4.1	SE	24.6	36	52.062	4.229	SE	25.374	0.0684	0.0684
a44	Rossi et al	2015	2015	Ocean acidification boosts larval fish development but reduces the window of opportunity for successful settlement		Proc R Soc B	4.823	4.847			Lates calcarifer	Trop	Yes	Auditory	% time close to speaker, 22-24 days	Larvae	36	46.13	2.05	SE	12.3	36	44.333	2.192	SE	13.152	-0.0397	0.0397
a44	Rossi et al	2015	2015	Ocean acidification boosts larval fish development but reduces the window of opportunity for successful settlement		Proc R Soc B	4.823	4.847			Lates calcarifer	Trop	Yes	Auditory	% time close to speaker, 25-28 days	Larvae	36	47.74	4.247	SE	25.482	36	53.375	4.375	SE	26.25	0.1116	0.1116
a44	Rossi et al	2015	2015	Ocean acidification boosts larval fish development but reduces the window of opportunity for successful settlement		Proc R Soc B	4.823	4.847			Lates calcarifer	Trop	Yes	Auditory	Swimming velocity, 13-15 days	Larvae	36	0.939	0.151	SE	0.906	36	0.731	0.104	SE	0.624	-0.2504	0.2504
a44	Rossi et al	2015	2015	Ocean acidification boosts larval fish development but reduces the window of opportunity for successful settlement		Proc R Soc B	4.823	4.847			Lates calcarifer	Trop	Yes	Auditory	Swimming velocity, 16-18days	Larvae	36	2.004	0.219	SE	1.314	36	1.561	0.172	SE	1.032	-0.2498	0.2498
a44	Rossi et al	2015	2015	Ocean acidification boosts larval fish development but reduces the window of opportunity for successful settlement		Proc R Soc B	4.823	4.847			Lates calcarifer	Trop	Yes	Auditory	Swimming velocity, 19-21 days	Larvae	36	1.675	0.151	SE	0.906	36	1.524	0.13	SE	0.78	-0.0945	0.0945
a44	Rossi et al	2015	2015	Ocean acidification boosts larval fish development but reduces the window of opportunity for successful settlement		Proc R Soc B	4.823	4.847			Lates calcarifer	Trop	Yes	Auditory	Swimming velocity, 22-24 days	Larvae	36	1.942	0.141	SE	0.846	36	1.618	0.104	SE	0.624	-0.1825	0.1825
a44	Rossi et al	2015	2015	Ocean acidification boosts larval fish development but reduces the window of opportunity for successful settlement		Proc R Soc B	4.823	4.847			Lates calcarifer	Trop	Yes	Auditory	Swimming velocity, 25-28 days	Larvae	36	1.472	0.151	SE	0.906	36	1.414	0.151	SE	0.906	-0.0402	0.0402
a44	Rossi et al	2015	2015	Ocean acidification boosts larval fish development but reduces the window of opportunity for successful settlement		Proc R Soc B	4.823	4.847			Lates calcarifer	Trop	Yes	Shelter	% time in shelter	Larvae	28	69.207	4.878	SE	25.8119	28	89.634	2.744	SE	14.5199	0.2586	0.2586
a44	Rossi et al	2015	2015	Ocean acidification boosts larval fish development but reduces the window of opportunity for successful settlement		Proc R Soc B	4.823	4.847			Lates calcarifer	Trop	Yes	Shelter	Time to emergence	Larvae	28	34.826	8.091	SE	42.8135	28	122.145	24.732	SE	130.869	1.2548	1.2548
a45	Duteil et al	2016	2016	European sea bass show behavioural resilience to near-future ocean acidification		R Soc Open Sci	2.243	2.504	90	No	Dicentrarchus labrax	Subtrop	Yes	Shelter	Boldness	Adult	90	0.574	0.53	IQR	0.392593	90	0.495	0.434	IQR	0.321481	-0.1481	0.1481	0.1481	SD calcualted from IQR assuming normal distribution: SD = IQR/1.35; Only used boldness because PC (response variable) for sociability and activiy spanned positive and negative values and cannot calculate lnRR	Y	Provided in text: "We tested groups of fish reared at near-future OA conditions (‘OA fish’, n=9 groups, n=90 fish), ambient ocean conditions (‘ambient fish’, n=9 groups, n=90 fish)…"
a46	Heuer et al	2016	2016	Altered brain ion gradients following compensation for elevated CO2 are linked to behavioural alterations in a coral reef fish		Sci Rep	4.259	4.122	20	Strong	Acanthochromis polyacanthus	Trop	Yes	Predator	% time in CAC	Adult	20	15.258	3.052	SE	13.649	20	53.052	5.634	SE	25.196	1.2462	1.2462	1.2462		N	Provided in figure caption. From the figure caption, it is not clear if this means N = 20 per group, or N = 20 overall (n = 10 per group). We assumed N = 20 per group to be conservative.
a47	Lopes et al	2016	2016	Behavioural lateralization and shoaling cohesion of fish larvae altered under ocean acidification		Mar Biol	2.136	2.215	15.1	Strong	Atherina presbyter	Subtrop	Yes	Kin	Swimming speed, 7 days	Larvae	12	2.766	0.205	SE	0.710141	12	3.689	0.389	SE	1.34754	0.288	0.288	0.28389	Only included absolute lateralization	Y	Provided in Table 2
a47	Lopes et al	2016	2016	Behavioural lateralization and shoaling cohesion of fish larvae altered under ocean acidification		Mar Biol	2.136	2.215			Atherina presbyter	Subtrop	Yes	Kin	Swimming speed, 21 days	Larvae	12	3.832	0.43	SE	1.48956	12	3.934	0.471	SE	1.63159	0.0263	0.0263		Used treatment without gabazine only
a47	Lopes et al	2016	2016	Behavioural lateralization and shoaling cohesion of fish larvae altered under ocean acidification		Mar Biol	2.136	2.215			Atherina presbyter	Subtrop	Yes	Kin	Nearest neighbour distance, 7 days	Larvae	12	1.469	0.055	SE	0.190526	12	2.018	0.055	SE	0.190526	0.3175	0.3175
a47	Lopes et al	2016	2016	Behavioural lateralization and shoaling cohesion of fish larvae altered under ocean acidification		Mar Biol	2.136	2.215			Atherina presbyter	Subtrop	Yes	Kin	Nearest neighbour distance, 21 days	Larvae	12	1.393	0.044	SE	0.15242	12	1.283	0.033	SE	0.114315	-0.0823	0.0823
a47	Lopes et al	2016	2016	Behavioural lateralization and shoaling cohesion of fish larvae altered under ocean acidification		Mar Biol	2.136	2.215			Atherina presbyter	Subtrop	Yes	Kin	Clark-Evans Index, 7 days	Larvae	12	0.768	0.031	SE	0.107387	12	1.079	0.031	SE	0.107387	0.34	0.34
a47	Lopes et al	2016	2016	Behavioural lateralization and shoaling cohesion of fish larvae altered under ocean acidification		Mar Biol	2.136	2.215			Atherina presbyter	Subtrop	Yes	Kin	Clark-Evans Index, 21 days	Larvae	12	0.778	0.021	SE	0.0727461	12	0.82	0.01	SE	0.034641	0.0526	0.0526
a47	Lopes et al	2016	2016	Behavioural lateralization and shoaling cohesion of fish larvae altered under ocean acidification		Mar Biol	2.136	2.215			Atherina presbyter	Subtrop	No	-	Absolute lateralization, 7 days, Fig 4	Larvae	31	45.63	4.034	SE	22.4604	31	24.958	3.529	SE	19.6486	-0.6034	0.6034
a47	Lopes et al	2016	2016	Behavioural lateralization and shoaling cohesion of fish larvae altered under ocean acidification		Mar Biol	2.136	2.215			Atherina presbyter	Subtrop	No	-	Absolute lateralization, 21 days, Fig 4	Larvae	15	40.336	8.067	SE	31.2434	29	27.731	4.79	SE	25.7949	-0.3747	0.3747
a47	Lopes et al	2016	2016	Behavioural lateralization and shoaling cohesion of fish larvae altered under ocean acidification		Mar Biol	2.136	2.215			Atherina presbyter	Subtrop	No	-	Absolute lateralization, Run 1, sham, Fig 5	Larvae	15	40.755	4.34	SE	16.8087	16	31.509	4.34	SE	17.36	-0.2573	0.2573
a47	Lopes et al	2016	2016	Behavioural lateralization and shoaling cohesion of fish larvae altered under ocean acidification		Mar Biol	2.136	2.215			Atherina presbyter	Subtrop	No	-	Absolute lateralization, Run 2, sham, Fig 5	Larvae	7	40	4.528	SE	11.98	14	24.34	3.774	SE	14.121	-0.4968	0.4968
a48	Milazzo et al	2016	2016	Ocean acidification affects fish spawning but not paternity at CO2 seeps		Proc R Soc B	4.94	4.847	12.75	No	Symphodus ocellatus	Subtrop	Yes	Mate	Time spent courting	Adult	14	21.122	3.367	SE	13.0403	18	15.816	2.143	SE	8.2998	-0.2893	0.2893	0.28175		Y	Provided in text (see first 2 sentences of Results section "(b) Behavioural interactions of the dominant nesting male"
a48	Milazzo et al	2016	2016	Ocean acidification affects fish spawning but not paternity at CO2 seeps		Proc R Soc B	4.94	4.847			Symphodus ocellatus	Subtrop	Yes	Mate	Number of chasing events per min	Adult	7	16.554	3.209	SE	12.4284	12	12.584	3.716	SE	14.392	-0.2742	0.2742
a49	Munday et al	2016	2016	Effects of elevated CO2 on predator avoidance behaviour by reef fishes is not altered by experimental test water		PeerJ	2.177	2.118	24	Strong	Amphiprion percula	Trop	Yes	Predator	% time in predator cue	Larvae	16	8.969	2.242	SE	8.968	16	80.269	5.83	SE	23.32	2.1916	2.1916	0.61896	Compared ctrl-ctrl and CO2-CO2 treatments only	Y	Provided in figures and/or figure captions
a49	Munday et al	2016	2016	Effects of elevated CO2 on predator avoidance behaviour by reef fishes is not altered by experimental test water		PeerJ	2.177	2.118			Pomacentrus amboinensis	Trop	Yes	Predator	Escape latency	Larvae	26	0.016	0.001	SE	0.00509902	26	0.027	0.007	SE	0.0356931	0.5232	0.5232		Did not include gabazine treatment
a49	Munday et al	2016	2016	Effects of elevated CO2 on predator avoidance behaviour by reef fishes is not altered by experimental test water		PeerJ	2.177	2.118			Pomacentrus amboinensis	Trop	Yes	Predator	Escape speed	Larvae	26	0.65	0.019	SE	0.0968814	26	0.568	0.034	SE	0.173367	-0.1349	0.1349
a49	Munday et al	2016	2016	Effects of elevated CO2 on predator avoidance behaviour by reef fishes is not altered by experimental test water		PeerJ	2.177	2.118			Pomacentrus amboinensis	Trop	Yes	Predator	Escape distance	Larvae	26	0.02	0.001	SE	0.00509902	26	0.018	0.001	SE	0.00509902	-0.1054	0.1054
a49	Munday et al	2016	2016	Effects of elevated CO2 on predator avoidance behaviour by reef fishes is not altered by experimental test water		PeerJ	2.177	2.118			Pomacentrus amboinensis	Trop	Yes	Predator	Maximum speed	Larvae	26	1.189	0.042	SE	0.214159	26	1.034	0.05	SE	0.254951	-0.1397	0.1397
a50	Munday et al	2015	2016	Effects of elevated CO2 on early life history development of the yellowtail kingfish, Seriola lalandi, a large pelagic fish		ICES J Mar Sci	2.626	2.906	30	No	Seriola lalandi	Subtrop	No	-	Number of line crosses, 880 uatm	Larvae	30	100	7.8	SE	42.7224	30	80	9.8	SE	53.6768	-0.2231	0.2231	0.18575	Data not provided for many behaviours (escape distance, escape duration, phototaxis)	N	Provided in text: "Tank was the level of replication in this analysis (n = 30)." NOTE: these are not individual fish, but groups of 10 fish averaged.
a50	Munday et al	2015	2016	Effects of elevated CO2 on early life history development of the yellowtail kingfish, Seriola lalandi, a large pelagic fish		ICES J Mar Sci	2.626	2.906			Seriola lalandi	Subtrop	No	-	Number of line crosses, 1700 uatm	Larvae	30	100	7.8	SE	42.7224	30	116	12.8	SE	70.1085	0.1484	0.1484
a51	Nadler et al	2016	2016	Effect of elevated carbon dioxide on shoal familiarity and metabolism in a coral reef fish		Conserv Physiol	2.323	3.46	14.8	No	Chromis viridis	Subtrop	Yes	Kin	Prop time spent w/ shoal, 750 uatm, familiar	Not provided	18	0.622	0.053	SE	0.22486	18	0.462	0.047	SE	0.199404	-0.2974	0.2974	0.308	Initial shoal choice' not icluded because no variance associated with response variable	Y	Provided in figure caption
a51	Nadler et al	2016	2016	Effect of elevated carbon dioxide on shoal familiarity and metabolism in a coral reef fish		Conserv Physiol	2.323	3.46			Chromis viridis	Subtrop	Yes	Kin	Prop time spent w/ shoal, 1000 uatm, familiar	Not provided	18	0.622	0.053	SE	0.22486	18	0.504	0.077	SE	0.326683	-0.2104	0.2104
a51	Nadler et al	2016	2016	Effect of elevated carbon dioxide on shoal familiarity and metabolism in a coral reef fish		Conserv Physiol	2.323	3.46			Chromis viridis	Subtrop	Yes	Kin	Prop time spent w/ shoal, 750 uatm, unfamiliar	Not provided	18	0.377	0.054	SE	0.229103	18	0.537	0.049	SE	0.207889	0.3538	0.3538
a51	Nadler et al	2016	2016	Effect of elevated carbon dioxide on shoal familiarity and metabolism in a coral reef fish		Conserv Physiol	2.323	3.46			Chromis viridis	Subtrop	Yes	Kin	Prop time spent w/ shoal, 1000 uatm, unfamiliar	Not provided	18	0.377	0.054	SE	0.229103	18	0.496	0.071	SE	0.301227	0.2743	0.2743
a51	Nadler et al	2016	2016	Effect of elevated carbon dioxide on shoal familiarity and metabolism in a coral reef fish		Conserv Physiol	2.323	3.46			Chromis viridis	Subtrop	Yes	Kin	Activity (shoal visits), 700 uatm	Not provided	18	45.441	4.853	SE	20.5895	18	46.324	6.176	SE	26.2025	0.0192	0.0192
a51	Nadler et al	2016	2016	Effect of elevated carbon dioxide on shoal familiarity and metabolism in a coral reef fish		Conserv Physiol	2.323	3.46			Chromis viridis	Subtrop	Yes	Kin	Activity (shoal visits), 1000 uatm	Not provided	18	45.441	4.853	SE	20.5895	18	41.912	8.382	SE	35.5618	-0.0808	0.0808
a51	Nadler et al	2016	2016	Effect of elevated carbon dioxide on shoal familiarity and metabolism in a coral reef fish		Conserv Physiol	2.323	3.46			Chromis viridis	Subtrop	Yes	Kin	Activity (turns per min), alone, 750 uatm	Not provided	10	5.106	1.329	SE	4.20267	10	11.402	2.845	SE	8.99668	0.8034	0.8034
a51	Nadler et al	2016	2016	Effect of elevated carbon dioxide on shoal familiarity and metabolism in a coral reef fish		Conserv Physiol	2.323	3.46			Chromis viridis	Subtrop	Yes	Kin	Activity (turns per min), alone, 1000 uatm	Not provided	10	5.106	1.329	SE	4.20267	10	10.842	2.681	SE	8.47807	0.753	0.753
a51	Nadler et al	2016	2016	Effect of elevated carbon dioxide on shoal familiarity and metabolism in a coral reef fish		Conserv Physiol	2.323	3.46			Chromis viridis	Subtrop	Yes	Kin	Activity (turns per min), group, 750 uatm	Not provided	10	10.959	5.269	SE	16.662	10	10.376	2.308	SE	7.29854	-0.0547	0.0547
a51	Nadler et al	2016	2016	Effect of elevated carbon dioxide on shoal familiarity and metabolism in a coral reef fish		Conserv Physiol	2.323	3.46			Chromis viridis	Subtrop	Yes	Kin	Activity (turns per min), group, 1000 uatm	Not provided	10	10.95	5.269	SE	16.662	10	8.674	1.959	SE	6.1949	-0.233	0.233
a52	Nagelkerken et al	2015	2016	Ocean acidification alters fish populations indirectly through habitat modification		Nat Clim Change	17.184	19.181	88.75	Strong	Gobius bucchichi	Subtrop	Yes	Mimicked threat	Escape speed, bare	Not provided	73	29.381	1.766	SE	15.0887	73	27.454	1.766	SE	15.0887	-0.0678	0.0678	0.302083		N	Provided in text: "A total of 209 individuals were tested at Vulcano Island (control: 107 fish; vent: 102 fish; 14–15 September 2013) and 146 individuals at White Island (control: 73 fish; vent: 73 fish; 20 November 2013)." It is unclear if fish were reused for each substrate, or if the fish were divided for substrate tests. We assumed fish were reused for a conservative estimate of sample size
a52	Nagelkerken et al	2015	2016	Ocean acidification alters fish populations indirectly through habitat modification		Nat Clim Change	17.184	19.181			Gobius bucchichi	Subtrop	Yes	Mimicked threat	Escape speed, turf algae	Not provided	73	29.702	1.766	SE	15.0887	73	24.243	2.248	SE	19.2069	-0.2031	0.2031
a52	Nagelkerken et al	2015	2016	Ocean acidification alters fish populations indirectly through habitat modification		Nat Clim Change	17.184	19.181			Gobius bucchichi	Subtrop	Yes	Mimicked threat	Jump distance, bare	Not provided	73	7.808	0.534	SE	4.5625	73	6.904	0.575	SE	4.9128	-0.123	0.123
a52	Nagelkerken et al	2015	2016	Ocean acidification alters fish populations indirectly through habitat modification		Nat Clim Change	17.184	19.181			Gobius bucchichi	Subtrop	Yes	Mimicked threat	Jump distance, turf algae	Not provided	73	6.288	0.575	SE	4.9128	73	5.671	0.616	SE	5.26311	-0.1033	0.1033
a52	Nagelkerken et al	2015	2016	Ocean acidification alters fish populations indirectly through habitat modification		Nat Clim Change	17.184	19.181			Gobius bucchichi	Subtrop	Yes	Mimicked threat	Startle distance, bare	Not provided	73	2.595	0.377	SE	3.22109	73	1.228	0.223	SE	1.90531	-0.7482	0.7482
a52	Nagelkerken et al	2015	2016	Ocean acidification alters fish populations indirectly through habitat modification		Nat Clim Change	17.184	19.181			Gobius bucchichi	Subtrop	Yes	Mimicked threat	Startle distance, turf algae	Not provided	73	1.619	0.195	SE	1.66608	73	0.74	0.126	SE	1.07654	-0.7829	0.7829
a52	Nagelkerken et al	2015	2016	Ocean acidification alters fish populations indirectly through habitat modification		Nat Clim Change	17.184	19.181			Forsterygion lapillum	Temp	Yes	Mimicked threat	Escape speed, bare	Not provided	107	42.805	2.927	SE	30.2771	102	32.561	2.683	SE	27.097	-0.2735	0.2735
a52	Nagelkerken et al	2015	2016	Ocean acidification alters fish populations indirectly through habitat modification		Nat Clim Change	17.184	19.181			Forsterygion lapillum	Temp	Yes	Mimicked threat	Escape speed, turf algae/rock	Not provided	107	46.463	3.659	SE	37.849	102	27.683	1.707	SE	17.2399	-0.5178	0.5178
a52	Nagelkerken et al	2015	2016	Ocean acidification alters fish populations indirectly through habitat modification		Nat Clim Change	17.184	19.181			Forsterygion lapillum	Temp	Yes	Mimicked threat	Jump distance, bare	Not provided	107	11.548	0.839	SE	8.67868	102	11.419	0.839	SE	8.47348	-0.0112	0.0112
a52	Nagelkerken et al	2015	2016	Ocean acidification alters fish populations indirectly through habitat modification		Nat Clim Change	17.184	19.181			Forsterygion lapillum	Temp	Yes	Mimicked threat	Jump distance, turf algae/rock	Not provided	107	11.097	0.968	SE	10.0131	102	9.29	0.645	SE	6.51418	-0.1777	0.1777
a52	Nagelkerken et al	2015	2016	Ocean acidification alters fish populations indirectly through habitat modification		Nat Clim Change	17.184	19.181			Forsterygion lapillum	Temp	Yes	Mimicked threat	Startle distance, bare	Not provided	107	4.171	0.323	SE	3.34114	102	2.558	0.161	SE	1.62602	-0.4889	0.4889
a52	Nagelkerken et al	2015	2016	Ocean acidification alters fish populations indirectly through habitat modification		Nat Clim Change	17.184	19.181			Forsterygion lapillum	Temp	Yes	Mimicked threat	Startle distance, turf algae/rock	Not provided	107	2.696	0.23	SE	2.37914	102	2.373	0.23	SE	2.32289	-0.1276	0.1276
a53	Nasuchon et al	2016	2016	Escape responses of the Japanese anchovy Engraulis japonicus under elevated temperature and CO2 conditions		Fish Sci	0.839	0.794	13.5	No	Engraulis japonicus	Temp	Yes	Mimicked threat	Response latency	Adult	15	6.3	4	SD	4	12	7.3	2.6	SD	2.6	0.1473	0.1473	0.1549	Orientation and direction metrics not included due to nature of data (i.e., diectio/position data; Table 2); % response type also not included because no variance associated with this response variable	Y	Provided in text: "...47 individuals were used for analysis (15 in the control treatment, 12 in the high CO2 treatment…"
a53	Nasuchon et al	2016	2016	Escape responses of the Japanese anchovy Engraulis japonicus under elevated temperature and CO2 conditions		Fish Sci	0.839	0.794			Engraulis japonicus	Temp	Yes	Mimicked threat	s1 duration	Adult	15	22.1	5.4	SD	5.4	12	24.8	10.6	SD	10.6	0.1153	0.1153		Used control temperature only
a53	Nasuchon et al	2016	2016	Escape responses of the Japanese anchovy Engraulis japonicus under elevated temperature and CO2 conditions		Fish Sci	0.839	0.794			Engraulis japonicus	Temp	Yes	Mimicked threat	s2 duration	Adult	15	21.7	3.4	SD	3.4	12	21.4	4.1	SD	4.1	-0.0139	0.0139
a53	Nasuchon et al	2016	2016	Escape responses of the Japanese anchovy Engraulis japonicus under elevated temperature and CO2 conditions		Fish Sci	0.839	0.794			Engraulis japonicus	Temp	Yes	Mimicked threat	Turning rate	Adult	15	2.143	0.586	SD	0.586	12	1.703	1.263	SD	1.263	-0.2298	0.2298
a53	Nasuchon et al	2016	2016	Escape responses of the Japanese anchovy Engraulis japonicus under elevated temperature and CO2 conditions		Fish Sci	0.839	0.794			Engraulis japonicus	Temp	Yes	Mimicked threat	Cumulative distance (D)	Adult	15	0.05	0.01	SD	0.01	12	0.047	0.023	SD	0.023	-0.0619	0.0619
a53	Nasuchon et al	2016	2016	Escape responses of the Japanese anchovy Engraulis japonicus under elevated temperature and CO2 conditions		Fish Sci	0.839	0.794			Engraulis japonicus	Temp	Yes	Mimicked threat	Maximum velocity (Vmax)	Adult	15	1.412	0.612	SD	0.612	12	1.55	0.562	SD	0.562	0.0932	0.0932
a53	Nasuchon et al	2016	2016	Escape responses of the Japanese anchovy Engraulis japonicus under elevated temperature and CO2 conditions		Fish Sci	0.839	0.794			Engraulis japonicus	Temp	Yes	Mimicked threat	Maximum acceleration (Amax)	Adult	15	76.203	44.118	SD	44.118	12	116.31	85.561	SD	85.561	0.4229	0.4229
a54	Pimentel et al	2016	2016	Foraging behaviour, swimming performance and malformations of early stages of commercially important fishes under ocean acidification and warming		Clim Change	3.496	3.537	12	Strong	Sparus aurata	Subtrop	Yes	Food	Time swimming	Larvae	12	47.423	1.856	SE	6.42937	12	32.474	1.753	SE	6.07257	-0.3787	0.3787	0.541425	Used control temperature (T1) only	Y	Provided in figure caption
a54	Pimentel et al	2016	2016	Foraging behaviour, swimming performance and malformations of early stages of commercially important fishes under ocean acidification and warming		Clim Change	3.496	3.537			Argyrosomus regius	Subtrop	Yes	Food	Time swimming	Larvae	12	39.793	1.757	SE	6.08643	12	30.207	1.86	SE	6.44323	-0.2756	0.2756		Added 0.0001 to 0 values
a54	Pimentel et al	2016	2016	Foraging behaviour, swimming performance and malformations of early stages of commercially important fishes under ocean acidification and warming		Clim Change	3.496	3.537			Sparus aurata	Subtrop	Yes	Food	Attack %	Larvae	12	5.295	0.822	SE	2.84749	12	1.557	0.293	SE	1.01498	-1.224	1.224
a54	Pimentel et al	2016	2016	Foraging behaviour, swimming performance and malformations of early stages of commercially important fishes under ocean acidification and warming		Clim Change	3.496	3.537			Argyrosomus regius	Subtrop	Yes	Food	Attack %	Larvae	12	4.208	0.0001	SE	0.00034641	12	3.492	0.0001	SE	0.00034641	-0.1865	0.1865
a54	Pimentel et al	2016	2016	Foraging behaviour, swimming performance and malformations of early stages of commercially important fishes under ocean acidification and warming		Clim Change	3.496	3.537			Sparus aurata	Subtrop	Yes	Food	Capture %	Larvae	12	4.364	0.545	SE	1.88794	12	1.031	0.0001	SE	0.00034641	-1.4429	1.4429
a54	Pimentel et al	2016	2016	Foraging behaviour, swimming performance and malformations of early stages of commercially important fishes under ocean acidification and warming		Clim Change	3.496	3.537			Argyrosomus regius	Subtrop	Yes	Food	Capture %	Larvae	12	4.697	0.788	SE	2.72971	12	2.061	0.0001	SE	0.00034641	-0.8237	0.8237
a54	Pimentel et al	2016	2016	Foraging behaviour, swimming performance and malformations of early stages of commercially important fishes under ocean acidification and warming		Clim Change	3.496	3.537			Sparus aurata	Subtrop	Yes	Food	Spin %	Larvae	12	0.0001	0.0001	SE	0.00034641	12	0.0001	0.0001	SE	0.00034641	0	0
a54	Pimentel et al	2016	2016	Foraging behaviour, swimming performance and malformations of early stages of commercially important fishes under ocean acidification and warming		Clim Change	3.496	3.537			Argyrosomus regius	Subtrop	Yes	Food	Spin %	Larvae	12	0.0001	0.0001	SE	0.00034641	12	0.0001	0.0001	SE	0.00034641	0	0
a55	Rossi et al	2016	2016	Lost at sea: ocean acidification undermines larval fish orientation via altered hearing and marine soundscape modification		Biol Lett	3.089	3.345	64	Strong	Argyrosomus japonicus	Trop	Yes	Auditory	% time in loud chamber sections, ctrl soundscape	Larvae	64	65.586	5.486	SE	43.888	64	37.761	6.25	SE	50	-0.5521	0.5521	0.359		Y	Provided in figure caption
a55	Rossi et al	2016	2016	Lost at sea: ocean acidification undermines larval fish orientation via altered hearing and marine soundscape modification		Biol Lett	3.089	3.345			Argyrosomus japonicus	Trop	Yes	Auditory	% time in loud chamber sections, high co2 soundscapoe	Larvae	64	50.781	5.99	SE	47.92	64	44.389	6.484	SE	51.872	-0.1345	0.1345
a55	Rossi et al	2016	2016	Lost at sea: ocean acidification undermines larval fish orientation via altered hearing and marine soundscape modification		Biol Lett	3.089	3.345			Argyrosomus japonicus	Trop	Yes	Auditory	% time in loud chamber sections, ctrl-ctrl vs co2-co2	Larvae	64	65.586	5.486	SE	43.888	64	44.389	6.484	SE	51.872	-0.3904	0.3904
a56	Sampaio et al	2016	2016	Habitat selection disruption and lateralization impairment of cryptic flatfish in a warm, acid, and contaminated ocean		Mar Biol	2.136	2.215	30	No	Solea senegalensis	Trop	No	-	Absolute lateralization	Juvenile	30	22.031	4.688	SE	14.8248	30	26.094	5	SE	15.8114	0.1693	0.1693	0.2269	Used absolute lateralization only; compared Ctrl to CO2 only	Y	Lateralization - Provided in text: "ten randomly chosen specimens per tank"; habitat selection: "Ten randomly chosen specimens per tank were tested"
a56	Sampaio et al	2016	2016	Habitat selection disruption and lateralization impairment of cryptic flatfish in a warm, acid, and contaminated ocean		Mar Biol	2.136	2.215			Solea senegalensis	Trop	Yes	Habitat	Time in simple habitat	Juvenile	30	166.188	7.655	SE	41.9282	30	125.04	19.458	SE	106.576	-0.2845	0.2845				Habitat selection - Provided in text: "Ten randomly chosen specimens per tank were tested"
a57	Silva et al	2016	2016	Effects of ocean acidification on the swimming ability, development and biochemical responses of sand smelt larvae		Sci Tot Environ	4.9	4.61	40	No	Atherina presbyter	Subtrop	No	-	Swim speed	Larvae	40	154937	25490.4	SD	25490.4	40	145752	36812.4	SD	36812.4	-0.0611	0.0611	0.03735	Used swim speed (um/s) from raw data on Pangea (https://doi.org/10.1594/PANGAEA.863138), not Ucrit reported in paper	Y	Provided in text: "A total of 120 individuals, 40 per treatment, with final total length (TL) sizes ranging between 10 mm to 21 mm, were tested."
a57	Silva et al	2016	2016	Effects of ocean acidification on the swimming ability, development and biochemical responses of sand smelt larvae		Sci Tot Environ	4.9	4.61			Atherina presbyter	Subtrop	No	-	Swim speed	Larvae	40	154937	25490.4	SD	25490.4	40	157061	25560.4	SD	25560.4	0.0136	0.0136
a58	Sundin & Jutfelt	2015	2016	9–28 d of exposure to elevated pCO2 reduces avoidance of predator odour but had no effect on behavioural lateralization or swimming activity in a temperate wrasse (Ctenolabrus rupestris)		ICES J Mar Sci	2.626	2.906	17.0714	Weak	Ctenolabrus rupestris	Temp	No	-	Absolute lateralization, 9 days acclimation water	Juvenile	24	30	24.3168	SD	24.3168	24	39.1666	23.2036	SD	23.2036	0.2666	0.2666	0.202943	Data for metrics other than lateralization are means and SD for individual time points (mins)	Y	Lateralisation - Provided in text: "The tests were performed on two occasions, on exposure day 9 (N = 24 per treatment group) and exposure day 19 to test for effects of exposure duration (N = 23 control, 17 CO2, one highCO2 tank was excluded for technical reasons)."; "A final lateralization test was performed on exposure day 21 (N = 18 control, 17 high CO2)"
a58	Sundin & Jutfelt	2015	2016	9–28 d of exposure to elevated pCO2 reduces avoidance of predator odour but had no effect on behavioural lateralization or swimming activity in a temperate wrasse (Ctenolabrus rupestris)		ICES J Mar Sci	2.626	2.906			Ctenolabrus rupestris	Temp	No	-	Absolute lateralization, 19 days, acclimation water	Juvenile	23	29.5652	31.8346	SD	31.8346	17	16.4706	23.7016	SD	23.7016	-0.585	0.585		Data for % time in cue are pooled across pre- and post-switch times		Provided in figure captions for all other data
a58	Sundin & Jutfelt	2015	2016	9–28 d of exposure to elevated pCO2 reduces avoidance of predator odour but had no effect on behavioural lateralization or swimming activity in a temperate wrasse (Ctenolabrus rupestris)		ICES J Mar Sci	2.626	2.906			Ctenolabrus rupestris	Temp	No	-	Absolute lateralization, 21 days, control water	Juvenile	18	33.39	6.949	SD	6.949	17	29.492	7.288	SD	7.288	-0.1241	0.1241
a58	Sundin & Jutfelt	2015	2016	9–28 d of exposure to elevated pCO2 reduces avoidance of predator odour but had no effect on behavioural lateralization or swimming activity in a temperate wrasse (Ctenolabrus rupestris)		ICES J Mar Sci	2.626	2.906			Ctenolabrus rupestris	Temp	No	-	Prop time swimming	Juvenile	16	0.943	0.031	SD	0.031	11	0.9282	0.0213	SD	0.0213	-0.0158	0.0158
a58	Sundin & Jutfelt	2015	2016	9–28 d of exposure to elevated pCO2 reduces avoidance of predator odour but had no effect on behavioural lateralization or swimming activity in a temperate wrasse (Ctenolabrus rupestris)		ICES J Mar Sci	2.626	2.906			Ctenolabrus rupestris	Temp	No	-	Swimming distance	Juvenile	16	1.594	0.177	SD	0.177	11	2.043	0.1739	SD	0.1739	0.2482	0.2482
a58	Sundin & Jutfelt	2015	2016	9–28 d of exposure to elevated pCO2 reduces avoidance of predator odour but had no effect on behavioural lateralization or swimming activity in a temperate wrasse (Ctenolabrus rupestris)		ICES J Mar Sci	2.626	2.906			Ctenolabrus rupestris	Temp	Yes	Prey	% time in prey cue	Juvenile	16	42.3463	11.7622	SD	11.7622	15	50.635	3.9943	SD	3.9943	0.1788	0.1788
a58	Sundin & Jutfelt	2015	2016	9–28 d of exposure to elevated pCO2 reduces avoidance of predator odour but had no effect on behavioural lateralization or swimming activity in a temperate wrasse (Ctenolabrus rupestris)		ICES J Mar Sci	2.626	2.906			Ctenolabrus rupestris	Temp	Yes	Predator	% time in predator cue	Juvenile	16	36.1494	8.0602	SD	8.0602	15	36.0725	1.169	SD	1.169	-0.0021	0.0021
a59	Allan et al	2017	2017	Warming has a greater effect than elevated CO2 on predator–prey interactions in coral reef fish		Proc R Soc B	4.847	4.847	17.5	Weak	Pomacentrus wardi	Trop	Yes	Predator	Apparent looming threshold	Larvae	17	1.277	0.213	SE	0.878221	18	3.191	1.489	SE	6.31729	0.9158	0.9158	0.710133	Used control temperature only	Y	Provided in figure caption
a59	Allan et al	2017	2017	Warming has a greater effect than elevated CO2 on predator–prey interactions in coral reef fish		Proc R Soc B	4.847	4.847			Pomacentrus wardi	Trop	Yes	Predator	Escape distance	Larvae	17	0.299	0.036	SE	0.148432	18	0.307	0.036	SE	0.152735	0.0264	0.0264		Capture Success and Direction Turned not used due to no variance associated with response variable
a59	Allan et al	2017	2017	Warming has a greater effect than elevated CO2 on predator–prey interactions in coral reef fish		Proc R Soc B	4.847	4.847			Pomacentrus wardi	Trop	Yes	Predator	Escape speed	Larvae	17	0.416	0.045	SE	0.18554	18	0.331	0.045	SE	0.190919	-0.2286	0.2286
a59	Allan et al	2017	2017	Warming has a greater effect than elevated CO2 on predator–prey interactions in coral reef fish		Proc R Soc B	4.847	4.847			Pomacentrus wardi	Trop	Yes	Predator	Reaction distance	Larvae	17	0.082	0.015	SE	0.0618466	18	0.076	0.016	SE	0.0678823	-0.076	0.076
a59	Allan et al	2017	2017	Warming has a greater effect than elevated CO2 on predator–prey interactions in coral reef fish		Proc R Soc B	4.847	4.847			Pseudochromis fuscus	Trop	Yes	Prey	Attack rate	Larvae	17	1.576	0.054	SE	0.222648	18	2.12	0.598	SE	2.5371	0.2965	0.2965
a59	Allan et al	2017	2017	Warming has a greater effect than elevated CO2 on predator–prey interactions in coral reef fish		Proc R Soc B	4.847	4.847			Pseudochromis fuscus	Trop	Yes	Prey	Predation rate	Larvae	17	0.007	0.008	SE	0.0329848	18	0.106	0.06	SE	0.254558	2.7175	2.7175
a60	Castro et al	2017	2017	Painted Goby Larvae under High-CO2 Fail to Recognize Reef Sounds		PloS One	2.766	2.766	28.6667	Strong	Pomatoschistus pictus	Temp	Yes	Auditory	% time in reef recording, Fig 3	Larvae	30	80.216	5.036	SE	27.5833	28	28.058	5.036	SE	26.648	-1.0504	1.0504	0.540233		Y	Provided in figures
a60	Castro et al	2017	2017	Painted Goby Larvae under High-CO2 Fail to Recognize Reef Sounds		PloS One	2.766	2.766			Pomatoschistus pictus	Temp	Yes	Auditory	% time in reef recording, Fig 4	Larvae	30	66.346	4.808	SE	26.3345	28	38.462	6.09	SE	32.2253	-0.5452	0.5452
a60	Castro et al	2017	2017	Painted Goby Larvae under High-CO2 Fail to Recognize Reef Sounds		PloS One	2.766	2.766			Pomatoschistus pictus	Temp	Yes	Auditory	% time in offshore recording, Fig 5	Larvae	29	58.213	5.764	SE	31.0401	27	56.772	6.916	SE	35.9366	-0.0251	0.0251
a61	Cattano et al	2017	2017	Ocean acidification does not impair predator recognition but increases juvenile growth in a temperate wrasse off CO2 seeps		Mar Env Res	3.159	3.159	15.25	No	Symphodus ocellatus	Subtrop	Yes	Predator	% time in predator cue, Fig 3	Larvae	19	25.166	23.232	IQR	17.2089	15	32.009	23.906	IQR	17.7081	0.2405	0.2405	0.12625	SD calcualted from IQR assuming normal distribution: SD = IQR/1.35	Y	Fig 3 - Provided in text: "Fifteen fish were used for each CO2/gabazine combination treatment, except for fish from Ambient pCO2 site not treated with gabazine (n = 19).
a61	Cattano et al	2017	2017	Ocean acidification does not impair predator recognition but increases juvenile growth in a temperate wrasse off CO2 seeps		Mar Env Res	3.159	3.159			Symphodus ocellatus	Subtrop	Yes	Predator	prop time in predator cue, Fig 4	Larvae	17	0.2856	0.2389	SD	0.2389	10	0.2822	0.183	SD	0.578697	-0.012	0.012				Fig 4 - Provided in figure caption.
a62	Ferrari et al	2017	2017	Predation in High CO2 Waters: Prey Fish from High-Risk Environments are Less Susceptible to Ocean Acidification		Integr Comp Biol	2.751	2.751	25	Strong	Pomacentrus amboinensis	Trop	Yes	Prey	Feeding strikes, low risk	Juvenile	25	37.527	4.8	SE	24	25	46.909	4.8	SE	24	0.2231	0.2231	0.186367	Considered both risk treatments	N	Provided in text: "One hundred fish were released and observed (N = 23–27/treatment).". Used the highest value in the range provided in the text that did not exceed the total number of 100 fish. Since n = 27 for each group would = 108, we used n = 25
a62	Ferrari et al	2017	2017	Predation in High CO2 Waters: Prey Fish from High-Risk Environments are Less Susceptible to Ocean Acidification		Integr Comp Biol	2.751	2.751			Pomacentrus amboinensis	Trop	Yes	Prey+ Predator	Feeding strikes, high risk	Juvenile	25	38.837	4.582	SE	21.4915	25	33.6	3.709	SE	17.3968	-0.1448	0.1448
a62	Ferrari et al	2017	2017	Predation in High CO2 Waters: Prey Fish from High-Risk Environments are Less Susceptible to Ocean Acidification		Integr Comp Biol	2.751	2.751			Pomacentrus amboinensis	Trop	Yes	Prey	Distance ventured, low risk	Juvenile	25	6.145	0.8	SE	4	25	8.291	1.309	SE	6.545	0.2995	0.2995
a62	Ferrari et al	2017	2017	Predation in High CO2 Waters: Prey Fish from High-Risk Environments are Less Susceptible to Ocean Acidification		Integr Comp Biol	2.751	2.751			Pomacentrus amboinensis	Trop	Yes	Prey+ Predator	Distance ventured, high risk	Juvenile	25	3.318	0.509	SE	2.38742	25	2.601	0.436	SE	2.04502	-0.2435	0.2435
a62	Ferrari et al	2017	2017	Predation in High CO2 Waters: Prey Fish from High-Risk Environments are Less Susceptible to Ocean Acidification		Integr Comp Biol	2.751	2.751			Pomacentrus amboinensis	Trop	Yes	Prey	Boldness, low risk	Juvenile	25	2.546	0.055	SE	0.275	25	2.378	0.098	SE	0.49	-0.0683	0.0683
a62	Ferrari et al	2017	2017	Predation in High CO2 Waters: Prey Fish from High-Risk Environments are Less Susceptible to Ocean Acidification		Integr Comp Biol	2.751	2.751			Pomacentrus amboinensis	Trop	Yes	Prey+ Predator	Boldness, high risk	Juvenile	25	1.462	0.142	SE	0.666039	25	1.68	0.142	SE	0.666039	0.139	0.139
a63	Goldenberg et al	2017	2017	Boosted food web productivity through ocean acidification collapses under warming		Glob Change Biol	8.997	8.997	21	No	Favonigobius lateralis	Temp	Yes	Prey	Food search activity, absence	Adult	21	1.84	0.394	SE	1.8055	21	1.347	0.263	SE	1.2052	-0.3119	0.3119	0.429733		N	Provided in text and supplementary material. The number of juvenlies collected and placed in the mesocosm is provided in the text, and the number of dead fish is provided in ESM 1; however, the number of fish used in experiments out of total number of fish available is not given. We therefore used the highest number of fish per mesocosm from supplementary file: "(based on n = 12 mesocosms, each r…
a63	Goldenberg et al	2017	2017	Boosted food web productivity through ocean acidification collapses under warming		Glob Change Biol	8.997	8.997			Favonigobius lateralis	Temp	Yes	Prey	Food search activity, presence	Adult	21	5.62	0.756	SE	3.4644	21	2.366	0.657	SE	3.0108	-0.8651	0.8651
a63	Goldenberg et al	2017	2017	Boosted food web productivity through ocean acidification collapses under warming		Glob Change Biol	8.997	8.997			Favonigobius lateralis	Temp	Yes	Prey	Predation rate	Adult	21	0.733	0.087	SE	0.150688	21	0.82	0.129	SE	0.223435	0.1122	0.1122
a64	Jarrold et al	2017	2017	Diel CO2 cycles reduce severity of behavioural abnormalities in coral reef fish under ocean acidification		Sci Rep	4.122	4.122	40.2857	Strong	Acanthochromis polyacanthus	Trop	No	-	Absolute lateralization, Fig 1, 1000 uatm	Juvenile	60	38.118	38.25	IQR	28.3333	60	20.471	38.25	IQR	28.3333	-0.6217	0.6217	0.810293	Considered both stable and variable treatments	Y	Provided in figure captions
a64	Jarrold et al	2017	2017	Diel CO2 cycles reduce severity of behavioural abnormalities in coral reef fish under ocean acidification		Sci Rep	4.122	4.122			Acanthochromis polyacanthus	Trop	No	-	Absolute lateralization, Fig 1, 1000 +- 300 uatm	Juvenile	60	38.118	38.25	IQR	28.3333	60	28.941	38.25	IQR	28.3333	-0.2754	0.2754		Used absolute lateralization only
a64	Jarrold et al	2017	2017	Diel CO2 cycles reduce severity of behavioural abnormalities in coral reef fish under ocean acidification		Sci Rep	4.122	4.122			Acanthochromis polyacanthus	Trop	No	-	Absolute lateralization, Fig 1, 1000 +- 500 uatm	Juvenile	60	38.118	38.25	IQR	28.3333	60	34.588	38.75	IQR	28.7037	-0.0972	0.0972		SD calcualted from IQR assuming normal distribution: SD = IQR/1.35
a64	Jarrold et al	2017	2017	Diel CO2 cycles reduce severity of behavioural abnormalities in coral reef fish under ocean acidification		Sci Rep	4.122	4.122			Amphiprion percula	Trop	Yes	Predator	% time in cue, Fig 1, 1000 uatm	Juvenile	16	4.941	7.5	IQR	5.55556	16	57.176	15.75	IQR	11.6667	2.4486	2.4486
a64	Jarrold et al	2017	2017	Diel CO2 cycles reduce severity of behavioural abnormalities in coral reef fish under ocean acidification		Sci Rep	4.122	4.122			Amphiprion percula	Trop	Yes	Predator	% time in cue, Fig 1, 1000 +- 300 uatm	Juvenile	16	4.941	7.5	IQR	5.55556	16	26.824	47.25	IQR	35	1.6917	1.6917
a64	Jarrold et al	2017	2017	Diel CO2 cycles reduce severity of behavioural abnormalities in coral reef fish under ocean acidification		Sci Rep	4.122	4.122			Amphiprion percula	Trop	Yes	Predator	% time in cue, Fig 1, 1000 +- 500 uatm	Juvenile	16	4.941	7.5	IQR	5.55556	16	29.647	42.75	IQR	31.6667	1.7918	1.7918
a64	Jarrold et al	2017	2017	Diel CO2 cycles reduce severity of behavioural abnormalities in coral reef fish under ocean acidification		Sci Rep	4.122	4.122			Acanthochromis polyacanthus	Trop	No	-	Absolute lateralization, Fig 2, 750 uatm	Juvenile	60	45.349	18.75	IQR	13.8889	60	27.907	19.5	IQR	14.4444	-0.4855	0.4855
a64	Jarrold et al	2017	2017	Diel CO2 cycles reduce severity of behavioural abnormalities in coral reef fish under ocean acidification		Sci Rep	4.122	4.122			Acanthochromis polyacanthus	Trop	No	-	Absolute lateralization, Fig 2, 700 +- 300 uatm	Juvenile	60	45.349	18.75	IQR	13.8889	60	41.163	39	IQR	28.8889	-0.0968	0.0968
a64	Jarrold et al	2017	2017	Diel CO2 cycles reduce severity of behavioural abnormalities in coral reef fish under ocean acidification		Sci Rep	4.122	4.122			Acanthochromis polyacanthus	Trop	No	-	Absolute lateralization, Fig 2, 1000 uatm	Juvenile	60	45.349	18.75	IQR	13.8889	60	27.209	19.5	IQR	14.4444	-0.5108	0.5108
a64	Jarrold et al	2017	2017	Diel CO2 cycles reduce severity of behavioural abnormalities in coral reef fish under ocean acidification		Sci Rep	4.122	4.122			Acanthochromis polyacanthus	Trop	No	-	Absolute lateralization, Fig 2, 1000 +- 300 uatm	Juvenile	60	45.349	18.75	IQR	13.8889	60	28.605	19.5	IQR	14.4444	-0.4608	0.4608
a64	Jarrold et al	2017	2017	Diel CO2 cycles reduce severity of behavioural abnormalities in coral reef fish under ocean acidification		Sci Rep	4.122	4.122			Amphiprion percula	Trop	Yes	Predator	% time in cue, Fig 2, 750 uatm	Juvenile	24	14.161	39.503	IQR	29.2615	24	26.832	49.139	IQR	36.3993	0.6391	0.6391
a64	Jarrold et al	2017	2017	Diel CO2 cycles reduce severity of behavioural abnormalities in coral reef fish under ocean acidification		Sci Rep	4.122	4.122			Amphiprion percula	Trop	Yes	Predator	% time in cue, Fig 2, 750 +- 300 uatm	Juvenile	24	14.161	39.503	IQR	29.2615	24	19.379	43.975	IQR	32.5741	0.3137	0.3137
a64	Jarrold et al	2017	2017	Diel CO2 cycles reduce severity of behavioural abnormalities in coral reef fish under ocean acidification		Sci Rep	4.122	4.122			Amphiprion percula	Trop	Yes	Predator	% time in cue, 1000 uatm	Juvenile	24	14.161	39.503	IQR	29.2615	24	45.466	37.267	IQR	27.6052	1.1665	1.1665
a64	Jarrold et al	2017	2017	Diel CO2 cycles reduce severity of behavioural abnormalities in coral reef fish under ocean acidification		Sci Rep	4.122	4.122			Amphiprion percula	Trop	Yes	Predator	% time in cue, 1000 +- 300 uatm	Juvenile	24	14.161	39.503	IQR	29.2615	24	29.814	49.193	IQR	36.4393	0.7445	0.7445
a65	Kwan et al	2017	2017	CO2-induced ocean acidification does not affect individual or group behaviour in a temperate damselfish		R Soc Open Sci	2.504	2.504	9.41667	No	Chromis punctipinnis	Subtrop	Yes	Light	Fig 1, Time in dark zone, stable, January	Juvenile	15	624.367	153.012	SD	153.012	16	675.797	134.837	SD	134.837	0.0792	0.0792	0.0546833	Considered stable and oscillating CO2	Y	Light/dark preference - Provided in text:"...(January: n = 15, 16, 16 and September: n = 17, 17, 17; control, constant acidification, oscillating acidification, respectively)."
a65	Kwan et al	2017	2017	CO2-induced ocean acidification does not affect individual or group behaviour in a temperate damselfish		R Soc Open Sci	2.504	2.504			Chromis punctipinnis	Subtrop	Yes	Light	Fig 1, Time in dark zone, oscillating, January	Juvenile	15	624.367	153.012	SD	153.012	16	629.981	110.671	SD	110.671	0.009	0.009		Data collected from raw data on Dryad: https://datadryad.org/resource/doi:10.5061/dryad.2m353/1		Group behaviours - Provided in text: "Each shoal of five blacksmiths constituted one sample, and a total of six shoals per treatment were analysed" and given in figure captions.
a65	Kwan et al	2017	2017	CO2-induced ocean acidification does not affect individual or group behaviour in a temperate damselfish		R Soc Open Sci	2.504	2.504			Chromis punctipinnis	Subtrop	Yes	Light	Fig 1, Time in dark zone, stable, September	Juvenile	17	488.282	90.9296	SD	90.9296	17	469.175	173.572	SD	173.572	-0.0399	0.0399				Also provided in figures (individual data points) and in the raw data file on Dryad.
a65	Kwan et al	2017	2017	CO2-induced ocean acidification does not affect individual or group behaviour in a temperate damselfish		R Soc Open Sci	2.504	2.504			Chromis punctipinnis	Subtrop	Yes	Light	Fig 1, Time in dark zone, oscillating, September	Juvenile	17	488.282	90.9296	SD	90.9296	17	491.936	138.834	SD	138.834	0.0075	0.0075
a65	Kwan et al	2017	2017	CO2-induced ocean acidification does not affect individual or group behaviour in a temperate damselfish		R Soc Open Sci	2.504	2.504			Chromis punctipinnis	Subtrop	Yes	Kin	Fig 2, Time near walls, stable	Juvenile	6	284.817	113.02	SD	113.02	6	342.145	95.3249	SD	95.3249	0.1834	0.1834
a65	Kwan et al	2017	2017	CO2-induced ocean acidification does not affect individual or group behaviour in a temperate damselfish		R Soc Open Sci	2.504	2.504			Chromis punctipinnis	Subtrop	Yes	Kin	Fig 2, Time near walls, oscillating	Juvenile	6	284.817	113.02	SD	113.02	6	290.909	82.9104	SD	82.9104	0.0212	0.0212
a65	Kwan et al	2017	2017	CO2-induced ocean acidification does not affect individual or group behaviour in a temperate damselfish		R Soc Open Sci	2.504	2.504			Chromis punctipinnis	Subtrop	Yes	Kin	Fig 2, Inter-individual distance, stable	Juvenile	6	9.20129	1.15726	SD	1.15726	6	9.10066	1.34207	SD	1.34207	-0.011	0.011
a65	Kwan et al	2017	2017	CO2-induced ocean acidification does not affect individual or group behaviour in a temperate damselfish		R Soc Open Sci	2.504	2.504			Chromis punctipinnis	Subtrop	Yes	Kin	Fig 2, Inter-individual distance, oscillating	Juvenile	6	9.20129	1.15726	SD	1.15726	6	8.5998	0.761316	SD	0.761316	-0.0676	0.0676
a65	Kwan et al	2017	2017	CO2-induced ocean acidification does not affect individual or group behaviour in a temperate damselfish		R Soc Open Sci	2.504	2.504			Chromis punctipinnis	Subtrop	Yes	Novel object + kin	Fig 3, Time near object, stable	Juvenile	6	10.4701	1.38861	SD	1.38861	6	10.2966	1.30141	SD	1.30141	-0.0167	0.0167
a65	Kwan et al	2017	2017	CO2-induced ocean acidification does not affect individual or group behaviour in a temperate damselfish		R Soc Open Sci	2.504	2.504			Chromis punctipinnis	Subtrop	Yes	Novel object + kin	Fig 3, Time near object, oscillating	Juvenile	6	10.4701	1.38861	SD	1.38861	6	9.86672	1.3939	SD	1.3939	-0.0594	0.0594
a65	Kwan et al	2017	2017	CO2-induced ocean acidification does not affect individual or group behaviour in a temperate damselfish		R Soc Open Sci	2.504	2.504			Chromis punctipinnis	Subtrop	Yes	Kin	Fig 3, Inter-individual distance, stable	Juvenile	6	157.49	49.237	SD	49.237	6	142.05	58.6802	SD	58.6802	-0.1032	0.1032
a65	Kwan et al	2017	2017	CO2-induced ocean acidification does not affect individual or group behaviour in a temperate damselfish		R Soc Open Sci	2.504	2.504			Chromis punctipinnis	Subtrop	Yes	Kin	Fig 3, Inter-individual distance, oscillating	Juvenile	6	157.49	49.237	SD	49.237	6	166.918	109.571	SD	109.571	0.0581	0.0581
a66	Pistevos et al	2016	2017	Ocean acidification alters temperature and salinity preferences in larval fish		Oecologia	3.13	3.127	20	Strong	Lates calcarifer	Trop	Yes	Physical Seawater	% time in warm water	Larvae	11	51.163	4.651	SE	1.40233	14	63.935	3.488	SE	0.932207	0.2229	0.2229	0.341033		Y	Provided in figure
a66	Pistevos et al	2016	2017	Ocean acidification alters temperature and salinity preferences in larval fish		Oecologia	3.13	3.127			Lates calcarifer	Trop	Yes	Physical Seawater	% time in lower salinity water	Larvae	10	34.078	5.028	SE	1.58999	12	57.542	5.587	SE	1.61283	0.5239	0.5239
a66	Pistevos et al	2016	2017	Ocean acidification alters temperature and salinity preferences in larval fish		Oecologia	3.13	3.127			Lates calcarifer	Trop	Yes	Physical Seawater	% time in estuary cue	Larvae	36	55	3.125	SE	0.520833	37	72.5	2.5	SE	0.410997	0.2763	0.2763
a67	Pistevos et al	2016	2017	Antagonistic effects of ocean acidification and warming on hunting sharks		Oikos	4.03	3.709	16.6667	Strong	Heterodontus portusjacksoni	Subtrop	Yes	Prey	% time spent in prey zone	Larvae	20	28.718	5.385	SE	1.20412	20	41.641	6.642	SE	1.4852	0.3716	0.3716	0.4467	Used control temperature only	Y	Provided in figure
a67	Pistevos et al	2016	2017	Antagonistic effects of ocean acidification and warming on hunting sharks		Oikos	4.03	3.709			Heterodontus portusjacksoni	Subtrop	Yes	Prey	Total distance	Larvae	20	1577.46	213.615	SE	47.7658	20	1741.78	328.638	SE	73.4857	0.0991	0.0991		% feeding not used due to no variance associated with response variable
a67	Pistevos et al	2016	2017	Antagonistic effects of ocean acidification and warming on hunting sharks		Oikos	4.03	3.709			Heterodontus portusjacksoni	Subtrop	Yes	Prey	Time to accept food	Larvae	14	42.106	10.204	SE	38.1799	6	17.651	9.044	SE	22.1532	-0.8694	0.8694
a68	Schmidt et al	2017	2017	Impact of ocean warming and acidification on the behaviour of two co-occurring gadid species, Boreogadus saida and Gadus morhua, from Svalbard		Mar Ecol Prog Ser	2.276	2.276	11.875	Weak	Boreogadus saida	Polar	No	-	Spontaneous activity	Juvenile	12	15.781	0.914	SE	2.89032	12	13.704	0.664	SE	2.09975	-0.1411	0.1411	0.151975	Used control temperature only and absolute lateralization only	Y	Provided in figures
a68	Schmidt et al	2017	2017	Impact of ocean warming and acidification on the behaviour of two co-occurring gadid species, Boreogadus saida and Gadus morhua, from Svalbard		Mar Ecol Prog Ser	2.276	2.276			Boreogadus saida	Polar	No	-	Absolute lateralization	Juvenile	12	36.163	8.248	SE	26.0825	12	27.492	5.71	SE	18.0566	-0.2741	0.2741
a68	Schmidt et al	2017	2017	Impact of ocean warming and acidification on the behaviour of two co-occurring gadid species, Boreogadus saida and Gadus morhua, from Svalbard		Mar Ecol Prog Ser	2.276	2.276			Gadus morhua	Polar	No	-	Spontaneous activity	Juvenile	12	10.465	1.246	SE	3.9402	12	10.714	2.243	SE	7.43919	0.0235	0.0235
a68	Schmidt et al	2017	2017	Impact of ocean warming and acidification on the behaviour of two co-occurring gadid species, Boreogadus saida and Gadus morhua, from Svalbard		Mar Ecol Prog Ser	2.276	2.276			Gadus morhua	Polar	No	-	Absolute lateralization	Juvenile	12	36.994	5.538	SE	17.5127	11	31.234	5.316	SE	17.6312	-0.1692	0.1692
a69	Sundin et al	2017	2017	No effect of elevated carbon dioxide on reproductive behaviors in the three-spined stickleback		Behav Ecol	3.347	3.347	15.875	No	Gasterosteus aculeatus	Subtrop	Yes	Mate + habitat	Time zig-zag, female in cylinder	Adult	18	85.3333	48.4428	SD	48.4428	18	65.1111	52.3359	SD	52.3359	-0.2705	0.2705	0.37822	Data (sample sizes, means, and variance) obtained from raw data in online supplement rather than figures	N	Mating behaviours and fanning - Provided in the supplementary information (but not available in text)
a69	Sundin et al	2017	2017	No effect of elevated carbon dioxide on reproductive behaviors in the three-spined stickleback		Behav Ecol	3.347	3.347			Gasterosteus aculeatus	Subtrop	Yes	Mate + habitat	Time fanning, female in cylinder	Adult	18	57.2778	57.6213	SD	57.6213	18	69.5	59.3625	SD	59.3625	0.1934	0.1934				All other behaviours: Provided in table captions accompanying figures
a69	Sundin et al	2017	2017	No effect of elevated carbon dioxide on reproductive behaviors in the three-spined stickleback		Behav Ecol	3.347	3.347			Gasterosteus aculeatus	Subtrop	Yes	Mate + habitat	# leads to nest, female in cylinder	Adult	18	15.3889	12.7378	SD	12.7378	18	14	12.8062	SD	12.8062	-0.0946	0.0946
a69	Sundin et al	2017	2017	No effect of elevated carbon dioxide on reproductive behaviors in the three-spined stickleback		Behav Ecol	3.347	3.347			Gasterosteus aculeatus	Subtrop	Yes	Mate + habitat	# times gluing on nest, female in cylinder	Adult	18	3.7222	3.3921	SD	3.3921	18	3.2778	2.5923	SD	2.5923	-0.1271	0.1271
a69	Sundin et al	2017	2017	No effect of elevated carbon dioxide on reproductive behaviors in the three-spined stickleback		Behav Ecol	3.347	3.347			Gasterosteus aculeatus	Subtrop	Yes	Habitat	Time zig-zag, female free	Adult	18	63	140.869	SD	140.869	18	8.5556	10.7003	SD	10.7003	-1.9965	1.9965
a69	Sundin et al	2017	2017	No effect of elevated carbon dioxide on reproductive behaviors in the three-spined stickleback		Behav Ecol	3.347	3.347			Gasterosteus aculeatus	Subtrop	Yes	Habitat	Time fanning, female free	Adult	18	18.4444	23.0504	SD	23.0504	18	62.1111	142.466	SD	142.466	1.2142	1.2142
a69	Sundin et al	2017	2017	No effect of elevated carbon dioxide on reproductive behaviors in the three-spined stickleback		Behav Ecol	3.347	3.347			Gasterosteus aculeatus	Subtrop	Yes	Habitat	# leads to nest, female free	Adult	18	5.2222	5.0591	SD	5.0591	18	8.5556	10.7003	SD	10.7003	0.4937	0.4937
a69	Sundin et al	2017	2017	No effect of elevated carbon dioxide on reproductive behaviors in the three-spined stickleback		Behav Ecol	3.347	3.347			Gasterosteus aculeatus	Subtrop	Yes	Habitat	# times gluing on nest, female free	Adult	18	1.2778	1.8726	SD	1.8726	18	1.6667	2.5668	SD	2.5668	0.2657	0.2657
a69	Sundin et al	2017	2017	No effect of elevated carbon dioxide on reproductive behaviors in the three-spined stickleback		Behav Ecol	3.347	3.347			Gasterosteus aculeatus	Subtrop	Yes	Mate	Latency until first mating attempt	Adult	17	126.118	118.936	SD	118.936	18	200.333	201.482	SD	201.482	0.4628	0.4628
a69	Sundin et al	2017	2017	No effect of elevated carbon dioxide on reproductive behaviors in the three-spined stickleback		Behav Ecol	3.347	3.347			Gasterosteus aculeatus	Subtrop	Yes	Mate	Latency until successful mating	Adult	17	180.823	261.818	SD	261.818	16	203.438	217.68	SD	217.68	0.1178	0.1178
a69	Sundin et al	2017	2017	No effect of elevated carbon dioxide on reproductive behaviors in the three-spined stickleback		Behav Ecol	3.347	3.347			Gasterosteus aculeatus	Subtrop	Yes	Mate	Mating duration	Adult	17	47.7059	15.3247	SD	15.3247	16	51.4375	38.8037	SD	38.8037	0.0753	0.0753
a69	Sundin et al	2017	2017	No effect of elevated carbon dioxide on reproductive behaviors in the three-spined stickleback		Behav Ecol	3.347	3.347			Gasterosteus aculeatus	Subtrop	Yes	Mate	Number of bites at female	Adult	18	17.1111	37.5639	SD	37.5639	18	10.2778	17.4754	SD	17.4754	-0.5097	0.5097
a69	Sundin et al	2017	2017	No effect of elevated carbon dioxide on reproductive behaviors in the three-spined stickleback		Behav Ecol	3.347	3.347			Gasterosteus aculeatus	Subtrop	Yes	Mate	Number of mating attempts	Adult	17	1.1765	0.5286	SD	0.5286	18	2.9444	7.7571	SD	7.7571	0.9174	0.9174
a69	Sundin et al	2017	2017	No effect of elevated carbon dioxide on reproductive behaviors in the three-spined stickleback		Behav Ecol	3.347	3.347			Gasterosteus aculeatus	Subtrop	Yes	Offspring (kin)	Fanning, day 2	Adult	9	11.4103	5.82811	SD	5.82811	13	13.1819	7.93317	SD	7.93317	0.1443	0.1443
a69	Sundin et al	2017	2017	No effect of elevated carbon dioxide on reproductive behaviors in the three-spined stickleback		Behav Ecol	3.347	3.347			Gasterosteus aculeatus	Subtrop	Yes	Offspring (kin)	Fanning, day 3	Adult	9	17.0536	6.03233	SD	6.03233	13	17.0142	6.5342	SD	6.5342	-0.0023	0.0023
a69	Sundin et al	2017	2017	No effect of elevated carbon dioxide on reproductive behaviors in the three-spined stickleback		Behav Ecol	3.347	3.347			Gasterosteus aculeatus	Subtrop	Yes	Offspring (kin)	Fanning, day 4	Adult	14	20.6732	9.21529	SD	9.21529	14	20.274	8.45998	SD	8.45998	-0.0195	0.0195
a69	Sundin et al	2017	2017	No effect of elevated carbon dioxide on reproductive behaviors in the three-spined stickleback		Behav Ecol	3.347	3.347			Gasterosteus aculeatus	Subtrop	Yes	Offspring (kin)	Fanning, day 5	Adult	14	22.6695	8.01761	SD	8.01761	15	24.6101	14.0243	SD	14.0243	0.0821	0.0821
a69	Sundin et al	2017	2017	No effect of elevated carbon dioxide on reproductive behaviors in the three-spined stickleback		Behav Ecol	3.347	3.347			Gasterosteus aculeatus	Subtrop	Yes	Offspring (kin)	Fanning, day 6	Adult	13	27.3648	6.31535	SD	6.31535	14	24.0847	8.91743	SD	8.91743	-0.1277	0.1277
a69	Sundin et al	2017	2017	No effect of elevated carbon dioxide on reproductive behaviors in the three-spined stickleback		Behav Ecol	3.347	3.347			Gasterosteus aculeatus	Subtrop	Yes	Offspring (kin)	Fanning, day 7	Adult	13	30.7754	9.33045	SD	9.33045	14	23.7673	7.69592	SD	7.69592	-0.2584	0.2584
a69	Sundin et al	2017	2017	No effect of elevated carbon dioxide on reproductive behaviors in the three-spined stickleback		Behav Ecol	3.347	3.347			Gasterosteus aculeatus	Subtrop	Yes	Offspring (kin)	Fanning, day 8	Adult	8	19.475	5.90527	SD	5.90527	12	23.5843	7.41966	SD	7.41966	0.1914	0.1914
a70	Sundin et al	2017	2017	Long-term exposure to elevated carbon dioxide does not alter activity levels of a coral reef fish in response to predator chemical cues		Behav Ecol & Sociobiol	2.473	2.473	24	No	Acanthochromis polyacanthus	Trop	No	-	Mean swimming duration	Juvenile	35	21.336	1.078	SE	6.37753	37	19.504	1.401	SE	8.52195	-0.0898	0.0898	0.16995	Excluded data where change in behaviour were of different directions between the control and experimental groups because lnRR cannot be calculateed for such data (excluded data represented by "NA" in lnRR column)	Y	Provided in text: "...N CO2- sham water injection = 16; CO2-predator cue injection = 21; Control-shamwater injection = 16; Control-predator cue injection = 19."
a70	Sundin et al	2017	2017	Long-term exposure to elevated carbon dioxide does not alter activity levels of a coral reef fish in response to predator chemical cues		Behav Ecol & Sociobiol	2.473	2.473			Acanthochromis polyacanthus	Trop	No	-	Mean swimming distance	Juvenile	35	560.804	33.166	SE	196.213	37	533.668	39.196	SE	238.42	-0.0496	0.0496				NOTE: swimming data were conducted before cue treatments administered, so N for those behaviours are the sum of the cue treatments for each CO2 treatment
a70	Sundin et al	2017	2017	Long-term exposure to elevated carbon dioxide does not alter activity levels of a coral reef fish in response to predator chemical cues		Behav Ecol & Sociobiol	2.473	2.473			Acanthochromis polyacanthus	Trop	No	-	Change in swim duration, sham	Juvenile	16	0.464	1.193	SE	4.772	16	-0.331	1.16	SE	4.64	NA	NA
a70	Sundin et al	2017	2017	Long-term exposure to elevated carbon dioxide does not alter activity levels of a coral reef fish in response to predator chemical cues		Behav Ecol & Sociobiol	2.473	2.473			Acanthochromis polyacanthus	Trop	No	-	Change in swim distance, sham	Juvenile	16	29.63	44.444	SE	177.776	16	-4.938	43.228	SE	172.912	NA	NA
a70	Sundin et al	2017	2017	Long-term exposure to elevated carbon dioxide does not alter activity levels of a coral reef fish in response to predator chemical cues		Behav Ecol & Sociobiol	2.473	2.473			Acanthochromis polyacanthus	Trop	Yes	Predator	Change in swim duration, predator	Juvenile	19	2.95	1.207	SE	5.26119	21	3.453	1.408	SE	6.45227	0.1574	0.1574
a70	Sundin et al	2017	2017	Long-term exposure to elevated carbon dioxide does not alter activity levels of a coral reef fish in response to predator chemical cues		Behav Ecol & Sociobiol	2.473	2.473			Acanthochromis polyacanthus	Trop	Yes	Predator	Change in swim distance, predator	Juvenile	19	74.534	44.72	SE	194.93	21	109.317	48.447	SE	222.012	0.383	0.383
a71	Welch & Munday	2017	2017	Heritability of behavioural tolerance to high CO2 in a coral reef fish is masked by nonadaptive phenotypic plasticity		Evol Appl	4.694	4.694	568.333	Strong	Acanthochromis polyacanthus	Trop	Yes	Predator	% time in CAC, control fathers, MARFU (lab), acute	Larvae	752	21.4063	12.4527	SD	12.4527	755	43.8681	21.5517	SD	21.5517	0.7175	0.7175	0.8223	Data collected from raw data on Dryad; pooled across "Father time in CAC": https://datadryad.org/resource/doi:10.5061/dryad.dc068	Y	Field popl'n (LIRS) - Provided in text: "Olfactory response to CAC in high CO2 was tested for both parents in the 20 breeding pairs....Behaviour was tested for 20 offspring (10 in control and 10 in high CO2) from each of these breeding pairs, for a total of 400 wild- caught juveniles.".... Thus 200 per treatment
a71	Welch & Munday	2017	2017	Heritability of behavioural tolerance to high CO2 in a coral reef fish is masked by nonadaptive phenotypic plasticity		Evol Appl	4.694	4.694			Acanthochromis polyacanthus	Trop	Yes	Predator	% time in CAC, control fathers, MARFU (lab), chronic	Larvae	752	21.4063	12.4527	SD	12.4527	751	54.947	10.0686	SD	10.0686	0.9427	0.9427		Considered acute and chronic exposure for MARFU (lab popl'n); data for fathers in high CO2 not included because no control group was provided		Lab popl'n (MARFU) - Provided in text : "Behavioural response to CAC was tested in 60 sibling juveniles from each clutch (20 reared in control, 20 in acute high CO2 and 20 in chronic high CO2, where possible), for a total of 2,258 laboratory-bred juveniles (752 in control, 755 in acute high CO2 and 751 in chronic high CO2)."
a71	Welch & Munday	2017	2017	Heritability of behavioural tolerance to high CO2 in a coral reef fish is masked by nonadaptive phenotypic plasticity		Evol Appl	4.694	4.694			Acanthochromis polyacanthus	Trop	Yes	Predator	% time in CAC, contol fathers, LIRS (field), acute	Larvae	200	19.3229	4.5942	SD	4.5942	200	43.2917	11.6073	SD	11.6073	0.8067	0.8067
a72	Davis et al	2018	2018	Juvenile rockfish show resilience to CO2- acidification and hypoxia across multiple biological scales		Conserv Physiol	3.46	3.46	24	No	Sebastes spp.	Trop	Yes	-	New area explored, 1 week, seawater cue	Juvenile	24	26.052	1.978	SE	9.69018	24	32.176	1.978	SE	9.69018	0.2111	0.2111	0.1213	Only assessed normoxic treatment	N	Provided in text "At both 1 and 3 weeks acclimation time points, six behavior trials (with six individuals in each trial) took place each day for 3 days (n = 9 per PCO2/DO treatment per day, and n = 27 per PCO2/DO treatment each week)". But in figure caption of Fig 3 range 17-24 is given, hence high-end value of 24 is used
a72	Davis et al	2018	2018	Juvenile rockfish show resilience to CO2- acidification and hypoxia across multiple biological scales		Conserv Physiol	3.46	3.46			Sebastes spp.	Trop	Yes	-	New area explored, 3 weeks, seawater cue	Juvenile	24	27.59	2.968	SE	14.5402	24	22.374	2.788	SE	13.6584	-0.2096	0.2096
a72	Davis et al	2018	2018	Juvenile rockfish show resilience to CO2- acidification and hypoxia across multiple biological scales		Conserv Physiol	3.46	3.46			Sebastes spp.	Trop	Yes	-	Activity (lines crossed), 1 week, seawater cue	Juvenile	24	108.766	7.143	SE	34.9934	24	123.052	8.766	SE	42.9445	0.1234	0.1234
a72	Davis et al	2018	2018	Juvenile rockfish show resilience to CO2- acidification and hypoxia across multiple biological scales		Conserv Physiol	3.46	3.46			Sebastes spp.	Trop	Yes	-	Activity (lines crossed), 3 weeks, seawater cue	Juvenile	24	97.89	7.792	SE	38.1728	24	94.644	12.662	SE	62.0309	-0.0337	0.0337
a72	Davis et al	2018	2018	Juvenile rockfish show resilience to CO2- acidification and hypoxia across multiple biological scales		Conserv Physiol	3.46	3.46			Sebastes spp.	Trop	Yes	Predator	New area explored, 1 week, alarm cue	Juvenile	24	26.052	2.682	SE	13.1391	24	23.691	2.253	SE	11.0374	-0.095	0.095
a72	Davis et al	2018	2018	Juvenile rockfish show resilience to CO2- acidification and hypoxia across multiple biological scales		Conserv Physiol	3.46	3.46			Sebastes spp.	Trop	Yes	Predator	New area explored, 3 weeks, alarm cue	Juvenile	24	24.227	2.575	SE	12.6149	24	20.043	2.575	SE	12.6149	-0.1896	0.1896
a72	Davis et al	2018	2018	Juvenile rockfish show resilience to CO2- acidification and hypoxia across multiple biological scales		Conserv Physiol	3.46	3.46			Sebastes spp.	Trop	Yes	Predator	Activity (lines crossed), 1 week, alarm cue	Juvenile	24	122.938	10.438	SE	51.1355	24	110.567	9.278	SE	45.4527	-0.1061	0.1061
a72	Davis et al	2018	2018	Juvenile rockfish show resilience to CO2- acidification and hypoxia across multiple biological scales		Conserv Physiol	3.46	3.46			Sebastes spp.	Trop	Yes	Predator	Activity (lines crossed), 3 weeks, alarm cue	Juvenile	24	98.582	6.186	SE	30.3051	24	98.398	11.211	SE	54.9225	-0.0019	0.0019
a73	Davis et al	2017	2018	Antarctic emerald rockcod have the capacity to compensate for warming when uncoupled from CO2-acidification		Glob Change Biol	8.997	8.997	9.77273	No	Trematomus bernacchii	Polar	Yes	Light	% time in dark zone, Mid CO2	Juvenile	8	52.927	5.855	SE	16.5604	8	54.098	6.557	SE	18.546	0.0219	0.0219	0.196191	Used control temperature only	N	Provided in figure captions. Only range is provided for time active; we used upper number of ranges to be conservative.
a73	Davis et al	2017	2018	Antarctic emerald rockcod have the capacity to compensate for warming when uncoupled from CO2-acidification		Glob Change Biol	8.997	8.997			Trematomus bernacchii	Polar	Yes	Light	% time in dark zone, High CO2	Juvenile	8	52.927	5.855	SE	16.5604	6	45.667	2.342	SE	5.7367	-0.1475	0.1475		SD calcualted from IQR assuming normal distribution: SD = IQR/1.35
a73	Davis et al	2017	2018	Antarctic emerald rockcod have the capacity to compensate for warming when uncoupled from CO2-acidification		Glob Change Biol	8.997	8.997			Trematomus bernacchii	Polar	Yes	Novel object	Time active, Mid CO2, 7 days	Juvenile	10	576	88.144	IQR	65.2919	10	524.308	103.62	IQR	76.7556	-0.094	0.094		Data from Fig. 6 (novel object) not included because no variance associated with response variable
a73	Davis et al	2017	2018	Antarctic emerald rockcod have the capacity to compensate for warming when uncoupled from CO2-acidification		Glob Change Biol	8.997	8.997			Trematomus bernacchii	Polar	Yes	Novel object	Time active, High CO2, 7 days	Juvenile	10	576	88.144	IQR	65.2919	10	588.923	44.845	IQR	33.2185	0.0222	0.0222
a73	Davis et al	2017	2018	Antarctic emerald rockcod have the capacity to compensate for warming when uncoupled from CO2-acidification		Glob Change Biol	8.997	8.997			Trematomus bernacchii	Polar	Yes	Novel object	Time active, Mid CO2, 14 days	Juvenile	10	504.923	89.691	IQR	66.4378	10	534.462	197.938	IQR	146.621	0.0569	0.0569
a73	Davis et al	2017	2018	Antarctic emerald rockcod have the capacity to compensate for warming when uncoupled from CO2-acidification		Glob Change Biol	8.997	8.997			Trematomus bernacchii	Polar	Yes	Novel object	Time active, High CO2, 14 days	Juvenile	10	504.923	89.691	IQR	66.4378	10	469.846	146.907	IQR	108.82	-0.072	0.072
a73	Davis et al	2017	2018	Antarctic emerald rockcod have the capacity to compensate for warming when uncoupled from CO2-acidification		Glob Change Biol	8.997	8.997			Trematomus bernacchii	Polar	Yes	Novel object	Time in center zone, Mid CO2, 7 days, Fig S1	Juvenile	10	141.892	214.865	IQR	159.159	10	120.27	74.324	IQR	55.0548	-0.1653	0.1653
a73	Davis et al	2017	2018	Antarctic emerald rockcod have the capacity to compensate for warming when uncoupled from CO2-acidification		Glob Change Biol	8.997	8.997			Trematomus bernacchii	Polar	Yes	Novel object	Time in center zone, High CO2, 7 days, Fig S1	Juvenile	10	141.892	214.865	IQR	159.159	10	102.703	118.919	IQR	88.0881	-0.3232	0.3232
a73	Davis et al	2017	2018	Antarctic emerald rockcod have the capacity to compensate for warming when uncoupled from CO2-acidification		Glob Change Biol	8.997	8.997			Trematomus bernacchii	Polar	Yes	Novel object	Time in center zone, Mid CO2, 14 days, Fig S1	Juvenile	10	125.676	109.459	IQR	81.0807	10	118.919	101.351	IQR	75.0748	-0.0553	0.0553
a73	Davis et al	2017	2018	Antarctic emerald rockcod have the capacity to compensate for warming when uncoupled from CO2-acidification		Glob Change Biol	8.997	8.997			Trematomus bernacchii	Polar	Yes	Novel object	Time in center zone, High CO2, 14 days, Fig S1	Juvenile	10	125.676	109.459	IQR	81.0807	10	67.568	40.541	IQR	30.0304	-0.6206	0.6206
a73	Davis et al	2017	2018	Antarctic emerald rockcod have the capacity to compensate for warming when uncoupled from CO2-acidification		Glob Change Biol	8.997	8.997			Trematomus bernacchii	Polar	Yes	Novel object	% time in center zone, Mid CO2, 7 days, Fig S2	Juvenile	10	33.148	7.521	SE	23.7835	10	22.563	4.457	SE	14.0943	-0.3847	0.3847
a73	Davis et al	2017	2018	Antarctic emerald rockcod have the capacity to compensate for warming when uncoupled from CO2-acidification		Glob Change Biol	8.997	8.997			Trematomus bernacchii	Polar	Yes	Novel object	% time in center zone, High CO2, 7 days, Fig S2	Juvenile	10	33.148	7.521	SE	23.7835	10	25.627	6.685	SE	21.1398	-0.2573	0.2573
a73	Davis et al	2017	2018	Antarctic emerald rockcod have the capacity to compensate for warming when uncoupled from CO2-acidification		Glob Change Biol	8.997	8.997			Trematomus bernacchii	Polar	Yes	Novel object	% time in center zone, Mid CO2, 14 days, Fig S2	Juvenile	10	22.284	4.735	SE	14.9734	10	26.741	6.128	SE	19.3784	0.1823	0.1823
a73	Davis et al	2017	2018	Antarctic emerald rockcod have the capacity to compensate for warming when uncoupled from CO2-acidification		Glob Change Biol	8.997	8.997			Trematomus bernacchii	Polar	Yes	Novel object	% time in center zone, High CO2, 14 days, Fig S2	Juvenile	10	22.284	4.735	SE	14.9734	10	13.649	1.95	SE	6.16644	-0.4902	0.4902
a73	Davis et al	2017	2018	Antarctic emerald rockcod have the capacity to compensate for warming when uncoupled from CO2-acidification		Glob Change Biol	8.997	8.997			Trematomus bernacchii	Polar	Yes	Novel object	% time in middle zone, Mid CO2, 7 days, Fig S2	Juvenile	10	45.682	6.685	SE	21.1398	10	49.582	5.014	SE	15.8557	0.0819	0.0819
a73	Davis et al	2017	2018	Antarctic emerald rockcod have the capacity to compensate for warming when uncoupled from CO2-acidification		Glob Change Biol	8.997	8.997			Trematomus bernacchii	Polar	Yes	Novel object	% time in middle zone, High CO2, 7 days, Fig S2	Juvenile	10	45.682	6.685	SE	21.1398	10	49.304	6.685	SE	21.1398	0.0763	0.0763
a73	Davis et al	2017	2018	Antarctic emerald rockcod have the capacity to compensate for warming when uncoupled from CO2-acidification		Glob Change Biol	8.997	8.997			Trematomus bernacchii	Polar	Yes	Novel object	% time in middle zone, Mid CO2, 14 days, Fig S2	Juvenile	10	53.203	4.457	SE	14.0943	10	55.432	4.457	SE	14.0943	0.041	0.041
a73	Davis et al	2017	2018	Antarctic emerald rockcod have the capacity to compensate for warming when uncoupled from CO2-acidification		Glob Change Biol	8.997	8.997			Trematomus bernacchii	Polar	Yes	Novel object	% time in middle zone, High CO2, 14 days, Fig S2	Juvenile	10	53.203	4.457	SE	14.0943	10	66.574	1.95	SE	6.16644	0.2242	0.2242
a73	Davis et al	2017	2018	Antarctic emerald rockcod have the capacity to compensate for warming when uncoupled from CO2-acidification		Glob Change Biol	8.997	8.997			Trematomus bernacchii	Polar	Yes	Novel object	Time in thigmotaxic zone, Mid CO2, 7 days, Fig S1	Juvenile	10	20.613	5.85	SE	18.4993	10	26.741	5.85	SE	18.4993	0.2603	0.2603
a73	Davis et al	2017	2018	Antarctic emerald rockcod have the capacity to compensate for warming when uncoupled from CO2-acidification		Glob Change Biol	8.997	8.997			Trematomus bernacchii	Polar	Yes	Novel object	Time in thigmotaxic zone, High CO2, 7 days, Fig S1	Juvenile	10	20.613	5.85	SE	18.4993	10	24.513	6.685	SE	21.1398	0.1733	0.1733
a73	Davis et al	2017	2018	Antarctic emerald rockcod have the capacity to compensate for warming when uncoupled from CO2-acidification		Glob Change Biol	8.997	8.997			Trematomus bernacchii	Polar	Yes	Novel object	Time in thigmotaxic zone, Mid CO2, 14 days, Fig S1	Juvenile	10	23.955	7.799	SE	24.6626	10	16.713	3.621	SE	11.4506	-0.36	0.36
a73	Davis et al	2017	2018	Antarctic emerald rockcod have the capacity to compensate for warming when uncoupled from CO2-acidification		Glob Change Biol	8.997	8.997			Trematomus bernacchii	Polar	Yes	Novel object	Time in thigmotaxic zone, High CO2, 14 days, Fig S1	Juvenile	10	23.955	7.799	SE	24.6626	10	19.499	5.571	SE	17.617	-0.2058	0.2058
a74	Goldenberg et al	2018	2018	Ecological complexity buffers the impacts of future climate on marine consumers		Nat Clim Change	19.181	19.181	104.929	Weak	Not provided	Not provided	Yes	Prey	Visual cue attraction	Not provided	165	50.795	6.477	SE	83.1986	165	30.341	5.795	SE	74.4381	-0.5153	0.5153	0.289214	Risk taking was standardized for density by dividing y-values by x-values for each data point; data relect means and vaiance of those data points	N	Sample sizes unclear. Given that mesocosm experiments were conducted on "consumers" we summed the number of consumers introduced to each mesocosm (Table S10; N = 55 per mesocosm) and multiplied that number by the number of mesocosms sampled (provided in fugure captions)
a74	Goldenberg et al	2018	2018	Ecological complexity buffers the impacts of future climate on marine consumers		Nat Clim Change	19.181	19.181			Not provided	Not provided	Yes	Prey	Olfactory cue attraction	Not provided	165	48.75	6.477	SE	83.1986	165	31.364	5.114	SE	65.6905	-0.441	0.441				Shunting success - Provided in figure caption
a74	Goldenberg et al	2018	2018	Ecological complexity buffers the impacts of future climate on marine consumers		Nat Clim Change	19.181	19.181			Not provided	Not provided	Yes	Prey	Multiple sense cue attraction	Not provided	165	49.576	7.119	SE	91.4452	165	56.695	2.542	SE	32.6526	0.1342	0.1342
a74	Goldenberg et al	2018	2018	Ecological complexity buffers the impacts of future climate on marine consumers		Nat Clim Change	19.181	19.181			Not provided	Not provided	Yes	Prey	Hunting success	Not provided	53	95.043	9.946	SE	72.408	62	117.876	10.233	SE	80.5747	0.2153	0.2153
a74	Goldenberg et al	2018	2018	Ecological complexity buffers the impacts of future climate on marine consumers		Nat Clim Change	19.181	19.181			Not provided	Not provided	Yes	Prey	Feeding activity	Not provided	165	0.44	0.033	SE	0.423893	165	0.39	0.069	SE	0.886321	-0.1206	0.1206
a74	Goldenberg et al	2018	2018	Ecological complexity buffers the impacts of future climate on marine consumers		Nat Clim Change	19.181	19.181			Not provided	Not provided	No	-	Risk taking (density-stndardized), no predator	Not provided	9	0.87306	0.854826	SE	2.56448	8	0.806449	0.41219	SE	1.16585	-0.0795	0.0795
a74	Goldenberg et al	2018	2018	Ecological complexity buffers the impacts of future climate on marine consumers		Nat Clim Change	19.181	19.181			Not provided	Not provided	Yes	Predator	Risk taking (density-stndardized), predator	Not provided	9	0.1592	0.2355	SD	0.2355	8	0.2674	0.2812	SD	0.2812	0.5186	0.5186
a75	Laubenstein et al	2018	2018	Correlated Effects of Ocean Acidification and Warming on Behavioral and Metabolic Traits of a Large Pelagic Fish		Diversity	-	-	33.5	No	Seriola lalandi	Subtrop	No	-	Escape distance (distance traveled)	Larvae	29	1395.23	904.105	SD	904.105	38	1542.24	1075.06	SD	1075.06	0.1002	0.1002	0.10745	Used control temperature only	Y	Provided in figure caption
a75	Laubenstein et al	2018	2018	Correlated Effects of Ocean Acidification and Warming on Behavioral and Metabolic Traits of a Large Pelagic Fish		Diversity	-	-			Seriola lalandi	Subtrop	No	-	Escape speed (average velocity)	Larvae	29	2.67552	0.930866	SD	0.930866	38	2.65142	0.996555	SD	0.996555	-0.009	0.009		Data collected from raw data file online: https://research.jcu.edu.au/researchdata/default/detail/ea99a41416524cd7e3ca82d709edff3d/
a75	Laubenstein et al	2018	2018	Correlated Effects of Ocean Acidification and Warming on Behavioral and Metabolic Traits of a Large Pelagic Fish		Diversity	-	-			Seriola lalandi	Subtrop	No	-	Time spent in inner zone	Larvae	29	132.414	108.823	SD	108.823	38	102.681	84.2935	SD	84.2935	-0.2543	0.2543
a75	Laubenstein et al	2018	2018	Correlated Effects of Ocean Acidification and Warming on Behavioral and Metabolic Traits of a Large Pelagic Fish		Diversity	-	-			Seriola lalandi	Subtrop	No	-	Time active	Larvae	29	466.276	176.741	SD	176.741	38	498.225	184.34	SD	184.34	0.0663	0.0663
a76	Maulvault et al	2018	2018	Differential behavioural responses to venlafaxine exposure route, warming and acidification in juvenile fish (Argyrosomus regius)		Sci Tot Environ	4.61	4.61	9.58333	No	Argyrosomus regius	Subtrop	Yes	Kin	Latency to top	Juvenile	9	77.778	29.739	SD	29.739	10	89.216	22.876	SD	22.876	0.1372	0.1372	0.348883	Compared Control with Acid treatments only	N	Provided in figure captions. Sample size provided as n=10 in figure captions and in the text. Some fish were however excluded due to immobility (1 from the control treatment) leavning n=9 in that group which is not mentioned in the figure caption. The excluded fish from experiment 1+2 seem to have been used in the lateralization test where it says n=10 in text and figure caption, wherefore we use…
a76	Maulvault et al	2018	2018	Differential behavioural responses to venlafaxine exposure route, warming and acidification in juvenile fish (Argyrosomus regius)		Sci Tot Environ	4.61	4.61			Argyrosomus regius	Subtrop	Yes	Kin	Time at top	Juvenile	9	37.013	1.299	SD	1.299	10	16.234	2.597	SD	2.597	-0.8242	0.8242
a76	Maulvault et al	2018	2018	Differential behavioural responses to venlafaxine exposure route, warming and acidification in juvenile fish (Argyrosomus regius)		Sci Tot Environ	4.61	4.61			Argyrosomus regius	Subtrop	Yes	Kin	Latency to move toward shoal	Juvenile	9	4.908	2.454	SD	2.454	10	5.215	2.761	SD	2.761	0.0607	0.0607
a76	Maulvault et al	2018	2018	Differential behavioural responses to venlafaxine exposure route, warming and acidification in juvenile fish (Argyrosomus regius)		Sci Tot Environ	4.61	4.61			Argyrosomus regius	Subtrop	Yes	Kin	Transistions toward shoal	Juvenile	9	54.054	5.405	SD	5.405	10	50.676	1.351	SD	1.351	-0.0645	0.0645
a76	Maulvault et al	2018	2018	Differential behavioural responses to venlafaxine exposure route, warming and acidification in juvenile fish (Argyrosomus regius)		Sci Tot Environ	4.61	4.61			Argyrosomus regius	Subtrop	Yes	Kin	% time with shoal	Juvenile	9	64.052	15.033	SD	15.033	10	44.444	9.804	SD	9.804	-0.3655	0.3655
a76	Maulvault et al	2018	2018	Differential behavioural responses to venlafaxine exposure route, warming and acidification in juvenile fish (Argyrosomus regius)		Sci Tot Environ	4.61	4.61			Argyrosomus regius	Subtrop	No	-	Absolute lateralization	Juvenile	10	63.83	19.149	SD	19.149	10	33.617	26.809	SD	26.809	-0.6412	0.6412
a77	McCormick et al	2018	2018	Effect of elevated CO2 and small boat noise on the kinematics of predator–prey interactions		Proc R Soc B	4.847	4.847	19	Strong	Pseudochromis fuscus	Trop	Yes	Prey	Attack rate	Adult	19	0.049	0.015	SE	0.0653835	19	0.187	0.1	SE	0.43589	1.3393	1.3393	0.884025	Considered ambient noise only	Y	Provided in figure caption
a77	McCormick et al	2018	2018	Effect of elevated CO2 and small boat noise on the kinematics of predator–prey interactions		Proc R Soc B	4.847	4.847			Pseudochromis fuscus	Trop	Yes	Prey	Attack distance	Adult	19	118.981	9.866	SE	43.0049	19	84.665	10.724	SE	46.7448	-0.3403	0.3403		Capture rate not included due to no variance associated with response variable
a77	McCormick et al	2018	2018	Effect of elevated CO2 and small boat noise on the kinematics of predator–prey interactions		Proc R Soc B	4.847	4.847			Pseudochromis fuscus	Trop	Yes	Prey	Attack speed	Adult	19	333.056	42.225	SE	184.055	19	180.107	43.164	SE	188.148	-0.6148	0.6148
a77	McCormick et al	2018	2018	Effect of elevated CO2 and small boat noise on the kinematics of predator–prey interactions		Proc R Soc B	4.847	4.847			Pseudochromis fuscus	Trop	Yes	Prey	Apparent looming threshold	Adult	19	0.63	0.146	SE	0.636399	19	0.182	0.161	SE	0.701783	-1.2417	1.2417
a78	McMahon et al	2018	2018	Food ration does not influence the effect of elevated CO2 on antipredator behaviour of a reef fish		Mar Ecol Prog Ser	2.276	2.276	85.3333	Strong	Amphiprion percula	Trop	Yes	Food	Average feeding strikes,high food, ctrl/ctrl vs. ctrl/CO2	Juvenile	137	22.891	0.599	SE	7.01112	141	23.435	0.653	SE	7.75395	0.0235	0.0235	0.4554	Included both low and high food treatments	Y	Provided in figures
a78	McMahon et al	2018	2018	Food ration does not influence the effect of elevated CO2 on antipredator behaviour of a reef fish		Mar Ecol Prog Ser	2.276	2.276			Amphiprion percula	Trop	Yes	Food	Average feeding strikes, low food, , ctrl/ctrl vs. ctrl/CO2	Juvenile	144	26.156	0.653	SE	7.836	134	24.633	0.653	SE	7.55902	-0.06	0.06		Only included biologically relevant parent-offspring crosses (ctrl-ctrl, ctrl-CO2, CO2-CO2)
a78	McMahon et al	2018	2018	Food ration does not influence the effect of elevated CO2 on antipredator behaviour of a reef fish		Mar Ecol Prog Ser	2.276	2.276			Amphiprion percula	Trop	Yes	Food	Average feeding strikes,high food, , ctrl/ctrl vs. CO2/CO2	Juvenile	118	22.891	0.599	SE	6.50681	117	26.211	0.599	SE	6.47918	0.1354	0.1354
a78	McMahon et al	2018	2018	Food ration does not influence the effect of elevated CO2 on antipredator behaviour of a reef fish		Mar Ecol Prog Ser	2.276	2.276			Amphiprion percula	Trop	Yes	Food	Average feeding strikes, low food, , ctrl/ctrl vs. CO2/CO2	Juvenile	118	26.156	0.653	SE	7.0934	115	26.537	0.653	SE	7.00264	0.0145	0.0145
a78	McMahon et al	2018	2018	Food ration does not influence the effect of elevated CO2 on antipredator behaviour of a reef fish		Mar Ecol Prog Ser	2.276	2.276			Amphiprion percula	Trop	Yes	Food	Change feeding strikes, seawater, high food, , ctrl/ctrl vs. ctrl/CO2	Juvenile	66	9.52	0.22	SE	1.78729	71	10.17	0.3	SE	2.52784	0.066	0.066
a78	McMahon et al	2018	2018	Food ration does not influence the effect of elevated CO2 on antipredator behaviour of a reef fish		Mar Ecol Prog Ser	2.276	2.276			Amphiprion percula	Trop	Yes	Food	Change feeding strikes, seawater, low food, , ctrl/ctrl vs. ctrl/CO2	Juvenile	70	9.78	0.22	SE	1.84065	65	10.3	0.26	SE	2.09619	0.0518	0.0518
a78	McMahon et al	2018	2018	Food ration does not influence the effect of elevated CO2 on antipredator behaviour of a reef fish		Mar Ecol Prog Ser	2.276	2.276			Amphiprion percula	Trop	Yes	Food	Change feeding strikes, seawater, high food, , ctrl/ctrl vs. CO2/CO2	Juvenile	58	9.52	0.22	SE	1.67547	56	10.3	0.35	SE	2.61916	0.0787	0.0787
a78	McMahon et al	2018	2018	Food ration does not influence the effect of elevated CO2 on antipredator behaviour of a reef fish		Mar Ecol Prog Ser	2.276	2.276			Amphiprion percula	Trop	Yes	Food	Change feeding strikes, seawater, low food, , ctrl/ctrl vs. CO2/CO2	Juvenile	59	9.78	0.22	SE	1.68985	55	10.52	0.22	SE	1.63156	0.0729	0.0729
a78	McMahon et al	2018	2018	Food ration does not influence the effect of elevated CO2 on antipredator behaviour of a reef fish		Mar Ecol Prog Ser	2.276	2.276			Amphiprion percula	Trop	Yes	Food	Change feeding strikes, predator, high food, , ctrl/ctrl vs. ctrl/CO2	Juvenile	71	2.43	0.13	SE	1.0954	70	9.78	0.22	SE	1.84065	1.3924	1.3924
a78	McMahon et al	2018	2018	Food ration does not influence the effect of elevated CO2 on antipredator behaviour of a reef fish		Mar Ecol Prog Ser	2.276	2.276			Amphiprion percula	Trop	Yes	Food	Change feeding strikes, predator, low food, , ctrl/ctrl vs. ctrl/CO2	Juvenile	74	3.25	0.17	SE	1.4624	69	9.91	0.26	SE	2.15972	1.1149	1.1149
a78	McMahon et al	2018	2018	Food ration does not influence the effect of elevated CO2 on antipredator behaviour of a reef fish		Mar Ecol Prog Ser	2.276	2.276			Amphiprion percula	Trop	Yes	Food	Change feeding strikes, predator, high food, , ctrl/ctrl vs. CO2/CO2	Juvenile	60	2.43	0.13	SE	1.00698	61	9.44	0.17	SE	1.32774	1.3571	1.3571
a78	McMahon et al	2018	2018	Food ration does not influence the effect of elevated CO2 on antipredator behaviour of a reef fish		Mar Ecol Prog Ser	2.276	2.276			Amphiprion percula	Trop	Yes	Food	Change feeding strikes, predator, low food, , ctrl/ctrl vs. CO2/CO2	Juvenile	59	3.25	0.17	SE	1.30579	60	9.74	0.26	SE	2.01395	1.0976	1.0976
a79	Porteus et al	2018	2018	Near-future CO2 levels impair the olfactory system of a marine fish		Nat Clim Change	19.181	19.181	13.2778	Strong	Dicentrarchus labrax	Subtrop	No	-	Baseline activity, 2 days	Juvenile	13	45.1077	26.5252	SE	95.6378	13	42.0462	27.0183	SE	97.4158	-0.0703	0.0703	0.652989	Only considered baseline activity since "change in activity" can lead to both positive and negative values	N	Provided in raw data file on Pangea: https://doi.pangaea.de/10.1594/PANGAEA.884670?format=html#download
a79	Porteus et al	2018	2018	Near-future CO2 levels impair the olfactory system of a marine fish		Nat Clim Change	19.181	19.181			Dicentrarchus labrax	Subtrop	No	-	Baseline activity, 7 days	Juvenile	14	50.8286	19.3255	SE	72.3095	14	36.0143	20.7123	SE	77.4984	-0.3445	0.3445		Data obtained from supplementary data on Pangea: https://doi.pangaea.de/10.1594/PANGAEA.884670?format=html#download
a79	Porteus et al	2018	2018	Near-future CO2 levels impair the olfactory system of a marine fish		Nat Clim Change	19.181	19.181			Dicentrarchus labrax	Subtrop	No	-	Baseline activity, 14 days	Juvenile	13	52.3692	16.6208	SE	59.9273	14	30.9286	21.8568	SE	81.7807	-0.5266	0.5266		Removed data points with lnRR variance > 10 from mean effect size computations (see rationale in Methods section of Supplementary File 1)
a79	Porteus et al	2018	2018	Near-future CO2 levels impair the olfactory system of a marine fish		Nat Clim Change	19.181	19.181			Dicentrarchus labrax	Subtrop	No	-	Time spent freezing, before pred, 7 days	Juvenile	13	20.7692	26.208	SE	94.4943	13	13.4615	21.9758	SE	79.2349	-0.4336	0.4336
a79	Porteus et al	2018	2018	Near-future CO2 levels impair the olfactory system of a marine fish		Nat Clim Change	19.181	19.181			Dicentrarchus labrax	Subtrop	No	-	Time spent freezing, before pred, 2 days	Juvenile	13	2.53846	6.74062	SE	24.3036	13	7	13.5647	SE	48.9081	1.0143	1.0143
a79	Porteus et al	2018	2018	Near-future CO2 levels impair the olfactory system of a marine fish		Nat Clim Change	19.181	19.181			Dicentrarchus labrax	Subtrop	No	-	Time spent freezing, before pred, 7 days	Juvenile	13	2.41538	7.10233	SE	25.6078	14	9.52143	15.9294	SE	59.6023	1.3717	1.3717
a79	Porteus et al	2018	2018	Near-future CO2 levels impair the olfactory system of a marine fish		Nat Clim Change	19.181	19.181			Dicentrarchus labrax	Subtrop	Yes	Predator	Time spent freezing, w/ pred, 2 days	Juvenile	13	23.9231	23.9181	SE	86.238	13	18.0385	27.0743	SE	97.6179	-0.2823	0.2823
a79	Porteus et al	2018	2018	Near-future CO2 levels impair the olfactory system of a marine fish		Nat Clim Change	19.181	19.181			Dicentrarchus labrax	Subtrop	Yes	Predator	Time spent freezing, w/ pred, 7 days	Juvenile	13	5.8	8.18454	SE	29.5098	13	12.1308	18.3236	SE	66.0668	0.7379	0.7379
a79	Porteus et al	2018	2018	Near-future CO2 levels impair the olfactory system of a marine fish		Nat Clim Change	19.181	19.181			Dicentrarchus labrax	Subtrop	Yes	Predator	Time spent freezing, w/ pred, 14 days	Juvenile	13	6.88462	10.841	SE	39.0876	14	20.5929	18.7719	SE	70.238	1.0957	1.0957
a80	Raby et al	2018	2018	Exposure to elevated carbon dioxide does not impair shortterm swimming behaviour or shelter-seeking in a predatory coral-reef fish		J Fish Biol	1.702	1.702	10.5	No	Cephalopholis cyanostigma	Trop	Yes	Habitat	Immobile at surface	Adult	10	0.0001	0.612	IQR	0.453333	11	0.0001	0.959	IQR	0.71037	0	0	0.0823667	SD calcualted from IQR assuming normal distribution: SD = IQR/1.35	Y	Provided in figure caption
a80	Raby et al	2018	2018	Exposure to elevated carbon dioxide does not impair shortterm swimming behaviour or shelter-seeking in a predatory coral-reef fish		J Fish Biol	1.702	1.702			Cephalopholis cyanostigma	Trop	Yes	Habitat	Time to ocean floor	Adult	10	8.592	3.249	IQR	2.40667	11	8.169	5.888	IQR	4.36148	-0.0505	0.0505		Removed data points with lnRR variance > 10 from mean effect size computations (see rationale in Methods section of Supplementary File 1)
a80	Raby et al	2018	2018	Exposure to elevated carbon dioxide does not impair shortterm swimming behaviour or shelter-seeking in a predatory coral-reef fish		J Fish Biol	1.702	1.702			Cephalopholis cyanostigma	Trop	Yes	Habitat	Time to shelter	Adult	10	20	7.513	IQR	5.56519	11	14.085	8.731	IQR	6.46741	-0.3506	0.3506
a80	Raby et al	2018	2018	Exposure to elevated carbon dioxide does not impair shortterm swimming behaviour or shelter-seeking in a predatory coral-reef fish		J Fish Biol	1.702	1.702			Cephalopholis cyanostigma	Trop	Yes	Habitat	Time immobile	Adult	10	88.136	3	IQR	2.22222	11	91.186	10.615	IQR	7.86296	0.034	0.034
a80	Raby et al	2018	2018	Exposure to elevated carbon dioxide does not impair shortterm swimming behaviour or shelter-seeking in a predatory coral-reef fish		J Fish Biol	1.702	1.702			Cephalopholis cyanostigma	Trop	Yes	Habitat	Opercular beats	Adult	10	20	2.826	IQR	2.09333	11	20.156	4.565	IQR	3.38148	0.0078	0.0078
a80	Raby et al	2018	2018	Exposure to elevated carbon dioxide does not impair shortterm swimming behaviour or shelter-seeking in a predatory coral-reef fish		J Fish Biol	1.702	1.702			Cephalopholis cyanostigma	Trop	Yes	Habitat	Tail beats	Adult	10	2.794	0.689	IQR	0.51037	11	2.941	0.893	IQR	0.661481	0.0513	0.0513
a81	Rodriguez-Dominguez et al	2018	2018	Irreversible behavioural impairment of fish starts early: Embryonic exposure to ocean acidification		Mar Poll Bull	3.241	3.241	4.25	Weak	Vincentia badia	Temp	Yes	Shelter	% time hiding, 4 weeks, ctrl/ctrl vs ctrl/OA	Juvenile	5	2.518	2.158	SE	4.82543	4	0.719	0.36	SE	0.72	-1.2534	1.2534	2.45487	Added .0001 to zero values	Y	Provided in figure
a81	Rodriguez-Dominguez et al	2018	2018	Irreversible behavioural impairment of fish starts early: Embryonic exposure to ocean acidification		Mar Poll Bull	3.241	3.241			Vincentia badia	Temp	Yes	Shelter	% time hiding, 8 weeks, ctrl/ctrl vs ctrl/OA	Juvenile	5	24.46	14.388	SE	32.1725	4	11.511	10.432	SE	20.864	-0.7537	0.7537		Only included biologically relevant parent-offspring crosses (ctrl-ctrl, ctrl-CO2, CO2-CO2)
a81	Rodriguez-Dominguez et al	2018	2018	Irreversible behavioural impairment of fish starts early: Embryonic exposure to ocean acidification		Mar Poll Bull	3.241	3.241			Vincentia badia	Temp	Yes	Shelter	% time hiding, 12 weeks, ctrl/ctrl vs ctrl/OA	Juvenile	4	0.0001	0.0001	SE	0.0002	2	2.518	2.518	SE	3.56099	10.1338	10.1338
a81	Rodriguez-Dominguez et al	2018	2018	Irreversible behavioural impairment of fish starts early: Embryonic exposure to ocean acidification		Mar Poll Bull	3.241	3.241			Vincentia badia	Temp	Yes	Shelter	% time swimming, 4 weeks, ctrl/ctrl vs ctrl/OA	Juvenile	5	72.695	18.794	SE	42.0247	4	95.035	1.773	SE	3.546	0.268	0.268
a81	Rodriguez-Dominguez et al	2018	2018	Irreversible behavioural impairment of fish starts early: Embryonic exposure to ocean acidification		Mar Poll Bull	3.241	3.241			Vincentia badia	Temp	Yes	Shelter	% time swimming, 8 weeks, ctrl/ctrl vs ctrl/OA	Juvenile	5	52.837	16.312	SE	36.4747	4	47.518	14.184	SE	28.368	-0.1061	0.1061
a81	Rodriguez-Dominguez et al	2018	2018	Irreversible behavioural impairment of fish starts early: Embryonic exposure to ocean acidification		Mar Poll Bull	3.241	3.241			Vincentia badia	Temp	Yes	Shelter	% time swimming, 12 weeks, ctrl/ctrl vs ctrl/OA	Juvenile	4	53.546	21.986	SE	43.972	2	97.518	2.482	SE	3.51008	0.5995	0.5995
a81	Rodriguez-Dominguez et al	2018	2018	Irreversible behavioural impairment of fish starts early: Embryonic exposure to ocean acidification		Mar Poll Bull	3.241	3.241			Vincentia badia	Temp	Yes	Shelter	% time floating, 4 weeks, ctrl/ctrl vs ctrl/OA	Juvenile	5	24.468	18.794	SE	42.0247	4	3.915	1.779	SE	3.558	-1.8326	1.8326
a81	Rodriguez-Dominguez et al	2018	2018	Irreversible behavioural impairment of fish starts early: Embryonic exposure to ocean acidification		Mar Poll Bull	3.241	3.241			Vincentia badia	Temp	Yes	Shelter	% time floating, 8 weeks, ctrl/ctrl vs ctrl/OA	Juvenile	5	20.922	3.901	SE	8.7229	4	39.858	12.456	SE	24.912	0.6445	0.6445
a81	Rodriguez-Dominguez et al	2018	2018	Irreversible behavioural impairment of fish starts early: Embryonic exposure to ocean acidification		Mar Poll Bull	3.241	3.241			Vincentia badia	Temp	Yes	Shelter	% time floating, 12 weeks, ctrl/ctrl vs ctrl/OA	Juvenile	4	46.099	21.631	SE	43.262	2	0.0001	0.0001	SE	0.000141421	-13.0411	13.0411
a81	Rodriguez-Dominguez et al	2018	2018	Irreversible behavioural impairment of fish starts early: Embryonic exposure to ocean acidification		Mar Poll Bull	3.241	3.241			Vincentia badia	Temp	Yes	Shelter	% time hiding, 4 weeks, ctrl/ctrl vs OA/OA	Juvenile	5	2.518	2.158	SE	4.82543	5	7.194	2.878	SE	6.4354	1.0498	1.0498
a81	Rodriguez-Dominguez et al	2018	2018	Irreversible behavioural impairment of fish starts early: Embryonic exposure to ocean acidification		Mar Poll Bull	3.241	3.241			Vincentia badia	Temp	Yes	Shelter	% time hiding, 8 weeks, ctrl/ctrl vs OA/OA	Juvenile	5	24.46	14.388	SE	32.1725	5	28.058	17.626	SE	39.4129	0.1372	0.1372
a81	Rodriguez-Dominguez et al	2018	2018	Irreversible behavioural impairment of fish starts early: Embryonic exposure to ocean acidification		Mar Poll Bull	3.241	3.241			Vincentia badia	Temp	Yes	Shelter	% time hiding, 12 weeks, ctrl/ctrl vs OA/OA	Juvenile	4	0.0001	0.0001	SE	0.0002	3	15.827	15.827	SE	27.4132	11.9721	11.9721
a81	Rodriguez-Dominguez et al	2018	2018	Irreversible behavioural impairment of fish starts early: Embryonic exposure to ocean acidification		Mar Poll Bull	3.241	3.241			Vincentia badia	Temp	Yes	Shelter	% time swimming, 4 weeks, ctrl/ctrl vs OA/OA	Juvenile	5	72.695	18.794	SE	42.0247	5	66.312	17.376	SE	38.8539	-0.0919	0.0919
a81	Rodriguez-Dominguez et al	2018	2018	Irreversible behavioural impairment of fish starts early: Embryonic exposure to ocean acidification		Mar Poll Bull	3.241	3.241			Vincentia badia	Temp	Yes	Shelter	% time swimming, 8 weeks, ctrl/ctrl vs OA/OA	Juvenile	5	52.837	16.312	SE	36.4747	5	39.716	15.603	SE	34.8894	-0.2855	0.2855
a81	Rodriguez-Dominguez et al	2018	2018	Irreversible behavioural impairment of fish starts early: Embryonic exposure to ocean acidification		Mar Poll Bull	3.241	3.241			Vincentia badia	Temp	Yes	Shelter	% time swimming, 12 weeks, ctrl/ctrl vs OA/OA	Juvenile	4	53.546	21.986	SE	43.972	3	15.957	4.61	SE	7.98475	-1.2106	1.2106
a81	Rodriguez-Dominguez et al	2018	2018	Irreversible behavioural impairment of fish starts early: Embryonic exposure to ocean acidification		Mar Poll Bull	3.241	3.241			Vincentia badia	Temp	Yes	Shelter	% time floating, 4 weeks, ctrl/ctrl vs OA/OA	Juvenile	5	24.468	18.794	SE	42.0247	5	25.177	18.794	SE	42.0247	0.0286	0.0286
a81	Rodriguez-Dominguez et al	2018	2018	Irreversible behavioural impairment of fish starts early: Embryonic exposure to ocean acidification		Mar Poll Bull	3.241	3.241			Vincentia badia	Temp	Yes	Shelter	% time floating, 8 weeks, ctrl/ctrl vs OA/OA	Juvenile	5	20.922	3.901	SE	8.7229	5	31.206	18.794	SE	42.0247	0.3998	0.3998
a81	Rodriguez-Dominguez et al	2018	2018	Irreversible behavioural impairment of fish starts early: Embryonic exposure to ocean acidification		Mar Poll Bull	3.241	3.241			Vincentia badia	Temp	Yes	Shelter	% time floating, 12 weeks, ctrl/ctrl vs OA/OA	Juvenile	4	46.099	21.631	SE	43.262	3	67.376	18.44	SE	31.939	0.3795	0.3795
a82	Rossi et al	2018	2018	On the wrong track: ocean acidification attracts larval fish to irrelevant environmental cues		Sci Rep	4.122	4.122	11.8947	Strong	Lates calcarifer	Trop	Yes	Auditory	% time near speaker - estuary, 16 dph	Larvae	10	63.922	6.275	SE	19.8433	10	27.059	5.49	SE	17.3609	-0.8596	0.8596	0.211189		Y	Provided in figure caption
a82	Rossi et al	2018	2018	On the wrong track: ocean acidification attracts larval fish to irrelevant environmental cues		Sci Rep	4.122	4.122			Lates calcarifer	Trop	Yes	Auditory	% time near speaker - estuary, 18 dph	Larvae	10	54.51	5.49	SE	17.3609	10	37.255	5.098	SE	16.1213	-0.3806	0.3806
a82	Rossi et al	2018	2018	On the wrong track: ocean acidification attracts larval fish to irrelevant environmental cues		Sci Rep	4.122	4.122			Lates calcarifer	Trop	Yes	Auditory	% time near speaker - estuary, 19 dph	Larvae	10	44.706	10.588	SE	33.4822	10	53.333	10.588	SE	33.4822	0.1764	0.1764
a82	Rossi et al	2018	2018	On the wrong track: ocean acidification attracts larval fish to irrelevant environmental cues		Sci Rep	4.122	4.122			Lates calcarifer	Trop	Yes	Auditory	% time near speaker - estuary, 20 dph	Larvae	10	46.667	7.059	SE	22.3225	10	49.084	6.667	SE	21.0829	0.0505	0.0505
a82	Rossi et al	2018	2018	On the wrong track: ocean acidification attracts larval fish to irrelevant environmental cues		Sci Rep	4.122	4.122			Lates calcarifer	Trop	Yes	Auditory	% time near speaker - estuary, 21 dph	Larvae	10	52.647	5.588	SE	17.6708	10	54.706	5.882	SE	18.6005	0.0384	0.0384
a82	Rossi et al	2018	2018	On the wrong track: ocean acidification attracts larval fish to irrelevant environmental cues		Sci Rep	4.122	4.122			Lates calcarifer	Trop	Yes	Auditory	% time near speaker - reef, 16 dph	Larvae	16	52.35	4.793	SE	15.1568	16	59.724	5.53	SE	17.4874	0.1318	0.1318
a82	Rossi et al	2018	2018	On the wrong track: ocean acidification attracts larval fish to irrelevant environmental cues		Sci Rep	4.122	4.122			Lates calcarifer	Trop	Yes	Auditory	% time near speaker - reef, 17 dph	Larvae	16	47.558	3.318	SE	10.4924	16	47.558	3.687	SE	11.6593	0	0
a82	Rossi et al	2018	2018	On the wrong track: ocean acidification attracts larval fish to irrelevant environmental cues		Sci Rep	4.122	4.122			Lates calcarifer	Trop	Yes	Auditory	% time near speaker - reef, 18 dph	Larvae	16	53.825	2.581	SE	8.16184	16	50.876	2.949	SE	9.32556	-0.0563	0.0563
a82	Rossi et al	2018	2018	On the wrong track: ocean acidification attracts larval fish to irrelevant environmental cues		Sci Rep	4.122	4.122			Lates calcarifer	Trop	Yes	Auditory	% time near speaker - reef, 19 dph	Larvae	16	49.032	4.424	SE	13.9899	16	51.613	2.949	SE	9.32556	0.0513	0.0513
a82	Rossi et al	2018	2018	On the wrong track: ocean acidification attracts larval fish to irrelevant environmental cues		Sci Rep	4.122	4.122			Lates calcarifer	Trop	Yes	Auditory	% time near speaker - reef, 20 dph	Larvae	16	45.714	3.318	SE	10.4924	16	49.401	2.212	SE	6.99496	0.0776	0.0776
a82	Rossi et al	2018	2018	On the wrong track: ocean acidification attracts larval fish to irrelevant environmental cues		Sci Rep	4.122	4.122			Lates calcarifer	Trop	Yes	Auditory	% time near speaker - reef, 21 dph	Larvae	16	52.042	2.491	SE	7.87723	16	49.828	2.491	SE	7.87723	-0.0435	0.0435
a82	Rossi et al	2018	2018	On the wrong track: ocean acidification attracts larval fish to irrelevant environmental cues		Sci Rep	4.122	4.122			Lates calcarifer	Trop	Yes	Auditory	% time near speaker - white noise, 13 dph	Larvae	10	33.032	13.164	SE	41.6282	10	70.194	9.032	SE	28.5617	0.7538	0.7538
a82	Rossi et al	2018	2018	On the wrong track: ocean acidification attracts larval fish to irrelevant environmental cues		Sci Rep	4.122	4.122			Lates calcarifer	Trop	Yes	Auditory	% time near speaker - white noise, 14 dph	Larvae	10	55.484	10.065	SE	31.8283	10	41.032	10.581	SE	33.4601	-0.3017	0.3017
a82	Rossi et al	2018	2018	On the wrong track: ocean acidification attracts larval fish to irrelevant environmental cues		Sci Rep	4.122	4.122			Lates calcarifer	Trop	Yes	Auditory	% time near speaker - white noise, 15 dph	Larvae	10	49.549	12.645	SE	39.987	10	43.097	9.032	SE	28.5617	-0.1395	0.1395
a82	Rossi et al	2018	2018	On the wrong track: ocean acidification attracts larval fish to irrelevant environmental cues		Sci Rep	4.122	4.122			Lates calcarifer	Trop	Yes	Auditory	% time near speaker - white noise, 16 dph	Larvae	10	49.032	6.71	SE	21.2189	10	41.548	7.742	SE	24.4824	-0.1656	0.1656
a82	Rossi et al	2018	2018	On the wrong track: ocean acidification attracts larval fish to irrelevant environmental cues		Sci Rep	4.122	4.122			Lates calcarifer	Trop	Yes	Auditory	% time near speaker - white noise, 18 dph	Larvae	10	55.484	6.194	SE	19.5871	10	48	4.129	SE	13.057	-0.1449	0.1449
a82	Rossi et al	2018	2018	On the wrong track: ocean acidification attracts larval fish to irrelevant environmental cues		Sci Rep	4.122	4.122			Lates calcarifer	Trop	Yes	Auditory	% time near speaker - white noise, 19 dph	Larvae	10	55.226	8.52	SE	26.9426	10	64	5.419	SE	17.1364	0.1474	0.1474
a82	Rossi et al	2018	2018	On the wrong track: ocean acidification attracts larval fish to irrelevant environmental cues		Sci Rep	4.122	4.122			Lates calcarifer	Trop	Yes	Auditory	% time near speaker - white noise. 20 dph	Larvae	10	50.065	8	SE	25.2982	10	42.323	4.645	SE	14.6888	-0.168	0.168
a82	Rossi et al	2018	2018	On the wrong track: ocean acidification attracts larval fish to irrelevant environmental cues		Sci Rep	4.122	4.122			Lates calcarifer	Trop	Yes	Auditory	% time near speaker - white noise, 21 dph	Larvae	10	48.258	6.71	SE	21.2189	10	66.839	5.419	SE	17.1364	0.3257	0.3257
a83	Sswat et al	2018	2018	Growth performance and survival of larval Atlantic herring, under the combined effects of elevated temperatures and CO2		PloS One	2.766	2.766	9	No	Clupea harengus	Temp	No	-	Mean activity (size standardized), 28 days	Larvae	6	7288.4	8116.34	SD	8116.34	6	7667.75	4864.16	SD	4864.16	0.0507	0.0507	0.1559	Used ambient temperature only; day 29 did not have a 10C treatment in the raw data file (only 12C) so only day 28 and day 30 were used	N	Provided in Table S1. Total of 36 larve per treatment for 28-32 DPH, but only data for 28-30 DPH presented in Figure 4, leaving n=18 per treatment.
a83	Sswat et al	2018	2018	Growth performance and survival of larval Atlantic herring, under the combined effects of elevated temperatures and CO2		PloS One	2.766	2.766			Clupea harengus	Temp	No	-	Mean activity (size standardized), 30 days	Larvae	12	10164.3	9856.4	SD	9856.4	12	13197.1	8667.42	SD	8667.42	0.2611	0.2611				Also available from raw data on Pangea: https://doi.pangaea.de/10.1594/PANGAEA.882304?format=html#download
a84	Sundin & Jutfelt	2018	2018	Effects of elevated carbon dioxide on male and female behavioural lateralization in a temperate goby		R Soc Open Sci	2.504	2.504	21.25	Weak	Gobiusculus flavescens	Temp	No	-	Absolute lateralization, Year 1, female	Adult	30	32.317	4.117	SE	22.5497	24	32.317	4.94	SE	24.201	0	0	0.1414	Used absolute lateralization only	Y	Provided in text: "All fish that swam the 10 consecutive runs were used in the statistical analyses (n year one=females control: 30, females CO2: 24, males control: 11, males CO2: 19; n year two=females control: 16, females CO2: 22, males control: 23, males CO2: 25)."
a84	Sundin & Jutfelt	2018	2018	Effects of elevated carbon dioxide on male and female behavioural lateralization in a temperate goby		R Soc Open Sci	2.504	2.504			Gobiusculus flavescens	Temp	No	-	Absolute lateralization, Year 1, male	Adult	11	31.492	9.88	SE	32.7683	19	32.521	8.13	SE	35.4378	0.0322	0.0322
a84	Sundin & Jutfelt	2018	2018	Effects of elevated carbon dioxide on male and female behavioural lateralization in a temperate goby		R Soc Open Sci	2.504	2.504			Gobiusculus flavescens	Temp	No	-	Absolute lateralization, Year 2, female	Adult	16	31.492	4.94	SE	19.76	22	42.093	5.969	SE	27.9971	0.2901	0.2901
a84	Sundin & Jutfelt	2018	2018	Effects of elevated carbon dioxide on male and female behavioural lateralization in a temperate goby		R Soc Open Sci	2.504	2.504			Gobiusculus flavescens	Temp	No	-	Absolute lateralization, Year 2, male	Adult	23	31.389	5.66	SE	27.1444	25	40.034	6.69	SE	33.45	0.2433	0.2433
a85	Watson et al	2018	2018	Ocean warming has a greater effect than acidification on the early life history development and swimming performance of a large circumglobal pelagic fish		Glob Change Biol	8.997	8.997	41	No	Seriola lalandi	Subtrop	Yes	Mimicked threat	Escape distance	Juvenile	41	4.272	1.444	SD	1.444	41	4.501	1.972	SD	1.972	0.0522	0.0522	0.0835667	Used control temperature only	N	Provided in text: "n = 36-41 per treatment"; used the upper value of 41 to be conservative
a85	Watson et al	2018	2018	Ocean warming has a greater effect than acidification on the early life history development and swimming performance of a large circumglobal pelagic fish		Glob Change Biol	8.997	8.997			Seriola lalandi	Subtrop	Yes	Mimicked threat	Escape speed	Juvenile	41	0.451	0.222	SD	0.222	41	0.471	0.231	SD	0.231	0.0434	0.0434
a85	Watson et al	2018	2018	Ocean warming has a greater effect than acidification on the early life history development and swimming performance of a large circumglobal pelagic fish		Glob Change Biol	8.997	8.997			Seriola lalandi	Subtrop	Yes	Mimicked threat	Response latency	Juvenile	41	0.572	0.303	SD	0.303	41	0.668	0.244	SD	0.244	0.1551	0.1551
a86	Steckbauer et al	2018	2018	Predator avoidance in the European seabass after recovery from short-term hypoxia and different CO2 conditions		Front Mar Sci	-	-	6	No	Dicentrachus labrax	Temp	Yes	Predator	Time swimming toward refuge	Juvenile	6	0.1238	0.0575	SE	0.140846	6	0.0298	0.0647	SE	0.158482	-1.4242	1.4242	1.4242	Data provided in written results; used normoxic treatment only	Y	Provided in text: "3 fish per treatment (12 individuals, repeated next day to a total of 24 individuals)"; i.e., 6 individuals per treatment
a87	Andrade et al	2018	2018	Behavioral responses of a coastal flatfish to predation-associated cues and elevated CO2		J Sea Res	1.729	1.729	36	No	Citharichthys stigmaeus	Subtrop	No	-	Posture, baseline, pre, Mid CO2	Juvenile	36	0.204	0.082	SE	0.492	36	0.179	0.079	SE	0.474	-0.1307	0.1307	0.148735		N	Provided in text: "We conducted 36 trials at each CO2 level (total n = 216 fish or 108 pairs of fish). Data from all or part of several trials was excluded from analyses due to video recording problems or disruptions in the experimental procedures (each CO2 treatment final n ≥ 28 for all variables)". We used n = 36 to be conserrvative since exact sample sizes are not known.
a87	Andrade et al	2018	2018	Behavioral responses of a coastal flatfish to predation-associated cues and elevated CO2		J Sea Res	1.729	1.729			Citharichthys stigmaeus	Subtrop	No	-	Posture, baseline, pre, High CO2	Juvenile	36	0.204	0.082	SE	0.492	36	0.341	0.086	SE	0.516	0.5138	0.5138
a87	Andrade et al	2018	2018	Behavioral responses of a coastal flatfish to predation-associated cues and elevated CO2		J Sea Res	1.729	1.729			Citharichthys stigmaeus	Subtrop	Yes	Predator	Posture, baseline, cue, Mid CO2	Juvenile	36	0.274	0.086	SE	0.516	36	0.235	0.098	SE	0.588	-0.1535	0.1535
a87	Andrade et al	2018	2018	Behavioral responses of a coastal flatfish to predation-associated cues and elevated CO2		J Sea Res	1.729	1.729			Citharichthys stigmaeus	Subtrop	Yes	Predator	Posture, baseline, cue, High CO2	Juvenile	36	0.274	0.086	SE	0.516	36	0.321	0.086	SE	0.516	0.1583	0.1583
a87	Andrade et al	2018	2018	Behavioral responses of a coastal flatfish to predation-associated cues and elevated CO2		J Sea Res	1.729	1.729			Citharichthys stigmaeus	Subtrop	Yes	Food	Posture, baseline, feed, Mid CO2	Juvenile	36	0.76	0.153	SE	0.918	36	0.984	0.157	SE	0.942	0.2583	0.2583
a87	Andrade et al	2018	2018	Behavioral responses of a coastal flatfish to predation-associated cues and elevated CO2		J Sea Res	1.729	1.729			Citharichthys stigmaeus	Subtrop	Yes	Food	Posture, baseline, feed, High CO2	Juvenile	36	0.76	0.153	SE	0.918	36	0.984	0.137	SE	0.822	0.2583	0.2583
a87	Andrade et al	2018	2018	Behavioral responses of a coastal flatfish to predation-associated cues and elevated CO2		J Sea Res	1.729	1.729			Citharichthys stigmaeus	Subtrop	No	-	Posture, baseline, post, Mid CO2	Juvenile	36	1.027	0.165	SE	0.99	36	1.034	0.161	SE	0.966	0.0068	0.0068
a87	Andrade et al	2018	2018	Behavioral responses of a coastal flatfish to predation-associated cues and elevated CO2		J Sea Res	1.729	1.729			Citharichthys stigmaeus	Subtrop	No	-	Posture, baseline, post, High CO2	Juvenile	36	1.027	0.165	SE	0.99	36	1.285	0.149	SE	0.894	0.2241	0.2241
a87	Andrade et al	2018	2018	Behavioral responses of a coastal flatfish to predation-associated cues and elevated CO2		J Sea Res	1.729	1.729			Citharichthys stigmaeus	Subtrop	No	-	Posture, first feeding, pre, Mid CO2	Juvenile	36	0.889	0.196	SE	1.176	36	0.517	0.141	SE	0.846	-0.5421	0.5421
a87	Andrade et al	2018	2018	Behavioral responses of a coastal flatfish to predation-associated cues and elevated CO2		J Sea Res	1.729	1.729			Citharichthys stigmaeus	Subtrop	No	-	Posture, first feeding, pre, High CO2	Juvenile	36	0.889	0.196	SE	1.176	36	0.803	0.172	SE	1.032	-0.1017	0.1017
a87	Andrade et al	2018	2018	Behavioral responses of a coastal flatfish to predation-associated cues and elevated CO2		J Sea Res	1.729	1.729			Citharichthys stigmaeus	Subtrop	Yes	Predator	Posture, first feeding, cue, Mid CO2	Juvenile	36	0.905	0.184	SE	1.104	36	0.611	0.153	SE	0.918	-0.3928	0.3928
a87	Andrade et al	2018	2018	Behavioral responses of a coastal flatfish to predation-associated cues and elevated CO2		J Sea Res	1.729	1.729			Citharichthys stigmaeus	Subtrop	Yes	Predator	Posture, first feeding, cue, High CO2	Juvenile	36	0.905	0.184	SE	1.104	36	0.862	0.2	SE	1.2	-0.0487	0.0487
a87	Andrade et al	2018	2018	Behavioral responses of a coastal flatfish to predation-associated cues and elevated CO2		J Sea Res	1.729	1.729			Citharichthys stigmaeus	Subtrop	Yes	Food	Posture, first feeding, feed, Mid CO2	Juvenile	36	1.716	0.157	SE	0.942	36	1.524	0.153	SE	0.918	-0.1187	0.1187
a87	Andrade et al	2018	2018	Behavioral responses of a coastal flatfish to predation-associated cues and elevated CO2		J Sea Res	1.729	1.729			Citharichthys stigmaeus	Subtrop	Yes	Food	Posture, first feeding, feed, High CO2	Juvenile	36	1.716	0.157	SE	0.942	36	1.791	0.125	SE	0.75	0.0428	0.0428
a87	Andrade et al	2018	2018	Behavioral responses of a coastal flatfish to predation-associated cues and elevated CO2		J Sea Res	1.729	1.729			Citharichthys stigmaeus	Subtrop	No	-	Posture, first feeding, post, Mid CO2	Juvenile	36	1.689	0.18	SE	1.08	36	1.418	0.153	SE	0.918	-0.1749	0.1749
a87	Andrade et al	2018	2018	Behavioral responses of a coastal flatfish to predation-associated cues and elevated CO2		J Sea Res	1.729	1.729			Citharichthys stigmaeus	Subtrop	No	-	Posture, first feeding, post, High CO2	Juvenile	36	1.689	0.18	SE	1.08	36	1.893	0.141	SE	0.846	0.114	0.114
a87	Andrade et al	2018	2018	Behavioral responses of a coastal flatfish to predation-associated cues and elevated CO2		J Sea Res	1.729	1.729			Citharichthys stigmaeus	Subtrop	No	-	Posture, DS response, pre, Mid CO2	Juvenile	36	1.371	0.212	SE	1.272	36	1.195	0.145	SE	0.87	-0.1374	0.1374
a87	Andrade et al	2018	2018	Behavioral responses of a coastal flatfish to predation-associated cues and elevated CO2		J Sea Res	1.729	1.729			Citharichthys stigmaeus	Subtrop	No	-	Posture, DS response, pre, High CO2	Juvenile	36	1.371	0.212	SE	1.272	36	1.324	0.153	SE	0.918	-0.0349	0.0349
a87	Andrade et al	2018	2018	Behavioral responses of a coastal flatfish to predation-associated cues and elevated CO2		J Sea Res	1.729	1.729			Citharichthys stigmaeus	Subtrop	Yes	Predator	Posture, DS response, cue, Mid CO2	Juvenile	36	1.799	0.204	SE	1.224	36	1.422	0.168	SE	1.008	-0.2352	0.2352
a87	Andrade et al	2018	2018	Behavioral responses of a coastal flatfish to predation-associated cues and elevated CO2		J Sea Res	1.729	1.729			Citharichthys stigmaeus	Subtrop	Yes	Predator	Posture, DS response, cue, High CO2	Juvenile	36	1.799	0.204	SE	1.224	36	1.673	0.153	SE	0.918	-0.0726	0.0726
a87	Andrade et al	2018	2018	Behavioral responses of a coastal flatfish to predation-associated cues and elevated CO2		J Sea Res	1.729	1.729			Citharichthys stigmaeus	Subtrop	Yes	Food	Posture, DS response, feed, Mid CO2	Juvenile	36	2.241	0.149	SE	0.894	36	2.022	0.157	SE	0.942	-0.1028	0.1028
a87	Andrade et al	2018	2018	Behavioral responses of a coastal flatfish to predation-associated cues and elevated CO2		J Sea Res	1.729	1.729			Citharichthys stigmaeus	Subtrop	Yes	Food	Posture, DS response, feed, High CO2	Juvenile	36	2.241	0.149	SE	0.894	36	2.241	0.121	SE	0.726	0	0
a87	Andrade et al	2018	2018	Behavioral responses of a coastal flatfish to predation-associated cues and elevated CO2		J Sea Res	1.729	1.729			Citharichthys stigmaeus	Subtrop	No	-	Posture, DS response, post, Mid CO2	Juvenile	36	1.763	0.18	SE	1.08	36	1.548	0.165	SE	0.99	-0.1301	0.1301
a87	Andrade et al	2018	2018	Behavioral responses of a coastal flatfish to predation-associated cues and elevated CO2		J Sea Res	1.729	1.729			Citharichthys stigmaeus	Subtrop	No	-	Posture, DS response, post, High CO2	Juvenile	36	1.763	0.18	SE	1.08	36	1.834	0.125	SE	0.75	0.0395	0.0395
a87	Andrade et al	2018	2018	Behavioral responses of a coastal flatfish to predation-associated cues and elevated CO2		J Sea Res	1.729	1.729			Citharichthys stigmaeus	Subtrop	No	-	Posture, post DS response, pre, Mid CO2	Juvenile	36	1.207	0.208	SE	1.248	36	0.889	0.184	SE	1.104	-0.3058	0.3058
a87	Andrade et al	2018	2018	Behavioral responses of a coastal flatfish to predation-associated cues and elevated CO2		J Sea Res	1.729	1.729			Citharichthys stigmaeus	Subtrop	No	-	Posture, post DS response, pre, High CO2	Juvenile	36	1.207	0.208	SE	1.248	36	1.285	0.18	SE	1.08	0.0626	0.0626
a87	Andrade et al	2018	2018	Behavioral responses of a coastal flatfish to predation-associated cues and elevated CO2		J Sea Res	1.729	1.729			Citharichthys stigmaeus	Subtrop	Yes	Predator	Posture, post DS response, cue, Mid CO2	Juvenile	36	1.14	0.204	SE	1.224	36	0.788	0.2	SE	1.2	-0.3693	0.3693
a87	Andrade et al	2018	2018	Behavioral responses of a coastal flatfish to predation-associated cues and elevated CO2		J Sea Res	1.729	1.729			Citharichthys stigmaeus	Subtrop	Yes	Predator	Posture, post DS response, cue, High CO2	Juvenile	36	1.14	0.204	SE	1.224	36	1.234	0.172	SE	1.032	0.0792	0.0792
a87	Andrade et al	2018	2018	Behavioral responses of a coastal flatfish to predation-associated cues and elevated CO2		J Sea Res	1.729	1.729			Citharichthys stigmaeus	Subtrop	Yes	Food	Posture, post DS response, feed, Mid CO2	Juvenile	36	2.089	0.208	SE	1.248	36	1.838	0.18	SE	1.08	-0.128	0.128
a87	Andrade et al	2018	2018	Behavioral responses of a coastal flatfish to predation-associated cues and elevated CO2		J Sea Res	1.729	1.729			Citharichthys stigmaeus	Subtrop	Yes	Food	Posture, post DS response, feed, High CO2	Juvenile	36	2.089	0.208	SE	1.248	36	1.955	0.149	SE	0.894	-0.0663	0.0663
a87	Andrade et al	2018	2018	Behavioral responses of a coastal flatfish to predation-associated cues and elevated CO2		J Sea Res	1.729	1.729			Citharichthys stigmaeus	Subtrop	No	-	Posture, post DS response, post, Mid CO2	Juvenile	36	1.791	0.196	SE	1.176	36	1.701	0.176	SE	1.056	-0.0516	0.0516
a87	Andrade et al	2018	2018	Behavioral responses of a coastal flatfish to predation-associated cues and elevated CO2		J Sea Res	1.729	1.729			Citharichthys stigmaeus	Subtrop	No	-	Posture, post DS response, post, High CO2	Juvenile	36	1.791	0.196	SE	1.176	36	1.771	0.157	SE	0.942	-0.0112	0.0112
a87	Andrade et al	2018	2018	Behavioral responses of a coastal flatfish to predation-associated cues and elevated CO2		J Sea Res	1.729	1.729			Citharichthys stigmaeus	Subtrop	Yes	Food	Feeding strikes, baseline, Mid CO2	Juvenile	36	1.807	0.496	SE	2.976	36	1.999	0.512	SE	3.072	0.101	0.101
a87	Andrade et al	2018	2018	Behavioral responses of a coastal flatfish to predation-associated cues and elevated CO2		J Sea Res	1.729	1.729			Citharichthys stigmaeus	Subtrop	Yes	Food	Feeding strikes, baseline, High CO2	Juvenile	36	1.807	0.496	SE	2.976	36	1.663	0.544	SE	3.264	-0.083	0.083
a87	Andrade et al	2018	2018	Behavioral responses of a coastal flatfish to predation-associated cues and elevated CO2		J Sea Res	1.729	1.729			Citharichthys stigmaeus	Subtrop	Yes	Food	Feeding strikes, first feeding, Mid CO2	Juvenile	36	5.133	0.656	SE	3.936	36	4.27	0.816	SE	4.896	-0.1841	0.1841
a87	Andrade et al	2018	2018	Behavioral responses of a coastal flatfish to predation-associated cues and elevated CO2		J Sea Res	1.729	1.729			Citharichthys stigmaeus	Subtrop	Yes	Food	Feeding strikes, first feeding, High CO2	Juvenile	36	5.133	0.656	SE	3.936	36	4.829	0.64	SE	3.84	-0.0611	0.0611
a87	Andrade et al	2018	2018	Behavioral responses of a coastal flatfish to predation-associated cues and elevated CO2		J Sea Res	1.729	1.729			Citharichthys stigmaeus	Subtrop	Yes	Predator + food	Feeding strikes, DS response, Mid CO2	Juvenile	36	5.293	0.656	SE	3.936	36	5.261	0.688	SE	4.128	-0.0061	0.0061
a87	Andrade et al	2018	2018	Behavioral responses of a coastal flatfish to predation-associated cues and elevated CO2		J Sea Res	1.729	1.729			Citharichthys stigmaeus	Subtrop	Yes	Predator + food	Feeding strikes, DS response, High CO2	Juvenile	36	5.293	0.656	SE	3.936	36	5.485	0.56	SE	3.36	0.0356	0.0356
a87	Andrade et al	2018	2018	Behavioral responses of a coastal flatfish to predation-associated cues and elevated CO2		J Sea Res	1.729	1.729			Citharichthys stigmaeus	Subtrop	Yes	Food	Feeding strikes, post DS response, Mid CO2	Juvenile	36	7.868	0.88	SE	5.28	36	6.604	0.943	SE	5.658	-0.1751	0.1751
a87	Andrade et al	2018	2018	Behavioral responses of a coastal flatfish to predation-associated cues and elevated CO2		J Sea Res	1.729	1.729			Citharichthys stigmaeus	Subtrop	Yes	Food	Feeding strikes, post DS response, High CO2	Juvenile	36	7.868	0.88	SE	5.28	36	6.205	0.752	SE	4.512	-0.2374	0.2374
a88	Jiahuan et al	2018	2018	Ocean Acidification Impairs Foraging Behavior by Interfering With Olfactory Neural Signal Transduction in Black Sea Bream, Acanthopagrus schlegelii		Front Mar Sci	-	-	15	Strong	Acanthopagrus schlegelii	Subtrop	Yes	Food	Curvilinear velocity, mid CO2	Larvae	15	0.247	0.003	SE	0.011619	15	0.195	0.012	SE	0.0464758	-0.2364	0.236389	0.5441		Y	Provided in text: "5 black sea bream individuals were randomly selected from each experimental tank and transferred to one end of a white plastic tray…. Three replicates were performed for each experimental group..."
a88	Jiahuan et al	2018	2018	Ocean Acidification Impairs Foraging Behavior by Interfering With Olfactory Neural Signal Transduction in Black Sea Bream, Acanthopagrus schlegelii		Front Mar Sci	-	-			Acanthopagrus schlegelii	Subtrop	Yes	Food	Curvilinear velocity, high CO2	Larvae	15	0.247	0.003	SE	0.011619	15	0.16	0.004	SE	0.0154919	-0.4342	0.434215
a88	Jiahuan et al	2018	2018	Ocean Acidification Impairs Foraging Behavior by Interfering With Olfactory Neural Signal Transduction in Black Sea Bream, Acanthopagrus schlegelii		Front Mar Sci	-	-			Acanthopagrus schlegelii	Subtrop	Yes	Food	Response time, mid CO2	Larvae	15	6.029	0.652	SE	2.52519	15	12.043	0.797	SE	3.08677	0.6919	0.691902
a88	Jiahuan et al	2018	2018	Ocean Acidification Impairs Foraging Behavior by Interfering With Olfactory Neural Signal Transduction in Black Sea Bream, Acanthopagrus schlegelii		Front Mar Sci	-	-			Acanthopagrus schlegelii	Subtrop	Yes	Food	Response time, high CO2	Larvae	15	6.029	0.652	SE	2.52519	15	14	2.536	SE	9.82189	0.8425	0.842476
a88	Jiahuan et al	2018	2018	Ocean Acidification Impairs Foraging Behavior by Interfering With Olfactory Neural Signal Transduction in Black Sea Bream, Acanthopagrus schlegelii		Front Mar Sci	-	-			Acanthopagrus schlegelii	Subtrop	Yes	Food	Linearity of swimming path, mid CO2	Larvae	15	0.854	0.037	SE	0.1433	15	0.726	0.049	SE	0.189776	-0.1624	0.162381
a88	Jiahuan et al	2018	2018	Ocean Acidification Impairs Foraging Behavior by Interfering With Olfactory Neural Signal Transduction in Black Sea Bream, Acanthopagrus schlegelii		Front Mar Sci	-	-			Acanthopagrus schlegelii	Subtrop	Yes	Food	Linearity of swimming path, high CO2	Larvae	15	0.854	0.037	SE	0.1433	15	0.52	0.034	SE	0.131681	-0.4961	0.496102
a88	Jiahuan et al	2018	2018	Ocean Acidification Impairs Foraging Behavior by Interfering With Olfactory Neural Signal Transduction in Black Sea Bream, Acanthopagrus schlegelii		Front Mar Sci	-	-			Acanthopagrus schlegelii	Subtrop	Yes	Food	Wobble of swimming path, mid CO2	Larvae	15	1.144	0.066	SE	0.255617	15	1.377	0.078	SE	0.302093	0.1854	0.185376
a88	Jiahuan et al	2018	2018	Ocean Acidification Impairs Foraging Behavior by Interfering With Olfactory Neural Signal Transduction in Black Sea Bream, Acanthopagrus schlegelii		Front Mar Sci	-	-			Acanthopagrus schlegelii	Subtrop	Yes	Food	Wobble of swimming path, high CO2	Larvae	15	1.144	0.066	SE	0.255617	15	1.946	0.174	SE	0.673899	0.5312	0.531245
a88	Jiahuan et al	2018	2018	Ocean Acidification Impairs Foraging Behavior by Interfering With Olfactory Neural Signal Transduction in Black Sea Bream, Acanthopagrus schlegelii		Front Mar Sci	-	-			Acanthopagrus schlegelii	Subtrop	Yes	Food	Latency time, mid CO2	Larvae	15	0.471	0.129	SE	0.499615	15	0.657	0.086	SE	0.333077	0.3328	0.332826
a88	Jiahuan et al	2018	2018	Ocean Acidification Impairs Foraging Behavior by Interfering With Olfactory Neural Signal Transduction in Black Sea Bream, Acanthopagrus schlegelii		Front Mar Sci	-	-			Acanthopagrus schlegelii	Subtrop	Yes	Food	Latency time, high CO2	Larvae	15	0.471	0.129	SE	0.499615	15	2.171	0.414	SE	1.60342	1.5281	1.52809
a89	Borges et al.	2019	2019	Ocean warming and acidification may challenge the riverward migration of glass eels		Biol Lett	3.345	3.345	8	Weak	Anguilla anguilla	Temp	Yes	Habitat	Proportion exhibiting migratory response, Geo test	Larvae	8	0.2059	0.0882	SD	0.0882	8	0.228	0.1596	SD	0.1596	0.102	0.102	0.178725	Only considered control temperature and marine salinity (35); means and variance obtained from raw data on Dryad: https://datadryad.org/resource/doi:10.5061/dryad.7jv4466	N	Provided in text: "Following a two-week acclimation, the animals were randomly assigned to four treatments: control (C; 14°C, pH 8.0); acidification (A; 14°C, pH 7.6); warming (W; 18°C, pH 8.0) and combined warming and acidification (WA; 18°C, pH 7.6), in a flow-through system with four replicate tanks (15 l) per treatment."; however, the text does not state directly how many fish were tested in …
a89	Borges et al.	2019	2019	Ocean warming and acidification may challenge the riverward migration of glass eels		Biol Lett	3.345	3.345			Anguilla anguilla	Temp	Yes	Habitat	Number chose the kitasato with cue, Geo test	Larvae	8	1.625	0.9169	SD	0.9169	8	1.125	1.3562	SD	1.3562	-0.3677	0.3677
a89	Borges et al.	2019	2019	Ocean warming and acidification may challenge the riverward migration of glass eels		Biol Lett	3.345	3.345			Anguilla anguilla	Temp	Yes	Habitat	Proportion exhibiting migratory response, FW test	Larvae	8	0.3514	0.125	SD	0.125	8	0.3742	0.1495	SD	0.1495	0.0629	0.0629
a89	Borges et al.	2019	2019	Ocean warming and acidification may challenge the riverward migration of glass eels		Biol Lett	3.345	3.345			Anguilla anguilla	Temp	Yes	Habitat	Number chose the kitasato with cue, FW test	Larvae	8	3.75	2.121	SD	2.121	8	3.125	2.1671	SD	2.1671	-0.1823	0.1823
a90	Hurst et al	2019	2019	Elevated CO2 alters behavior, growth, and lipid composition of Pacific cod larvae		Mar Environ Res	3.159	3.159	66	Weak	Gadus macrocephalus	Boreal	Yes	Light	Tank position, mid CO2, top figure panel, time 0	Larvae	66	4.038	0.182	SE	1.47857	66	3.646	0.168	SE	1.36484	-0.1021	0.1021	0.104108		N	Provided in text: "Ten to twelve independent trials of 6 fish were conducted with larvae from each of the three CO2 treatments (total n = 33 trials)." The upper value of 12 trials was multiplied by 6 is not possibl given the total n=33 trials, so we used n = 11 trials per treatment (the maximum number possible given total n = 33 trials) multiplied by 6 fish to derive sample sizes for each treatme…
a90	Hurst et al	2019	2019	Elevated CO2 alters behavior, growth, and lipid composition of Pacific cod larvae		Mar Environ Res	3.159	3.159			Gadus macrocephalus	Boreal	Yes	Light	Tank position, mid CO2, top figure panel, time 1	Larvae	66	5.83	0.322	SE	2.61594	66	6.544	0.21	SE	1.70605	0.1155	0.1155
a90	Hurst et al	2019	2019	Elevated CO2 alters behavior, growth, and lipid composition of Pacific cod larvae		Mar Environ Res	3.159	3.159			Gadus macrocephalus	Boreal	Yes	Light	Tank position, mid CO2, top figure panel, time 2	Larvae	66	6.047	0.336	SE	2.72968	66	7.188	0.168	SE	1.36484	0.1729	0.1729
a90	Hurst et al	2019	2019	Elevated CO2 alters behavior, growth, and lipid composition of Pacific cod larvae		Mar Environ Res	3.159	3.159			Gadus macrocephalus	Boreal	Yes	Light	Tank position, mid CO2, top figure panel, time 3	Larvae	66	6.254	0.406	SE	3.29836	66	7.216	0.168	SE	1.36484	0.1431	0.1431
a90	Hurst et al	2019	2019	Elevated CO2 alters behavior, growth, and lipid composition of Pacific cod larvae		Mar Environ Res	3.159	3.159			Gadus macrocephalus	Boreal	Yes	Light	Tank position, mid CO2, top figure panel, time 4	Larvae	66	6.609	0.462	SE	3.75331	66	7.16	0.168	SE	1.36484	0.0801	0.0801
a90	Hurst et al	2019	2019	Elevated CO2 alters behavior, growth, and lipid composition of Pacific cod larvae		Mar Environ Res	3.159	3.159			Gadus macrocephalus	Boreal	Yes	Light	Tank position, mid CO2, top figure panel, time 5	Larvae	66	4.686	0.266	SE	2.16099	66	3.492	0.182	SE	1.47857	-0.2941	0.2941
a90	Hurst et al	2019	2019	Elevated CO2 alters behavior, growth, and lipid composition of Pacific cod larvae		Mar Environ Res	3.159	3.159			Gadus macrocephalus	Boreal	Yes	Light	Tank position, mid CO2, top figure panel, time 6	Larvae	66	3.646	0.322	SE	2.61594	66	2.498	0.196	SE	1.59231	-0.3781	0.3781
a90	Hurst et al	2019	2019	Elevated CO2 alters behavior, growth, and lipid composition of Pacific cod larvae		Mar Environ Res	3.159	3.159			Gadus macrocephalus	Boreal	Yes	Light	Tank position, mid CO2, top figure panel, time 7	Larvae	66	3.114	0.364	SE	2.95715	66	2.232	0.196	SE	1.59231	-0.333	0.333
a90	Hurst et al	2019	2019	Elevated CO2 alters behavior, growth, and lipid composition of Pacific cod larvae		Mar Environ Res	3.159	3.159			Gadus macrocephalus	Boreal	Yes	Light	Tank position, mid CO2, top figure panel, time 8	Larvae	66	2.75	0.392	SE	3.18462	66	2.078	0.21	SE	1.70605	-0.2802	0.2802
a90	Hurst et al	2019	2019	Elevated CO2 alters behavior, growth, and lipid composition of Pacific cod larvae		Mar Environ Res	3.159	3.159			Gadus macrocephalus	Boreal	Yes	Light	Tank position, high CO2, top figure panel, time 0	Larvae	66	4.038	0.182	SE	1.47857	66	3.646	0.168	SE	1.36484	-0.1021	0.1021
a90	Hurst et al	2019	2019	Elevated CO2 alters behavior, growth, and lipid composition of Pacific cod larvae		Mar Environ Res	3.159	3.159			Gadus macrocephalus	Boreal	Yes	Light	Tank position, high CO2, top figure panel, time 1	Larvae	66	5.83	0.322	SE	2.61594	66	6.334	0.168	SE	1.36484	0.0829	0.0829
a90	Hurst et al	2019	2019	Elevated CO2 alters behavior, growth, and lipid composition of Pacific cod larvae		Mar Environ Res	3.159	3.159			Gadus macrocephalus	Boreal	Yes	Light	Tank position, high CO2, top figure panel, time 2	Larvae	66	6.047	0.336	SE	2.72968	66	6.747	0.21	SE	1.70605	0.1095	0.1095
a90	Hurst et al	2019	2019	Elevated CO2 alters behavior, growth, and lipid composition of Pacific cod larvae		Mar Environ Res	3.159	3.159			Gadus macrocephalus	Boreal	Yes	Light	Tank position, high CO2, top figure panel, time 3	Larvae	66	6.254	0.406	SE	3.29836	66	6.999	0.196	SE	1.59231	0.1125	0.1125
a90	Hurst et al	2019	2019	Elevated CO2 alters behavior, growth, and lipid composition of Pacific cod larvae		Mar Environ Res	3.159	3.159			Gadus macrocephalus	Boreal	Yes	Light	Tank position, high CO2, top figure panel, time 4	Larvae	66	6.609	0.462	SE	3.75331	66	7.055	0.168	SE	1.36484	0.0653	0.0653
a90	Hurst et al	2019	2019	Elevated CO2 alters behavior, growth, and lipid composition of Pacific cod larvae		Mar Environ Res	3.159	3.159			Gadus macrocephalus	Boreal	Yes	Light	Tank position, high CO2, top figure panel, time 5	Larvae	66	4.686	0.266	SE	2.16099	66	4.112	0.182	SE	1.47857	-0.1307	0.1307
a90	Hurst et al	2019	2019	Elevated CO2 alters behavior, growth, and lipid composition of Pacific cod larvae		Mar Environ Res	3.159	3.159			Gadus macrocephalus	Boreal	Yes	Light	Tank position, high CO2, top figure panel, time 6	Larvae	66	3.646	0.322	SE	2.61594	66	2.908	0.21	SE	1.70605	-0.2262	0.2262
a90	Hurst et al	2019	2019	Elevated CO2 alters behavior, growth, and lipid composition of Pacific cod larvae		Mar Environ Res	3.159	3.159			Gadus macrocephalus	Boreal	Yes	Light	Tank position, high CO2, top figure panel, time 7	Larvae	66	3.114	0.364	SE	2.95715	66	2.542	0.21	SE	1.70605	-0.203	0.203
a90	Hurst et al	2019	2019	Elevated CO2 alters behavior, growth, and lipid composition of Pacific cod larvae		Mar Environ Res	3.159	3.159			Gadus macrocephalus	Boreal	Yes	Light	Tank position, high CO2, top figure panel, time 8	Larvae	66	2.75	0.392	SE	3.18462	66	2.149	0.21	SE	1.70605	-0.2466	0.2466
a90	Hurst et al	2019	2019	Elevated CO2 alters behavior, growth, and lipid composition of Pacific cod larvae		Mar Environ Res	3.159	3.159			Gadus macrocephalus	Boreal	Yes	Light	Tank position, mid CO2, bottom figure panel, time 0	Larvae	66	4.03	0.224	SE	1.81978	66	3.82	0.224	SE	1.81978	-0.0535	0.0535
a90	Hurst et al	2019	2019	Elevated CO2 alters behavior, growth, and lipid composition of Pacific cod larvae		Mar Environ Res	3.159	3.159			Gadus macrocephalus	Boreal	Yes	Light	Tank position, mid CO2, bottom figure panel, time 1	Larvae	66	5.896	0.224	SE	1.81978	66	6.19	0.224	SE	1.81978	0.0487	0.0487
a90	Hurst et al	2019	2019	Elevated CO2 alters behavior, growth, and lipid composition of Pacific cod larvae		Mar Environ Res	3.159	3.159			Gadus macrocephalus	Boreal	Yes	Light	Tank position, mid CO2, bottom figure panel, time 2	Larvae	66	6.155	0.21	SE	1.70605	66	6.317	0.182	SE	1.47857	0.026	0.026
a90	Hurst et al	2019	2019	Elevated CO2 alters behavior, growth, and lipid composition of Pacific cod larvae		Mar Environ Res	3.159	3.159			Gadus macrocephalus	Boreal	Yes	Light	Tank position, mid CO2, bottom figure panel, time 3	Larvae	66	6.299	0.238	SE	1.93352	66	6.618	0.182	SE	1.47857	0.0494	0.0494
a90	Hurst et al	2019	2019	Elevated CO2 alters behavior, growth, and lipid composition of Pacific cod larvae		Mar Environ Res	3.159	3.159			Gadus macrocephalus	Boreal	Yes	Light	Tank position, mid CO2, bottom figure panel, time 4	Larvae	66	6.273	0.21	SE	1.70605	66	6.517	0.21	SE	1.70605	0.0382	0.0382
a90	Hurst et al	2019	2019	Elevated CO2 alters behavior, growth, and lipid composition of Pacific cod larvae		Mar Environ Res	3.159	3.159			Gadus macrocephalus	Boreal	Yes	Light	Tank position, mid CO2, bottom figure panel, time 5	Larvae	66	4.352	0.295	SE	2.39659	66	4.432	0.295	SE	2.39659	0.0182	0.0182
a90	Hurst et al	2019	2019	Elevated CO2 alters behavior, growth, and lipid composition of Pacific cod larvae		Mar Environ Res	3.159	3.159			Gadus macrocephalus	Boreal	Yes	Light	Tank position, mid CO2, bottom figure panel, time 6	Larvae	66	3.413	0.238	SE	1.93352	66	3.586	0.295	SE	2.39659	0.0494	0.0494
a90	Hurst et al	2019	2019	Elevated CO2 alters behavior, growth, and lipid composition of Pacific cod larvae		Mar Environ Res	3.159	3.159			Gadus macrocephalus	Boreal	Yes	Light	Tank position, mid CO2, bottom figure panel, time 7	Larvae	66	3.189	0.253	SE	2.05538	66	3.219	0.281	SE	2.28285	0.0094	0.0094
a90	Hurst et al	2019	2019	Elevated CO2 alters behavior, growth, and lipid composition of Pacific cod larvae		Mar Environ Res	3.159	3.159			Gadus macrocephalus	Boreal	Yes	Light	Tank position, mid CO2, bottom figure panel, time 8	Larvae	66	3.062	0.281	SE	2.28285	66	3.007	0.295	SE	2.39659	-0.0181	0.0181
a90	Hurst et al	2019	2019	Elevated CO2 alters behavior, growth, and lipid composition of Pacific cod larvae		Mar Environ Res	3.159	3.159			Gadus macrocephalus	Boreal	Yes	Light	Tank position, high CO2, bottom figure panel, time 0	Larvae	66	4.03	0.224	SE	1.81978	66	3.665	0.295	SE	2.39659	-0.0949	0.0949
a90	Hurst et al	2019	2019	Elevated CO2 alters behavior, growth, and lipid composition of Pacific cod larvae		Mar Environ Res	3.159	3.159			Gadus macrocephalus	Boreal	Yes	Light	Tank position, high CO2, bottom figure panel, time 1	Larvae	66	5.896	0.224	SE	1.81978	66	5.737	0.351	SE	2.85154	-0.0273	0.0273
a90	Hurst et al	2019	2019	Elevated CO2 alters behavior, growth, and lipid composition of Pacific cod larvae		Mar Environ Res	3.159	3.159			Gadus macrocephalus	Boreal	Yes	Light	Tank position, high CO2, bottom figure panel, time 2	Larvae	66	6.155	0.21	SE	1.70605	66	6.017	0.168	SE	1.36484	-0.0227	0.0227
a90	Hurst et al	2019	2019	Elevated CO2 alters behavior, growth, and lipid composition of Pacific cod larvae		Mar Environ Res	3.159	3.159			Gadus macrocephalus	Boreal	Yes	Light	Tank position, high CO2, bottom figure panel, time 3	Larvae	66	6.299	0.238	SE	1.93352	66	6.398	0.224	SE	1.81978	0.0156	0.0156
a90	Hurst et al	2019	2019	Elevated CO2 alters behavior, growth, and lipid composition of Pacific cod larvae		Mar Environ Res	3.159	3.159			Gadus macrocephalus	Boreal	Yes	Light	Tank position, high CO2, bottom figure panel, time 4	Larvae	66	6.273	0.21	SE	1.70605	66	6.3	0.196	SE	1.59231	0.0043	0.0043
a90	Hurst et al	2019	2019	Elevated CO2 alters behavior, growth, and lipid composition of Pacific cod larvae		Mar Environ Res	3.159	3.159			Gadus macrocephalus	Boreal	Yes	Light	Tank position, high CO2, bottom figure panel, time 5	Larvae	66	4.352	0.295	SE	2.39659	66	4.394	0.281	SE	2.28285	0.0096	0.0096
a90	Hurst et al	2019	2019	Elevated CO2 alters behavior, growth, and lipid composition of Pacific cod larvae		Mar Environ Res	3.159	3.159			Gadus macrocephalus	Boreal	Yes	Light	Tank position, high CO2, bottom figure panel, time 6	Larvae	66	3.413	0.238	SE	1.93352	66	3.567	0.281	SE	2.28285	0.0441	0.0441
a90	Hurst et al	2019	2019	Elevated CO2 alters behavior, growth, and lipid composition of Pacific cod larvae		Mar Environ Res	3.159	3.159			Gadus macrocephalus	Boreal	Yes	Light	Tank position, high CO2, bottom figure panel, time 7	Larvae	66	3.189	0.253	SE	2.05538	66	3.104	0.351	SE	2.85154	-0.027	0.027
a90	Hurst et al	2019	2019	Elevated CO2 alters behavior, growth, and lipid composition of Pacific cod larvae		Mar Environ Res	3.159	3.159			Gadus macrocephalus	Boreal	Yes	Light	Tank position, high CO2, bottom figure panel, time 8	Larvae	66	3.062	0.281	SE	2.28285	66	3.104	0.323	SE	2.62406	0.0136	0.0136
a91	Laubenstein et al	2019	2019	A negative correlation between behavioural and physiological performance under ocean acidification and warming		Sci Rep	4.122	4.122	44.5	Strong	Acanthochromis polyacanthus	Trop	No	-	Pre-cue strikes	Juvenile	40	153.15	45.3412	SD	45.3412	47	136	49.8746	SD	49.8746	-0.1188	0.1188	0.2893	Data collected from raw data file online: https://research.jcu.edu.au/researchdata/default/detail/7419982868241a213608518523c80f27/	N	Provided in figure caption. Only ranges are provided in figure caption, but exact sample sizes are provided in the raw data file onloine: https://research.jcu.edu.au/researchdata/default/detail/7419982868241a213608518523c80f27/
a91	Laubenstein et al	2019	2019	A negative correlation between behavioural and physiological performance under ocean acidification and warming		Sci Rep	4.122	4.122			Acanthochromis polyacanthus	Trop	Yes	Food	Post-cue strikes	Juvenile	41	86.175	51.9975	SD	51.9975	48	100.596	48.9141	SD	48.9141	0.1547	0.1547
a91	Laubenstein et al	2019	2019	A negative correlation between behavioural and physiological performance under ocean acidification and warming		Sci Rep	4.122	4.122			Acanthochromis polyacanthus	Trop	Yes	Food	Percent change in feeding strikes	Juvenile	42	-46.2275	24.5174	SD	24.5174	49	-25.5135	22.7384	SD	22.7384	-0.5944	0.5944

## Sheet: Excluded studies
STUDIES EXCLUDED FROM META-ANALYSIS DUE TO UNREPORTED DATA AND/OR NATURE OF THE DATA (see Supplementary Methods for details)
Study	Authors	Year (print)	Year (online)	Title		Journal	Effect type	Reason for exclusion
a92	Devine & Munday	2012	2013	Habitat preferences of coral-associated fishes are altered by short-term exposure to elevated CO2		Mar Biol	Strong	No variance on response variable
a93	Maneja et al	2012	2013	The swimming kinematics of larval Atlantic cod, Gadus morhua L., are resilient to elevated seawater pCO2		Mar Biol	No	Directional data only (not usable)
a94	Schunter et al	2016	2016	Molecular signatures of transgenerational response to ocean acidification in a species of reef fish		Nat Clim Change	Strong	Behavioral data not reportecd
a95	Poulton et al	2016	2017	Combined impacts of elevated CO2 and anthropogenic noise on European sea bass (Dicentrarchus labrax)		ICES J Mar Sci	No	No variance on response variable
a96	Schunter et al	2017	2018	An interplay between plasticity and parental phenotype determines impacts of ocean acidification on a reef fish		Nat Ecol Evol	Strong	Behavioral data not reportecd
