# Supplementary material for: Meta-analysis reveals an extreme “decline effect” in the impacts of ocean acidification on fish behavior
Source: PLoS Biol. 2022 Feb 3;20(2):e3001511. doi: 10.1371/journal.pbio.3001511 (PMC8812914; doi:10.1371/journal.pbio.3001511)
Supplement: S4 Data — Detailed breakdown of the systematic literature search results. (XLSX) [file pbio.3001511.s005.xlsx]

## Sheet: Google Scholar 1
Google scholar: "ocean acidification fish behaviour"
Cites	Authors	Title	Year	Source	Publisher	ArticleURL	CitesURL	GSRank	QueryDate	Type	DOI	ISSN	CitationURL	Volume	Issue	StartPage	EndPage	ECC	CitesPerYear	CitesPerAuthor	AuthorCount	Age	Abstract	FullTextURL	RelatedURL
304	SD Simpson, PL Munday, ML Wittenrich…	Ocean acidification erodes crucial auditory behaviour in a marine fish	2011	Biology …	royalsocietypublishing.org	https://royalsocietypublishing.org/doi/abs/10.1098/rsbl.2011.0293	https://scholar.google.com/scholar?cites=17891752237223554813&as_sdt=2005&sciodt=0,5&hl=en	1	2021-08-09 14:39:37		10.1098/rsbl.2011.0293							304	30.4	76	4	10	Ocean acidification is predicted to affect marine ecosystems in many ways, including modification of fish behaviour. Previous studies have identified effects of CO2-enriched conditions on the sensory behaviour of fishes, including the loss of natural responses to …	https://royalsocietypublishing.org/doi/full/10.1098/rsbl.2011.0293?papetoc=	https://scholar.google.com/scholar?q=related:_a4Cfd1FTPgJ:scholar.google.com/&scioq=ocean+acidification+fish+behaviour&hl=en&as_sdt=0,5&as_ylo=2009&as_yhi=2018&as_vis=1
155	MCO Ferrari, RP Manassa, DL Dixson, PL Munday…	Effects of ocean acidification on learning in coral reef fishes	2012	PloS one	journals.plos.org	https://journals.plos.org/plosone/article?id=10.1371/journal.pone.0031478	https://scholar.google.com/scholar?cites=4794907214679075359&as_sdt=2005&sciodt=0,5&hl=en	2	2021-08-09 14:39:37	HTML								155	17.22	31	5	9	… in CO 2 in the atmosphere leads to a lowering of the pH of the oceans, as additional CO 2 … HCO 3 − ) and hydrogen ions (H + ). This process has resulted in a drop in oceanic pH by … If this is possible, it might mitigate the effects of ocean acidification on predator-prey interactions …	https://journals.plos.org/plosone/article?id=10.1371/journal.pone.0031478	https://scholar.google.com/scholar?q=related:H2rnDbXuikIJ:scholar.google.com/&scioq=ocean+acidification+fish+behaviour&hl=en&as_sdt=0,5&as_ylo=2009&as_yhi=2018&as_vis=1
209	IL Cripps, PL Munday, MI McCormick	Ocean acidification affects prey detection by a predatory reef fish	2011	Plos one	journals.plos.org	https://journals.plos.org/plosone/article?id=10.1371/journal.pone.0022736	https://scholar.google.com/scholar?cites=9482720597788418283&as_sdt=2005&sciodt=0,5&hl=en	3	2021-08-09 14:39:37	HTML								209	20.9	70	3	10	… 2 dissolved in the ocean may cause a reduction of 0.3–0.4 units in oceanic pH compared … 2 , the repercussions of the loss of predator avoidance by the settling fish is likely … This supports earlier suggestions that ocean acidification is a potential threat to replenishment of reef fish …	https://journals.plos.org/plosone/article?id=10.1371/journal.pone.0022736	https://scholar.google.com/scholar?q=related:62B1XyRkmYMJ:scholar.google.com/&scioq=ocean+acidification+fish+behaviour&hl=en&as_sdt=0,5&as_ylo=2009&as_yhi=2018&as_vis=1
185	PL Munday, AJ Cheal, DL Dixson, JL Rummer…	Behavioural impairment in reef fishes caused by ocean acidification at CO 2 seeps	2014	Nature Climate …	nature.com	https://www.nature.com/articles/nclimate2195	https://scholar.google.com/scholar?cites=10964008818111494369&as_sdt=2005&sciodt=0,5&hl=en	4	2021-08-09 14:39:37									185	26.43	37	5	7	… Consequently, our ability to predict the impacts that ocean acidification will have on marine communities … have shown that dissolved CO 2 levels projected for the ocean this century … to test behaviour and metabolism in juvenile fish that have experienced acidified conditions since …	https://downloads.regulations.gov/NOAA-NMFS-2014-0072-0018/attachment_19.pdf	https://scholar.google.com/scholar?q=related:4TjJJe77J5gJ:scholar.google.com/&scioq=ocean+acidification+fish+behaviour&hl=en&as_sdt=0,5&as_ylo=2009&as_yhi=2018&as_vis=1
256	I Nagelkerken, PL Munday	Animal behaviour shapes the ecological effects of ocean acidification and warming: moving from individual to community‐level responses	2016	Global Change Biology	Wiley Online Library	https://onlinelibrary.wiley.com/doi/abs/10.1111/gcb.13167	https://scholar.google.com/scholar?cites=14748823940035968110&as_sdt=2005&sciodt=0,5&hl=en	5	2021-08-09 14:39:37		10.1111/gcb.13167							256	51.2	128	2	5	… For example, in larval barramundi, ocean acidification instigates earlier metamorphosis, faster growth, reduced … of animal behaviours that are affected by warming (T), acidification (OA) and their … Settlement, Habitat detection, Fish, ↓, ↑, Olfaction/audition, Pelagic larval, 1, 2, 3, 4, 5 …	https://onlinelibrary.wiley.com/doi/pdf/10.1111/gcb.13167	https://scholar.google.com/scholar?q=related:bvyeGDtZrswJ:scholar.google.com/&scioq=ocean+acidification+fish+behaviour&hl=en&as_sdt=0,5&as_ylo=2009&as_yhi=2018&as_vis=1
78	LF Dodd, JH Grabowski, MF Piehler…	Ocean acidification impairs crab foraging behaviour	2015	… of the Royal …	royalsocietypublishing.org	https://royalsocietypublishing.org/doi/abs/10.1098/rspb.2015.0333	https://scholar.google.com/scholar?cites=906818898168441571&as_sdt=2005&sciodt=0,5&hl=en	6	2021-08-09 14:39:37		10.1098/rspb.2015.0333							78	13	20	4	6	… For instance, reduced calcification caused by ocean acidification causes L. littorea to compensate by increasing predator avoidance … For instance, information disruption has been shown to impair alarm responses in several fishes exposed to acidified waters [37,38] …	https://royalsocietypublishing.org/doi/pdf/10.1098/rspb.2015.0333	https://scholar.google.com/scholar?q=related:4-rwvPuqlQwJ:scholar.google.com/&scioq=ocean+acidification+fish+behaviour&hl=en&as_sdt=0,5&as_ylo=2009&as_yhi=2018&as_vis=1
105	JCA Pistevos, I Nagelkerken, T Rossi, M Olmos…	Ocean acidification and global warming impair shark hunting behaviour and growth	2015	Scientific reports	nature.com	https://www.nature.com/articles/srep16293	https://scholar.google.com/scholar?cites=10657939546244369523&as_sdt=2005&sciodt=0,5&hl=en	7	2021-08-09 14:39:37	HTML								105	17.5	21	5	6	… as well as indirect effects (eg the presence of a predator that leads to an alteration in prey behaviour interactions 4 … Most studies have focused on the effects of ocean acidification and climate change on marine invertebrates, with the few studies on fish largely restricted …	https://www.nature.com/articles/srep16293	https://scholar.google.com/scholar?q=related:c8x7k4yb6JMJ:scholar.google.com/&scioq=ocean+acidification+fish+behaviour&hl=en&as_sdt=0,5&as_ylo=2009&as_yhi=2018&as_vis=1
46	AF Lopes, P Morais, M Pimentel, R Rosa, PL Munday…	Behavioural lateralization and shoaling cohesion of fish larvae altered under ocean acidification	2016	Marine biology	Springer	https://link.springer.com/article/10.1007/s00227-016-3026-4	https://scholar.google.com/scholar?cites=9317442300616237491&as_sdt=2005&sciodt=0,5&hl=en	8	2021-08-09 14:39:37		10.1007/s00227-016-3026-4							46	9.2	8	6	5	… to the growing body of evidence that the effects of a more acidified environment on … demonstrate the need for further investigations into the responses of marine fish to ocean acidification … Treating fish with a GABA-A receptor antagonist, gabazine, has been shown to reverse the …	https://www.researchgate.net/profile/Ana-Faria-29/publication/309487563_Behavioural_lateralization_and_shoaling_cohesion_of_fish_larvae_altered_under_ocean_acidification/links/5a8d51c6aca27292c0f8baa6/Behavioural-lateralization-and-shoaling-cohesion-of-fish-larvae-altered-under-ocean-acidification.pdf	https://scholar.google.com/scholar?q=related:s-FtD2g0ToEJ:scholar.google.com/&scioq=ocean+acidification+fish+behaviour&hl=en&as_sdt=0,5&as_ylo=2009&as_yhi=2018&as_vis=1
45	SA Watson, JB Fields, PL Munday	Ocean acidification alters predator behaviour and reduces predation rate	2017	Biology letters	royalsocietypublishing.org	https://royalsocietypublishing.org/doi/abs/10.1098/rsbl.2016.0797	https://scholar.google.com/scholar?cites=13436954637340415797&as_sdt=2005&sciodt=0,5&hl=en	9	2021-08-09 14:39:37		10.1098/rsbl.2016.0797							45	11.25	15	3	4	… of increased boldness at elevated CO 2 , similar to previous findings in fishes [18 … individuals differ in their tolerance to increased CO 2 . Indeed in fish, variation in … Google Scholar. 7 Rossi T, Connell SD, Nagelkerken I . 2016Silent oceans: ocean acidification impoverishes natural …	https://royalsocietypublishing.org/doi/pdf/10.1098/rsbl.2016.0797	https://scholar.google.com/scholar?q=related:NZe29QyneboJ:scholar.google.com/&scioq=ocean+acidification+fish+behaviour&hl=en&as_sdt=0,5&as_ylo=2009&as_yhi=2018&as_vis=1
77	C Schunter, MJ Welch, T Ryu, H Zhang…	Molecular signatures of transgenerational response to ocean acidification in a species of reef fish	2016	Nature Climate …	nature.com	https://www.nature.com/articles/nclimate3087	https://scholar.google.com/scholar?cites=6372840747665366078&as_sdt=2005&sciodt=0,5&hl=en	10	2021-08-09 14:39:37									77	15.4	15	5	5	… on marine life 5 . Recent studies show that the behaviour of marine fishes and some … However, in high CO 2 conditions juvenile fish exhibit a decreased avoidance of CAC … Consequently, species will need to adapt to avoid adverse effects of ocean acidification on behaviours that …	https://www.researchgate.net/profile/Celia-Schunter/publication/305768466_nclimate3087-s1/links/57a04bb108aec29aed21b86f/nclimate3087-s1.pdf	https://scholar.google.com/scholar?q=related:Ppy6LuXgcFgJ:scholar.google.com/&scioq=ocean+acidification+fish+behaviour&hl=en&as_sdt=0,5&as_ylo=2009&as_yhi=2018&as_vis=1
56	R Rosa, JL Rummer, PL Munday	Biological responses of sharks to ocean acidification	2017	Biology letters	royalsocietypublishing.org	https://royalsocietypublishing.org/doi/abs/10.1098/rsbl.2016.0796	https://scholar.google.com/scholar?cites=1263296188580444360&as_sdt=2005&sciodt=0,5&hl=en	11	2021-08-09 14:39:37		10.1098/rsbl.2016.0796							56	14	19	3	4	… the cartilaginous fishes (comprising approximately 1200 species) are found throughout all of the world's oceans, and many occupy … Higher ambient CO 2 levels act to acidify the blood and tissues of water-breathing marine … A contribution to the special feature 'Ocean acidification' …	https://royalsocietypublishing.org/doi/pdf/10.1098/rsbl.2016.0796	https://scholar.google.com/scholar?q=related:yDhxtjAhiBEJ:scholar.google.com/&scioq=ocean+acidification+fish+behaviour&hl=en&as_sdt=0,5&as_ylo=2009&as_yhi=2018&as_vis=1
50	MS Pimentel, F Faleiro, T Marques, R Bispo, G Dionísio…	Foraging behaviour, swimming performance and malformations of early stages of commercially important fishes under ocean acidification and warming	2016	Climatic Change	Springer	https://link.springer.com/article/10.1007/s10584-016-1682-5	https://scholar.google.com/scholar?cites=9034165749051217207&as_sdt=2005&sciodt=0,5&hl=en	12	2021-08-09 14:39:37		10.1007/s10584-016-1682-5							50	10	8	6	5	Early life stages of many marine organisms are being challenged by climate change, but little is known about their capacity to tolerate future ocean conditions. Here we investigated a comprehensive set of biological responses of larvae of two commercially important teleost …	https://research-repository.st-andrews.ac.uk/bitstream/handle/10023/10703/Pimenteletal2016_final_AM.pdf?sequence=1&isAllowed=y	https://scholar.google.com/scholar?q=related:N9UyOuLNX30J:scholar.google.com/&scioq=ocean+acidification+fish+behaviour&hl=en&as_sdt=0,5&as_ylo=2009&as_yhi=2018&as_vis=1
22	GT Kwan, TJ Hamilton…	CO2-induced ocean acidification does not affect individual or group behaviour in a temperate damselfish	2017	Royal Society open …	royalsocietypublishing.org	https://royalsocietypublishing.org/doi/abs/10.1098/rsos.170283	https://scholar.google.com/scholar?cites=8584492960153281802&as_sdt=2005&sciodt=0,5&hl=en	13	2021-08-09 14:39:37		10.1098/rsos.170283							22	5.5	7	3	4	… pH changes can exceed the predicted pH changes of the global surface ocean [45 … mind, we added two variables not commonly implemented in OA studies; oscillating acidification to replicate … behaviour to examine the natural social behaviour that is observed in most fish species …	https://royalsocietypublishing.org/doi/pdf/10.1098/rsos.170283	https://scholar.google.com/scholar?q=related:CiXHWt0-IncJ:scholar.google.com/&scioq=ocean+acidification+fish+behaviour&hl=en&as_sdt=0,5&as_ylo=2009&as_yhi=2018&as_vis=1
129	MCO Ferrari, MI McCormick, PL Munday…	Effects of ocean acidification on visual risk assessment in coral reef fishes	2012	Functional …	Wiley Online Library	https://besjournals.onlinelibrary.wiley.com/doi/abs/10.1111/j.1365-2435.2011.01951.x	https://scholar.google.com/scholar?cites=3245499764462179665&as_sdt=2005&sciodt=0,5&hl=en	14	2021-08-09 14:39:37		10.1111/j.1365-2435.2011.01951.x							129	14.33	32	4	9	… Effects of ocean acidification on visual risk assessment in coral reef fishes. Maud CO Ferrari Corresponding Author. Department of Biomedical Sciences, WCVM, University of Saskatchewan, Saskatoon, Saskatchewan S7N 5B4, Canada. Correspondence author …	https://besjournals.onlinelibrary.wiley.com/doi/pdf/10.1111/j.1365-2435.2011.01951.x	https://scholar.google.com/scholar?q=related:UdVhI9dUCi0J:scholar.google.com/&scioq=ocean+acidification+fish+behaviour&hl=en&as_sdt=0,5&as_ylo=2009&as_yhi=2018&as_vis=1
46	T Rossi, I Nagelkerken, SD Simpson…	Ocean acidification boosts larval fish development but reduces the window of opportunity for successful settlement	2015	… of the Royal …	royalsocietypublishing.org	https://royalsocietypublishing.org/doi/abs/10.1098/rspb.2015.1954	https://scholar.google.com/scholar?cites=4626096191342021210&as_sdt=2005&sciodt=0,5&hl=en	15	2021-08-09 14:39:37		10.1098/rspb.2015.1954							46	7.67	12	4	6	… Some studies suggest that swimming performances of larval fishes could be unaffected by ocean … acidification alters activity levels [19,20] and one study suggests that ocean acidification can have … However, the same physiological responses that fish use to prevent acidosis in a …	https://royalsocietypublishing.org/doi/full/10.1098/rspb.2015.1954	https://scholar.google.com/scholar?q=related:Woq61fkxM0AJ:scholar.google.com/&scioq=ocean+acidification+fish+behaviour&hl=en&as_sdt=0,5&as_ylo=2009&as_yhi=2018&as_vis=1
65	M Tresguerres, TJ Hamilton	Acid–base physiology, neurobiology and behaviour in relation to CO2-induced ocean acidification	2017	Journal of Experimental …	journals.biologists.com	https://journals.biologists.com/jeb/article-abstract/220/12/2136/34086	https://scholar.google.com/scholar?cites=14072840247620580137&as_sdt=2005&sciodt=0,5&hl=en	16	2021-08-09 14:39:37									65	16.25	33	2	4	… Acid–base physiology, neurobiology and behaviour in relation to CO 2 -induced ocean acidification … Martin Tresguerres, Trevor J. Hamilton; Acid–base physiology, neurobiology and behaviour in relation to CO 2 -induced ocean acidification …	https://journals.biologists.com/jeb/article/220/12/2136/34086	https://scholar.google.com/scholar?q=related:KbM-5KTFTMMJ:scholar.google.com/&scioq=ocean+acidification+fish+behaviour&hl=en&as_sdt=0,5&as_ylo=2009&as_yhi=2018&as_vis=1
39	M Milazzo, C Cattano, SH Alonzo…	Ocean acidification affects fish spawning but not paternity at CO2 seeps	2016	… of the Royal …	royalsocietypublishing.org	https://royalsocietypublishing.org/doi/abs/10.1098/rspb.2016.1021	https://scholar.google.com/scholar?cites=4570250799910134828&as_sdt=2005&sciodt=0,5&hl=en	17	2021-08-09 14:39:37		10.1098/rspb.2016.1021							39	7.8	10	4	5	… We provide the first evidence of the effects of ocean acidification on reproductive behaviour of fish in the wild. Satellite and sneaker male ocellated wrasse (Symphodus ocellatus) compete to fertilize eggs guarded by dominant nesting males. Key mating behaviours such as …	https://royalsocietypublishing.org/doi/pdf/10.1098/rspb.2016.1021	https://scholar.google.com/scholar?q=related:LKQWZ-PKbD8J:scholar.google.com/&scioq=ocean+acidification+fish+behaviour&hl=en&as_sdt=0,5&as_ylo=2009&as_yhi=2018&as_vis=1
179	TJ Hamilton, A Holcombe…	CO2-induced ocean acidification increases anxiety in Rockfish via alteration of GABAA receptor functioning	2014	Proceedings of the …	royalsocietypublishing.org	https://royalsocietypublishing.org/doi/abs/10.1098/rspb.2013.2509	https://scholar.google.com/scholar?cites=9464779710674233168&as_sdt=2005&sciodt=0,5&hl=en	18	2021-08-09 14:39:37		10.1098/rspb.2013.2509							179	25.57	60	3	7	… by burning of fossil fuels is readily absorbed by the ocean, lowering oceanic pH in a … and mollusks have received the most attention due to the potential impact of acidification on carbonate … Short-term fluctuations in ocean dynamics can create localized areas of low pH (approx …	https://royalsocietypublishing.org/doi/pdf/10.1098/rspb.2013.2509	https://scholar.google.com/scholar?q=related:UOcPFACnWYMJ:scholar.google.com/&scioq=ocean+acidification+fish+behaviour&hl=en&as_sdt=0,5&as_ylo=2009&as_yhi=2018&as_vis=1
109	I Nagelkerken, BD Russell, BM Gillanders…	Ocean acidification alters fish populations indirectly through habitat modification	2016	Nature Climate …	nature.com	https://www.nature.com/articles/nclimate2757	https://scholar.google.com/scholar?cites=873635638396402506&as_sdt=2005&sciodt=0,5&hl=en	19	2021-08-09 14:39:37									109	21.8	27	4	5	… hemispheres, using such natural laboratories 4 to investigate the effect of ocean acidification on plant … substantiate simple direct effects of reduced predator-avoidance behaviour by fishes, as observed … here show that this negative effect is naturally dampened when fish reside in …	https://courses.pbsci.ucsc.edu/eeb/bioe200b/pdf%20files/Nagelkerken%202015%20NCC.pdf	https://scholar.google.com/scholar?q=related:Sju9AfzGHwwJ:scholar.google.com/&scioq=ocean+acidification+fish+behaviour&hl=en&as_sdt=0,5&as_ylo=2009&as_yhi=2018&as_vis=1
65	MI McCormick, SA Watson, PL Munday	Ocean acidification reverses competition for space as habitats degrade	2013	Scientific Reports	nature.com	https://www.nature.com/articles/srep03280	https://scholar.google.com/scholar?cites=4912335354594666852&as_sdt=2005&sciodt=0,5&hl=en	20	2021-08-09 14:39:37	HTML								65	8.13	22	3	8	… Ocean acidification and elevated water temperature also affect the live coral that is an important … In addition, ocean warming causes corals to lose the symbiotic zooxanthellae that produce much … has resulted in widespread degradation of live coral and the fish communities that …	https://www.nature.com/articles/srep03280	https://scholar.google.com/scholar?q=related:ZCk1dPoeLEQJ:scholar.google.com/&scioq=ocean+acidification+fish+behaviour&hl=en&as_sdt=0,5&as_ylo=2009&as_yhi=2018&as_vis=1
193	MCO Ferrari, DL Dixson, PL Munday…	Intrageneric variation in antipredator responses of coral reef fishes affected by ocean acidification: implications for climate change projections on marine communities	2011	Global Change …	Wiley Online Library	https://onlinelibrary.wiley.com/doi/abs/10.1111/j.1365-2486.2011.02439.x	https://scholar.google.com/scholar?cites=3694146175001210347&as_sdt=2005&sciodt=0,5&hl=en	21	2021-08-09 14:39:37		10.1111/j.1365-2486.2011.02439.x							193	19.3	48	4	10	… CO 2 translates into increased levels of dissolved CO 2 in the oceans, leading to … is critical for understanding how reef fish community structure may be impacted by ocean acidification and for … Seawater for the system was pumped directly from the ocean into 70 L sumps, where it …	http://citeseerx.ist.psu.edu/viewdoc/download?doi=10.1.1.384.4266&rep=rep1&type=pdf	https://scholar.google.com/scholar?q=related:661QrV8-RDMJ:scholar.google.com/&scioq=ocean+acidification+fish+behaviour&hl=en&as_sdt=0,5&as_ylo=2009&as_yhi=2018&as_vis=1
56	PH Manríquez, ME Jara, ML Mardones…	Ocean acidification affects predator avoidance behaviour but not prey detection in the early ontogeny of a keystone species	2014	Marine Ecology …	int-res.com	https://www.int-res.com/abstracts/meps/v502/p157-167/	https://scholar.google.com/scholar?cites=8507045399896941965&as_sdt=2005&sciodt=0,5&hl=en	22	2021-08-09 14:39:37									56	8	14	4	7	… 1) relative to the small changes due to CaCO3 dissolution in the ocean (ΔCa is … 1975) suggests that in saline marine waters the effect of acidification on predator avoidance … These studies suggest that in fish, high CO2 levels impair neurotransmitter functions through interference …	http://www.int-res.com/articles/meps2014/502/m502p157.pdf	https://scholar.google.com/scholar?q=related:jWX6DLgYD3YJ:scholar.google.com/&scioq=ocean+acidification+fish+behaviour&hl=en&as_sdt=0,5&as_ylo=2009&as_yhi=2018&as_vis=1
14	T Rossi, JCA Pistevos, SD Connell, I Nagelkerken	On the wrong track: ocean acidification attracts larval fish to irrelevant environmental cues	2018	Scientific reports	nature.com	https://www.nature.com/articles/s41598-018-24026-6	https://scholar.google.com/scholar?cites=2036113275425983643&as_sdt=2005&sciodt=0,5&hl=en	23	2021-08-09 14:39:37	HTML								14	4.67	4	4	3	… Moreover, because ocean acidification has the potential to attract larval fish to anthropogenic sounds such … also be attracted to other anthropogenic noises commonly found in the ocean such as … As these artificial noises are becoming more and more widespread in our oceans.	https://www.nature.com/articles/s41598-018-24026-6	https://scholar.google.com/scholar?q=related:mww5eDy6QRwJ:scholar.google.com/&scioq=ocean+acidification+fish+behaviour&hl=en&as_sdt=0,5&as_ylo=2009&as_yhi=2018&as_vis=1
464	AC Wittmann, HO Pörtner	Sensitivities of extant animal taxa to ocean acidification	2013	Nature climate change	nature.com	https://www.nature.com/articles/nclimate1982	https://scholar.google.com/scholar?cites=18327624184610383234&as_sdt=2005&sciodt=0,5&hl=en	24	2021-08-09 14:39:37									464	58	232	2	8	… Anthropogenic CO 2 emitted to the atmosphere is absorbed by the oceans, causing a progressive increase in ocean inorganic carbon concentrations and … Ocean acidification has been reported to affect ocean biota, but the severity of this threat to ocean ecosystems (and …	https://www.researchgate.net/profile/Hans-Otto-Poertner/publication/259178444_Sensitivities_of_extant_animal_taxa_to_ocean_acidification/links/592aeb90aca27295a80b7506/Sensitivities-of-extant-animal-taxa-to-ocean-acidification.pdf	https://scholar.google.com/scholar?q=related:gmWPjBfNWP4J:scholar.google.com/&scioq=ocean+acidification+fish+behaviour&hl=en&as_sdt=0,5&as_ylo=2009&as_yhi=2018&as_vis=1
22	JCA Pistevos, I Nagelkerken, T Rossi, SD Connell	Ocean acidification alters temperature and salinity preferences in larval fish	2017	Oecologia	Springer	https://link.springer.com/article/10.1007/s00442-016-3778-z	https://scholar.google.com/scholar?cites=17926367961108553435&as_sdt=2005&sciodt=0,5&hl=en	25	2021-08-09 14:39:37		10.1007/s00442-016-3778-z							22	5.5	6	4	4	… Dispersal in oceanic larvae is mediated by their sensory abilities (such as detecting relevant cues … the detected effects as the egg-stage is more sensitive to ocean acidification than the … for fish to exhibit any genetic, epigenetic, or physiological adaptation to acidification over such …		https://scholar.google.com/scholar?q=related:257Rwq5Ax_gJ:scholar.google.com/&scioq=ocean+acidification+fish+behaviour&hl=en&as_sdt=0,5&as_ylo=2009&as_yhi=2018&as_vis=1
37	T Rossi, SD Connell…	Silent oceans: ocean acidification impoverishes natural soundscapes by altering sound production of the world's noisiest marine invertebrate	2016	Proceedings of the …	royalsocietypublishing.org	https://royalsocietypublishing.org/doi/abs/10.1098/rspb.2015.3046	https://scholar.google.com/scholar?cites=2699432007879383683&as_sdt=2005&sciodt=0,5&hl=en	26	2021-08-09 14:39:37		10.1098/rspb.2015.3046							37	7.4	12	3	5	… If levels of biological sound in the oceans are reduced while anthropogenic noise levels … A prolonged oceanic life phase, due to delayed settlement, is likely to increase predation … In conclusion, the results of our study show that ocean acidification could significantly reduce the …	https://royalsocietypublishing.org/doi/pdf/10.1098/rspb.2015.3046	https://scholar.google.com/scholar?q=related:g1r45BtPdiUJ:scholar.google.com/&scioq=ocean+acidification+fish+behaviour&hl=en&as_sdt=0,5&as_ylo=2009&as_yhi=2018&as_vis=1
57	MD Jarrold, C Humphrey, MI McCormick…	Diel CO 2 cycles reduce severity of behavioural abnormalities in coral reef fish under ocean acidification	2017	Scientific Reports	nature.com	https://www.nature.com/articles/s41598-017-10378-y	https://scholar.google.com/scholar?cites=461309075918013489&as_sdt=2005&sciodt=0,5&hl=en	27	2021-08-09 14:39:37	HTML								57	14.25	14	4	4	… Elevated CO 2 levels associated with ocean acidification (OA) have been shown to alter behavioural responses … fish reared at stable 750 µatm CO 2 were largely absent in fish reared at … have over-estimated the impacts of OA on the behavioural performance of coral reef fishes …	https://www.nature.com/articles/s41598-017-10378-y	https://scholar.google.com/scholar?q=related:McTBESnmZgYJ:scholar.google.com/&scioq=ocean+acidification+fish+behaviour&hl=en&as_sdt=0,5&as_ylo=2009&as_yhi=2018&as_vis=1
36	CSE Silva, SC Novais, MFL Lemos, S Mendes…	Effects of ocean acidification on the swimming ability, development and biochemical responses of sand smelt larvae	2016	Science of the Total …	Elsevier	https://www.sciencedirect.com/science/article/pii/S0048969716307719	https://scholar.google.com/scholar?cites=9852049356490309185&as_sdt=2005&sciodt=0,5&hl=en	28	2021-08-09 14:39:37									36	7.2	7	5	5	… Elsevier. Science of The Total Environment. Volumes 563–564, 1 September 2016, Pages 89-98. Science of The Total Environment. Effects of ocean acidification on the swimming ability, development and biochemical responses of sand smelt larvae …		https://scholar.google.com/scholar?q=related:QX44-7CCuYgJ:scholar.google.com/&scioq=ocean+acidification+fish+behaviour&hl=en&as_sdt=0,5&as_ylo=2009&as_yhi=2018&as_vis=1
16	M Duteil, EC Pope…	European sea bass show behavioural resilience to near-future ocean acidification	2016	Royal Society …	royalsocietypublishing.org	https://royalsocietypublishing.org/doi/abs/10.1098/rsos.160656	https://scholar.google.com/scholar?cites=14344723572795649216&as_sdt=2005&sciodt=0,5&hl=en	29	2021-08-09 14:39:37		10.1098/rsos.160656							16	3.2	5	3	5	… Figure 2. Behavioural resilience to near-future ocean acidification … We investigated the effects of near-future oceanic conditions upon behaviour in a commercially important and … allowed us to gauge whether our analysis method is sensitive to subtle changes in fish behaviour …	https://royalsocietypublishing.org/doi/full/10.1098/rsos.160656	https://scholar.google.com/scholar?q=related:wCyofRayEscJ:scholar.google.com/&scioq=ocean+acidification+fish+behaviour&hl=en&as_sdt=0,5&as_ylo=2009&as_yhi=2018&as_vis=1
116	WS Chung, NJ Marshall, SA Watson…	Ocean acidification slows retinal function in a damselfish through interference with GABAA receptors	2014	Journal of …	journals.biologists.com	https://journals.biologists.com/jeb/article-abstract/217/3/323/12975	https://scholar.google.com/scholar?cites=290085159179561646&as_sdt=2005&sciodt=0,5&hl=en	30	2021-08-09 14:39:37									116	16.57	29	4	7	… Chung, N. Justin Marshall, Sue-Ann Watson, Philip L. Munday, Göran E. Nilsson; Ocean acidification slows retinal … 2 on fast flicker fusion of marine fishes, our results show that the fish retina could be … CO 2 levels in the surface ocean are rising in line with rising atmospheric CO 2 …	https://www.researchgate.net/profile/Wen-Sung-Chung/publication/259985598_Ocean_acidification_slows_retinal_function_in_a_damselfish_through_interference_with_GABAA_receptors/links/5513a2490cf283ee08348bbf/Ocean-acidification-slows-retinal-function-in-a-damselfish-through-interference-with-GABAA-receptors.pdf	https://scholar.google.com/scholar?q=related:rqqCU-qWBgQJ:scholar.google.com/&scioq=ocean+acidification+fish+behaviour&hl=en&as_sdt=0,5&as_ylo=2009&as_yhi=2018&as_vis=1
7	A Rodriguez-Dominguez, SD Connell, C Baziret…	Irreversible behavioural impairment of fish starts early: Embryonic exposure to ocean acidification	2018	Marine pollution …	Elsevier	https://www.sciencedirect.com/science/article/pii/S0025326X18303990	https://scholar.google.com/scholar?cites=8703579384999066479&as_sdt=2005&sciodt=0,5&hl=en	31	2021-08-09 14:39:37									7	2.33	2	4	3	… Hoegh-Guldberg et al., 2014) and warm and acidify the world's oceans (Caldeira and … may therefore act as an adaptive mechanism that enables resistance to oceanic enrichment of … Even though parents had not been exposed to ocean acidification prior to reproduction, they did …		https://scholar.google.com/scholar?q=related:bztITVZTyXgJ:scholar.google.com/&scioq=ocean+acidification+fish+behaviour&hl=en&as_sdt=0,5&as_ylo=2009&as_yhi=2018&as_vis=1
58	AJ Esbaugh	Physiological implications of ocean acidification for marine fish: emerging patterns and new insights	2018	Journal of Comparative Physiology B	Springer	https://link.springer.com/content/pdf/10.1007/s00360-017-1105-6.pdf	https://scholar.google.com/scholar?cites=2525440941692504631&as_sdt=2005&sciodt=0,5&hl=en	32	2021-08-09 14:39:37		10.1007/s00360-017-1105-6							58	19.33	58	1	3	… 1). It is important to note that studies on acid–base physiology in fishes historically used P … from 5000 to 20,000 µatm, which initially made concerns about OA in fish dubious … 1 Summary of the available data demonstrating the effects of ocean acidification relevant carbon dioxide …		https://scholar.google.com/scholar?q=related:N0rP9icrDCMJ:scholar.google.com/&scioq=ocean+acidification+fish+behaviour&hl=en&as_sdt=0,5&as_ylo=2009&as_yhi=2018&as_vis=1
26	C Díaz-Gil, IA Catalán, M Palmer, CK Faulk…	Ocean acidification increases fatty acids levels of larval fish	2015	Biology …	royalsocietypublishing.org	https://royalsocietypublishing.org/doi/abs/10.1098/rsbl.2015.0331	https://scholar.google.com/scholar?cites=9288546655677793234&as_sdt=2005&sciodt=0,5&hl=en	33	2021-08-09 14:39:37		10.1098/rsbl.2015.0331							26	4.33	5	5	6	… Anthropogenic CO 2 in the atmosphere is dissolving into the oceans and acidifying them [1 … important because of the high biodiversity, presence of areas of special conservation interest (eg coral reefs), or importance to seafood production [2,3]. Ocean acidification (OA) has …	https://royalsocietypublishing.org/doi/full/10.1098/rsbl.2015.0331	https://scholar.google.com/scholar?q=related:0kNRc_iL54AJ:scholar.google.com/&scioq=ocean+acidification+fish+behaviour&hl=en&as_sdt=0,5&as_ylo=2009&as_yhi=2018&as_vis=1
35	JCA Pistevos, I Nagelkerken, T Rossi, SD Connell	Antagonistic effects of ocean acidification and warming on hunting sharks	2017	Oikos	Wiley Online Library	https://onlinelibrary.wiley.com/doi/abs/10.1111/oik.03182	https://scholar.google.com/scholar?cites=10098073488889826389&as_sdt=2005&sciodt=0,5&hl=en	34	2021-08-09 14:39:37		10.1111/oik.03182							35	8.75	9	4	4	… We here test whether ocean warming and acidification alter behavioural traits that mediate foraging … relevant finding because both these factors are inescapably interlinked in our future ocean … and salinity as the original incubation treatments, but were not acidified as fish are …		https://scholar.google.com/scholar?q=related:VUwRFVaQI4wJ:scholar.google.com/&scioq=ocean+acidification+fish+behaviour&hl=en&as_sdt=0,5&as_ylo=2009&as_yhi=2018&as_vis=1
7	JM Leis	Paradigm lost: Ocean acidification will overturn the concept of larval-fish biophysical dispersal	2018	Frontiers in Marine Science	frontiersin.org	https://www.frontiersin.org/articles/10.3389/fmars.2018.00047/full	https://scholar.google.com/scholar?cites=592602579450079633&as_sdt=2005&sciodt=0,5&hl=en	35	2021-08-09 14:39:37	HTML								7	2.33	7	1	3	… Paradigm Lost: Ocean Acidification Will Overturn the Concept of Larval-Fish Biophysical Dispersal … and some recent research has indicated anthropogenic acidification of the oceans will by … This paper evaluates the available publications on the effects of acidification on senses …	https://www.frontiersin.org/articles/10.3389/fmars.2018.00047/full	https://scholar.google.com/scholar?q=related:kSkaAehYOQgJ:scholar.google.com/&scioq=ocean+acidification+fish+behaviour&hl=en&as_sdt=0,5&as_ylo=2009&as_yhi=2018&as_vis=1
11	I Nagelkerken, KA Pitt, MD Rutte…	Ocean acidification alters fish–jellyfish symbiosis	2016	Proceedings of the …	royalsocietypublishing.org	https://royalsocietypublishing.org/doi/abs/10.1098/rspb.2016.1146	https://scholar.google.com/scholar?cites=3477980812842566702&as_sdt=2005&sciodt=0,5&hl=en	36	2021-08-09 14:39:37		10.1098/rspb.2016.1146							11	2.2	3	4	5	… 8]. This association is particularly advantageous for larval and juvenile fish species during their oceanic life stage … [28] observed that using either acidified or control … The potential for acclimation and adaptation in fishes towards ocean acidification effects remains elusive [33,34] …	https://royalsocietypublishing.org/doi/pdf/10.1098/rspb.2016.1146	https://scholar.google.com/scholar?q=related:LgQbRR9FRDAJ:scholar.google.com/&scioq=ocean+acidification+fish+behaviour&hl=en&as_sdt=0,5&as_ylo=2009&as_yhi=2018&as_vis=1
46	C Schunter, MJ Welch, GE Nilsson…	An interplay between plasticity and parental phenotype determines impacts of ocean acidification on a reef fish	2018	Nature ecology & …	nature.com	https://www.nature.com/articles/s41559-017-0428-8	https://scholar.google.com/scholar?cites=17007326283572879099&as_sdt=2005&sciodt=0,5&hl=en	37	2021-08-09 14:39:37									46	15.33	12	4	3	… Increased uptake of anthropogenic CO 2 by the oceans, and the seawater acidification it causes … provided evidence of a diverse range of responses and effects of ocean acidification conditions 2,3,4 , including altered growth rates, survival and reproduction 5,6 . Fish and other …	https://repository.kaust.edu.sa/bitstream/handle/10754/626399/Plasticity_MS_Accepted_modified_FINAL.pdf?sequence=1	https://scholar.google.com/scholar?q=related:-56GbyUpBuwJ:scholar.google.com/&scioq=ocean+acidification+fish+behaviour&hl=en&as_sdt=0,5&as_ylo=2009&as_yhi=2018&as_vis=1
52	BM Jellison, AT Ninokawa, TM Hill…	Ocean acidification alters the response of intertidal snails to a key sea star predator	2016	… of the Royal …	royalsocietypublishing.org	https://royalsocietypublishing.org/doi/abs/10.1098/rspb.2016.0890	https://scholar.google.com/scholar?cites=3672003124817914866&as_sdt=2005&sciodt=0,5&hl=en	38	2021-08-09 14:39:37		10.1098/rspb.2016.0890							52	10.4	13	4	5	… as amplified within rock pools that are chronically isolated from adjacent oceanic waters during … the full behavioural 'response function' of T. funebralis to seawater acidification, examining behavioural … high tide when pools again receive water from the adjacent ocean, resulting in …	https://royalsocietypublishing.org/doi/pdf/10.1098/rspb.2016.0890	https://scholar.google.com/scholar?q=related:8mvlDGOT9TIJ:scholar.google.com/&scioq=ocean+acidification+fish+behaviour&hl=en&as_sdt=0,5&as_ylo=2009&as_yhi=2018&as_vis=1
23	MJ Welch, PL Munday	Contrasting effects of ocean acidification on reproduction in reef fishes	2016	Coral Reefs	Springer	https://link.springer.com/content/pdf/10.1007/s00338-015-1385-9.pdf	https://scholar.google.com/scholar?cites=15322633575980551682&as_sdt=2005&sciodt=0,5&hl=en	39	2021-08-09 14:39:37		10.1007/s00338-015-1385-9							23	4.6	12	2	5	… The oceans have absorbed approximately one-third of the additional CO2 released by humans during this time, causing … In: Gattuso JP, Hannson L (eds) ocean acidification … Baumann H, Talmage SC, Gobler CJ (2012) Reduced early life growth and survival in a fish in direct …		https://scholar.google.com/scholar?q=related:Ak7L9w3upNQJ:scholar.google.com/&scioq=ocean+acidification+fish+behaviour&hl=en&as_sdt=0,5&as_ylo=2009&as_yhi=2018&as_vis=1
581	DL Dixson, PL Munday, GP Jones	Ocean acidification disrupts the innate ability of fish to detect predator olfactory cues	2010	Ecology letters	Wiley Online Library	https://onlinelibrary.wiley.com/doi/abs/10.1111/j.1461-0248.2009.01400.x	https://scholar.google.com/scholar?cites=4838012508449484383&as_sdt=2005&sciodt=0,5&hl=en	40	2021-08-09 14:39:37		10.1111/j.1461-0248.2009.01400.x							581	52.82	194	3	11	… day one portion of manufactured pre‐packaged frozen fish food (Fish Dinner; Fish Fuel Co … were reared in either control seawater (pH = 8.15 ± 0.07) or CO 2 ‐acidified seawater, from … To simulate ocean acidification the pH of treatment seawater was adjusted to 7.8 ± 0.05 in both …	https://www.academia.edu/download/50887519/Ocean_acidification_disrupts_the_innate_20161214-11553-1dkxqf9.pdf	https://scholar.google.com/scholar?q=related:Xy4HWb4SJEMJ:scholar.google.com/&scioq=ocean+acidification+fish+behaviour&hl=en&as_sdt=0,5&as_ylo=2009&as_yhi=2018&as_vis=1
66	F Lai, F Jutfelt, GE Nilsson	Altered neurotransmitter function in CO2-exposed stickleback (Gasterosteus aculeatus): a temperate model species for ocean acidification research	2015	Conservation Physiology	academic.oup.com	https://academic.oup.com/conphys/article-abstract/3/1/cov018/2571239	https://scholar.google.com/scholar?cites=3081771970687623707&as_sdt=2005&sciodt=0,5&hl=en	41	2021-08-09 14:39:37									66	11	22	3	6	… CO 2 level, widely affecting the ocean chemistry in a process commonly referred to as ocean acidification … within this century (Collins et al., 2013), and the resultant increase in oceanic CO 2 … of treatment, a double T-chamber was used to evaluate the effect of acidified water on …	https://academic.oup.com/conphys/article/3/1/cov018/2571239	https://scholar.google.com/scholar?q=related:G2KXh0enxCoJ:scholar.google.com/&scioq=ocean+acidification+fish+behaviour&hl=en&as_sdt=0,5&as_ylo=2009&as_yhi=2018&as_vis=1
74	HI Browman	Applying organized scepticism to ocean acidification research	2016		academic.oup.com	https://academic.oup.com/icesjms/article-abstract/73/3/529/2459146	https://scholar.google.com/scholar?cites=5846003681823745796&as_sdt=2005&sciodt=0,5&hl=en	42	2021-08-09 14:39:37									74	14.8	74	1	5	… Abstract. “Ocean acidification” (OA), a change in seawater chemistry driven by increased uptake of atmospheric CO 2 by the oceans, has probably been the most-studied single topic in marine science in recent times. The majority …	https://academic.oup.com/icesjms/article-pdf/73/3/529/31232236/fsw011.pdf	https://scholar.google.com/scholar?q=related:BOe6CmAtIVEJ:scholar.google.com/&scioq=ocean+acidification+fish+behaviour&hl=en&as_sdt=0,5&as_ylo=2009&as_yhi=2018&as_vis=1
135	S Bignami, IC Enochs, DP Manzello…	Ocean acidification alters the otoliths of a pantropical fish species with implications for sensory function	2013	Proceedings of the …	National Acad Sciences	https://www.pnas.org/content/110/18/7366.short	https://scholar.google.com/scholar?cites=778954839975350009&as_sdt=2005&sciodt=0,5&hl=en	43	2021-08-09 14:39:37									135	16.88	34	4	8	… Research Article. Ocean acidification alters the otoliths of a pantropical fish species with implications for sensory function … c Atlantic Oceanographic and Meteorological Laboratories, National Oceanic and Atmospheric Administration, Miami, FL 33149 …	https://www.pnas.org/content/pnas/110/18/7366.full.pdf	https://scholar.google.com/scholar?q=related:-U7NxExnzwoJ:scholar.google.com/&scioq=ocean+acidification+fish+behaviour&hl=en&as_sdt=0,5&as_ylo=2009&as_yhi=2018&as_vis=1
179	TA Branch, BM DeJoseph, LJ Ray…	Impacts of ocean acidification on marine seafood	2013	Trends in ecology & …	Elsevier	https://www.sciencedirect.com/science/article/pii/S0169534712002625	https://scholar.google.com/scholar?cites=16505217173131413119&as_sdt=2005&sciodt=0,5&hl=en	44	2021-08-09 14:39:37									179	22.38	45	4	8	… a blanket term covering a range of chemical reactions in the oceans that occurs … These equations explain the close correspondence between atmospheric CO 2 , oceanic surface pH, and … We detail these experiments, examine the direct effects of ocean acidification on fishes and …		https://scholar.google.com/scholar?q=related:f8YsEZJPDuUJ:scholar.google.com/&scioq=ocean+acidification+fish+behaviour&hl=en&as_sdt=0,5&as_ylo=2009&as_yhi=2018&as_vis=1
63	PH Manríquez, ME Jara, ML Mardones, JM Navarro…	Ocean Acidification Disrupts Prey Responses to Predator Cues but Not Net Prey Shell Growth in Concholepas concholepas (loco)	2013	PloS one	journals.plos.org	https://journals.plos.org/plosone/article?id=10.1371/journal.pone.0068643	https://scholar.google.com/scholar?cites=8529753741025212969&as_sdt=2005&sciodt=0,5&hl=en	45	2021-08-09 14:39:37	HTML								63	7.88	13	5	8	… Ocean acidification (OA), caused by the rapid uptake of anthropogenic CO 2 into the surface ocean, is a … invertebrates have been shown to decrease in size in response to OA [3], [4]. However, recent evidence has also shown that carbonate structures of fish [5], [6 …	https://journals.plos.org/plosone/article?id=10.1371/journal.pone.0068643	https://scholar.google.com/scholar?q=related:Kfpdu9XFX3YJ:scholar.google.com/&scioq=ocean+acidification+fish+behaviour&hl=en&as_sdt=0,5&as_ylo=2009&as_yhi=2018&as_vis=1
123	AOHC Leduc, PL Munday…	Effects of acidification on olfactory-mediated behaviour in freshwater and marine ecosystems: a synthesis	2013	… Transactions of the …	royalsocietypublishing.org	https://royalsocietypublishing.org/doi/abs/10.1098/rstb.2012.0447	https://scholar.google.com/scholar?cites=5087397829565862454&as_sdt=2005&sciodt=0,5&hl=en	46	2021-08-09 14:39:37		10.1098/rstb.2012.0447							123	15.38	41	3	8	… Anthropogenic acidification of lakes, rivers and the oceans can have dramatic and far-reaching … This would cause the pH of the ocean to drop another 0.3–0.4 units. Under such scenarios of future oceanic acidification, the ability of larval orange clownfish (Amphiprion percula) to …	https://royalsocietypublishing.org/doi/pdf/10.1098/rstb.2012.0447	https://scholar.google.com/scholar?q=related:NtJdLl8RmkYJ:scholar.google.com/&scioq=ocean+acidification+fish+behaviour&hl=en&as_sdt=0,5&as_ylo=2009&as_yhi=2018&as_vis=1
30	C Peng, X Zhao, S Liu, W Shi, Y Han, C Guo…	Ocean acidification alters the burrowing behaviour, Ca2+/Mg2+-ATPase activity, metabolism, and gene expression of a bivalve species, Sinonovacula constricta	2017	Marine Ecology …	int-res.com	https://www.int-res.com/abstracts/meps/v575/p107-117/	https://scholar.google.com/scholar?cites=6470339535197108723&as_sdt=2005&sciodt=0,5&hl=en	47	2021-08-09 14:39:37									30	7.5	4	7	4	… 2011), and fish (Munday et al … When exposed to more strongly acidified experimental sea- water, the gene expression of all genes examined … Different behavioural alterations due to the effects of ocean acidification on various marine mollusks in - cluding Mercenaria mercenaria …	https://www.researchgate.net/profile/Guangxu-Liu-2/publication/317553669_Ocean_acidification_alters_the_burrowing_behaviour_Ca2Mg2-ATPase_activity_metabolism_and_gene_expression_of_a_bivalve_species_Sinonovacula_constricta/links/5974a0c4a6fdcc83488e848e/Ocean-acidification-alters-the-burrowing-behaviour-Ca2-Mg2-ATPase-activity-metabolism-and-gene-expression-of-a-bivalve-species-Sinonovacula-const…	https://scholar.google.com/scholar?q=related:8_mWo4ZDy1kJ:scholar.google.com/&scioq=ocean+acidification+fish+behaviour&hl=en&as_sdt=0,5&as_ylo=2009&as_yhi=2018&as_vis=1
8	I Nagelkerken, SU Goldenberg, EOC Coni…	Microhabitat change alters abundances of competing species and decreases species richness under ocean acidification	2018	Science of the Total …	Elsevier	https://www.sciencedirect.com/science/article/pii/S0048969718326585	https://scholar.google.com/scholar?cites=10427400259316624416&as_sdt=2005&sciodt=0,5&hl=en	48	2021-08-09 14:39:37									8	2.67	2	4	3	… We show that changes in microhabitat availability under ocean acidification is directly associated with altered … to the vents (~25 m away) where pH levels represented ambient oceanic conditions … 2013, 2015) were used instead to calculate seawater pCO 2 . Ocean alkalinity is …		https://scholar.google.com/scholar?q=related:ICxiA0qRtZAJ:scholar.google.com/&scioq=ocean+acidification+fish+behaviour&hl=en&as_sdt=0,5&as_ylo=2009&as_yhi=2018&as_vis=1
57	PL Munday, MI McCormick, M Meekan…	Selective mortality associated with variation in CO2 tolerance in a marine fish	2012	… acidification	researchonline.jcu.edu.au	http://researchonline.jcu.edu.au/25839/	https://scholar.google.com/scholar?cites=14863614829662483773&as_sdt=2005&sciodt=0,5&hl=en	49	2021-08-09 14:39:37									57	6.33	14	4	9	… would be an important step toward understanding the potential for adaptation to ocean acidification in marine … was to test if variation in individual sensitivity of juvenile reef fishes to elevated CO2 … We focused on fish exposed to ~700µatm because this is where the greatest among …	https://researchonline.jcu.edu.au/25839/1/Munday_et_al__2012_Ocean_Acidifcation.pdf	https://scholar.google.com/scholar?q=related:PbVC0O8qRs4J:scholar.google.com/&scioq=ocean+acidification+fish+behaviour&hl=en&as_sdt=0,5&as_ylo=2009&as_yhi=2018&as_vis=1
280	AY Frommel, R Maneja, D Lowe, AM Malzahn…	Severe tissue damage in Atlantic cod larvae under increasing ocean acidification	2012	Nature Climate …	nature.com	https://www.nature.com/articles/nclimate1324	https://scholar.google.com/scholar?cites=9236989642086759403&as_sdt=2005&sciodt=0,5&hl=en	50	2021-08-09 14:39:37									280	31.11	56	5	9	… term effects such as reduced growth rates and reproduction 4,5 . In teleost fishes, early life … 6,7 . So far, impacts of relevant CO 2 concentrations on larval fish have been … Here we show detrimental effects of ocean acidification on the development of a mass-spawning fish species …	https://www.academia.edu/download/51019598/Severe_tissue_damage_in_Atlantic_cod_lar20161222-10549-3ilyhr.pdf	https://scholar.google.com/scholar?q=related:6zuLyiNhMIAJ:scholar.google.com/&scioq=ocean+acidification+fish+behaviour&hl=en&as_sdt=0,5&as_ylo=2009&as_yhi=2018&as_vis=1
43	N Espinel-Velasco, L Hoffmann, A Agüera…	Effects of ocean acidification on the settlement and metamorphosis of marine invertebrate and fish larvae: a review	2018	Marine Ecology …	int-res.com	https://www.int-res.com/abstracts/meps/v606/p237-257	https://scholar.google.com/scholar?cites=14626528543230368377&as_sdt=2005&sciodt=0,5&hl=en	51	2021-08-09 14:39:37									43	14.33	11	4	3	… the literature on the key direct and indirect responses associated with settlement in marine invertebrate and fish larvae to ocean acidification conditions … is passive transport due to water move- ment or active transport associated with larval swim- ming behaviour, larval flux …	https://espace.library.uq.edu.au/view/UQ:6e26092/UQ6e26092_OA.pdf?dsi_version=bb48812ae91c25cf95a55b3d60c4d47e	https://scholar.google.com/scholar?q=related:eZpbJDfe-8oJ:scholar.google.com/&scioq=ocean+acidification+fish+behaviour&hl=en&as_sdt=0,5&as_ylo=2009&as_yhi=2018&as_vis=1
157	PL Munday, M Gagliano, JM Donelson…	Ocean acidification does not affect the early life history development of a tropical marine fish	2011	Marine Ecology …	int-res.com	https://www.int-res.com/abstracts/meps/v423/p211-221/	https://scholar.google.com/scholar?cites=14501343755663122439&as_sdt=2005&sciodt=0,5&hl=en	52	2021-08-09 14:39:37									157	15.7	39	4	10	… No studies have investigated the potential effects of ocean acidification on fish skeletal growth. We tested the effects of CO2-induced ocean acidifi- cation on early life history development of a tropical marine fish, the spiny damselfish Acanthochromis polyacanthus …	http://www.int-res.com/articles/meps2010/423/m423p211.pdf	https://scholar.google.com/scholar?q=related:ByAhelAfP8kJ:scholar.google.com/&scioq=ocean+acidification+fish+behaviour&hl=en&as_sdt=0,5&as_ylo=2009&as_yhi=2018&as_vis=1
24	TD Laubenstein, JL Rummer, S Nicol, DM Parsons…	Correlated effects of ocean acidification and warming on behavioral and metabolic traits of a large pelagic fish	2018	Diversity	mdpi.com	https://www.mdpi.com/290278	https://scholar.google.com/scholar?cites=10148278967875517680&as_sdt=2005&sciodt=0,5&hl=en	53	2021-08-09 14:39:37									24	8	5	5	3	… The oceans are becoming more acidic due to increased uptake of anthropogenic carbon dioxide … of additional CO 2 into oceanic surface waters causes a decrease in oceanic pH through … 2 effects on early life stages of large pelagic fishes, but other ocean acidification studies on …	https://www.mdpi.com/1424-2818/10/2/35/pdf	https://scholar.google.com/scholar?q=related:8LzJEfTt1YwJ:scholar.google.com/&scioq=ocean+acidification+fish+behaviour&hl=en&as_sdt=0,5&as_ylo=2009&as_yhi=2018&as_vis=1
70	CC Roggatz, M Lorch, JD Hardege…	Ocean acidification affects marine chemical communication by changing structure and function of peptide signalling molecules	2016	Global Change …	Wiley Online Library	https://onlinelibrary.wiley.com/doi/abs/10.1111/gcb.13354	https://scholar.google.com/scholar?cites=17115749748744325030&as_sdt=2005&sciodt=0,5&hl=en	54	2021-08-09 14:39:37		10.1111/gcb.13354							70	14	18	4	5	… Effects of the change in ocean carbon chemistry and pH on the development, growth and … Here, we investigate the direct influence of future oceanic pH conditions on the structure and … present today and the protonated signalling peptides likely to be dominating in future oceans …	https://hull-repository.worktribe.com/OutputFile/439557	https://scholar.google.com/scholar?q=related:pgdjnrZbh-0J:scholar.google.com/&scioq=ocean+acidification+fish+behaviour&hl=en&as_sdt=0,5&as_ylo=2009&as_yhi=2018&as_vis=1
112	KJ Kroeker, E Sanford, BM Jellison…	Predicting the effects of ocean acidification on predator-prey interactions: a conceptual framework based on coastal molluscs	2014	The Biological …	journals.uchicago.edu	https://www.journals.uchicago.edu/doi/abs/10.1086/BBLv226n3p211	https://scholar.google.com/scholar?cites=15291118865852646221&as_sdt=2005&sciodt=0,5&hl=en	55	2021-08-09 14:39:37		10.1086/BBLv226n3p211							112	16	28	4	7	… is characterized by a shift in seawater carbonate chemistry due to the oceanic uptake of … at deep-sea volcanoes are imperfect analogs for CO 2 -driven ocean acidification, these systems … These examples suggest that predator preference for prey from acidified conditions may in …	https://www.journals.uchicago.edu/doi/pdf/10.1086/BBLv226n3p211	https://scholar.google.com/scholar?q=related:TcNruZf3NNQJ:scholar.google.com/&scioq=ocean+acidification+fish+behaviour&hl=en&as_sdt=0,5&as_ylo=2009&as_yhi=2018&as_vis=1
543	GE Nilsson, DL Dixson, P Domenici…	Near-future carbon dioxide levels alter fish behaviour by interfering with neurotransmitter function	2012	Nature Climate …	nature.com	https://www.nature.com/articles/nclimate1352	https://scholar.google.com/scholar?cites=1194388219291930639&as_sdt=2005&sciodt=0,5&hl=en	56	2021-08-09 14:39:37									543	60.33	136	4	9	… Predicted future CO 2 levels have been found to alter sensory responses and behaviour of marine fishes … Recent studies have shown that larval fish develop behavioural and sensory abnormalities when exposed to CO 2 levels predicted to occur in the sea by the end of this …	https://www.academia.edu/download/30198266/nilsson_et_al__2012_nature_climate_change_online.pdf	https://scholar.google.com/scholar?q=related:D5DO3sFRkxAJ:scholar.google.com/&scioq=ocean+acidification+fish+behaviour&hl=en&as_sdt=0,5&as_ylo=2009&as_yhi=2018&as_vis=1
11	MCO Ferrari, MI McCormick, SA Watson…	Predation in High CO2 Waters: Prey Fish from High-Risk Environments are Less Susceptible to Ocean Acidification	2017	Integrative and …	academic.oup.com	https://academic.oup.com/icb/article-abstract/57/1/55/3977925	https://scholar.google.com/scholar?cites=9518509573217653025&as_sdt=2005&sciodt=0,5&hl=en	57	2021-08-09 14:39:37									11	2.75	3	4	4	… since the beginning of the industrial revolution has been absorbed by the oceans (Sabine et al … Ocean acidification is known to affect the survival, growth, physiology, and calcification of marine organisms … Fish were then released in the wild and their in situ behavior was recorded …	https://academic.oup.com/icb/article/57/1/55/3977925	https://scholar.google.com/scholar?q=related:IRHLjgaKGIQJ:scholar.google.com/&scioq=ocean+acidification+fish+behaviour&hl=en&as_sdt=0,5&as_ylo=2009&as_yhi=2018&as_vis=1
36	P Schlegel, MT Binet, JN Havenhand…	Ocean acidification impacts on sperm mitochondrial membrane potential bring sperm swimming behaviour near its tipping point	2015	The Journal of …	journals.biologists.com	https://journals.biologists.com/jeb/article-abstract/218/7/1084/14542	https://scholar.google.com/scholar?cites=17435238583896870565&as_sdt=2005&sciodt=0,5&hl=en	58	2021-08-09 14:39:37									36	6	9	4	6	… Morita, 2012), polychaetes (Lewis et al., 2013; Schlegel et al., 2014) and fish (Frommel et … motility or slower swimming speeds (or a combination of the two) under acidified conditions, while others have found no or slightly stimulatory impacts of ocean acidification on sperm …	https://core.ac.uk/download/pdf/187643309.pdf	https://scholar.google.com/scholar?q=related:pY5bvx1p9vEJ:scholar.google.com/&scioq=ocean+acidification+fish+behaviour&hl=en&as_sdt=0,5&as_ylo=2009&as_yhi=2018&as_vis=1
128	JC Clements, HL Hunt	Marine animal behaviour in a high CO2 ocean	2015	Marine Ecology Progress Series	int-res.com	https://www.int-res.com/abstracts/meps/v536/p259-279	https://scholar.google.com/scholar?cites=1884326569512087268&as_sdt=2005&sciodt=0,5&hl=en	59	2021-08-09 14:39:37									128	21.33	64	2	6	… overall magnitude of change, which is important in determining the degree to which future oceanic CO2 conditions … in ambient CO2 water and simply introduced them to experimentally acidified environments … Clements & Hunt: Ocean acidification and marine animal behaviour …	https://www.int-res.com/articles/meps2015/536/m536p259.pdf	https://scholar.google.com/scholar?q=related:5C6ZCAh5JhoJ:scholar.google.com/&scioq=ocean+acidification+fish+behaviour&hl=en&as_sdt=0,5&as_ylo=2009&as_yhi=2018&as_vis=1
25	M Schmidt, G Gerlach, E Leo, KL Kunz…	Impact of ocean warming and acidification on the behaviour of two co-occurring gadid species, Boreogadus saida and Gadus morhua, from Svalbard	2017	Marine Ecology …	int-res.com	https://www.int-res.com/abstracts/meps/v571/p183-191/	https://scholar.google.com/scholar?cites=15075451946622274385&as_sdt=2005&sciodt=0,5&hl=en	60	2021-08-09 14:39:37									25	6.25	5	5	4	… RM, Grosell M (2014) Physiological impacts of ele- vated carbon dioxide and ocean acidification on fish … Fish Res 48: 87−91 Hop H, Gjøsæter H (2013) Polar cod (Boreogadus saida) and … York, NY Ishimatsu A, Hayashi M, Kikkawa T (2008) Fishes in high- CO2 acidified oceans …	https://epic.awi.de/id/eprint/44690/1/m571p183.pdf	https://scholar.google.com/scholar?q=related:UUvkGqzDNtEJ:scholar.google.com/&scioq=ocean+acidification+fish+behaviour&hl=en&as_sdt=0,5&as_ylo=2009&as_yhi=2018&as_vis=1
12	G Ghedini, SD Connell	Moving ocean acidification research beyond a simple science: investigating ecological change and their stabilizers	2017	Food Webs	Elsevier	https://www.sciencedirect.com/science/article/pii/S2352249616300179	https://scholar.google.com/scholar?cites=567094320375282619&as_sdt=2005&sciodt=0,5&hl=en	61	2021-08-09 14:39:37									12	3	6	2	4	… Elsevier. Food Webs. Volume 13, December 2017, Pages 53-59. Food Webs. Moving ocean acidification research beyond a simple science: Investigating ecological change and their stabilizers. Author links open overlay panelGiuliaGhedini 1.	https://drive.google.com/file/d/1UPs3ayN-gGuvX6zYtt-cVD68ii1CJiEy/view	https://scholar.google.com/scholar?q=related:uzscoEe53gcJ:scholar.google.com/&scioq=ocean+acidification+fish+behaviour&hl=en&as_sdt=0,5&as_ylo=2009&as_yhi=2018&as_vis=1
24	FO Borges, C Figueiredo, E Sampaio, R Rosa…	Transgenerational deleterious effects of ocean acidification on the reproductive success of a keystone crustacean (Gammarus locusta)	2018	Marine environmental …	Elsevier	https://www.sciencedirect.com/science/article/pii/S0141113618301089	https://scholar.google.com/scholar?cites=10517189679845753542&as_sdt=2005&sciodt=0,5&hl=en	62	2021-08-09 14:39:37									24	8	5	5	3	… Tanks were checked twice a day when individual's behaviour, size and sexual dimorphism … results highlight that first exposure (initial acclimation – F0) to acidified conditions systematically … of trans/multi-generational studies across animal taxa with ocean acidification (OA) and …		https://scholar.google.com/scholar?q=related:xkKclkqQ9JEJ:scholar.google.com/&scioq=ocean+acidification+fish+behaviour&hl=en&as_sdt=0,5&as_ylo=2009&as_yhi=2018&as_vis=1
149	F Jutfelt, K Bresolin de Souza, A Vuylsteke, J Sturve	Behavioural Disturbances in a Temperate Fish Exposed to Sustained High-CO2 Levels	2013	PloS one	journals.plos.org	https://journals.plos.org/plosone/article?id=10.1371/journal.pone.0065825	https://scholar.google.com/scholar?cites=17317274333046131258&as_sdt=2005&sciodt=0,5&hl=en	63	2021-08-09 14:39:37	HTML								149	18.63	37	4	8	… 4. Ishimatsu A, Hayashi M, Kikkawa T (2008) Fishes in high-CO2, acidified oceans … Simpson SD, Munday PL, Wittenrich ML, Manassa R, Dixson DL, et al. (2011) Ocean acidification erodes crucial auditory behaviour in a marine fish …	https://journals.plos.org/plosone/article?id=10.1371/journal.pone.0065825	https://scholar.google.com/scholar?q=related:Oko0S0FRU_AJ:scholar.google.com/&scioq=ocean+acidification+fish+behaviour&hl=en&as_sdt=0,5&as_ylo=2009&as_yhi=2018&as_vis=1
31	R Albright, KRN Anthony, M Baird, R Beeden…	Ocean acidification: Linking science to management solutions using the Great Barrier Reef as a case study	2016	Journal of …	Elsevier	https://www.sciencedirect.com/science/article/pii/S0301479716304753	https://scholar.google.com/scholar?cites=11596748049245013782&as_sdt=2005&sciodt=0,5&hl=en	64	2021-08-09 14:39:37									31	6.2	6	5	5	… Elsevier. Journal of Environmental Management. Volume 182, 1 November 2016, Pages 641-650. Journal of Environmental Management. Review. Ocean acidification: Linking science to management solutions using the Great Barrier Reef as a case study …	https://e-l.unifi.it/pluginfile.php/459745/mod_resource/content/1/Albright%20et%20al%202016%20.pdf	https://scholar.google.com/scholar?q=related:Fgf0mOjs76AJ:scholar.google.com/&scioq=ocean+acidification+fish+behaviour&hl=en&as_sdt=0,5&as_ylo=2009&as_yhi=2018&as_vis=1
6	AK Almén, A Brutemark, F Jutfelt, U Riebesell…	Ocean acidification causes no detectable effect on swimming activity and body size in a common copepod	2017	Hydrobiologia	Springer	https://link.springer.com/article/10.1007/s10750-017-3273-5	https://scholar.google.com/scholar?cites=18302335078678695453&as_sdt=2005&sciodt=0,5&hl=en	65	2021-08-09 14:39:37		10.1007/s10750-017-3273-5							6	1.5	1	5	4	… In fish, increased ambient CO 2 leads to accumulation of bicarbonate (HCO 3 … of the calanoid copepod Pseudocalanus acuspes (Giesbrecht, 1881) to near-future ocean acidification … After behaviour analysis the copepods were preserved in 4% buffered formaldehyde and stored …	https://drive.google.com/file/d/1XMsdpj97Nq-qAy3JGmCnEa5h1DbM5dhN/view	https://scholar.google.com/scholar?q=related:HY7QvMj0_v0J:scholar.google.com/&scioq=ocean+acidification+fish+behaviour&hl=en&as_sdt=0,5&as_ylo=2009&as_yhi=2018&as_vis=1
50	T Rossi, I Nagelkerken, JCA Pistevos…	Lost at sea: ocean acidification undermines larval fish orientation via altered hearing and marine soundscape modification	2016	Biology …	royalsocietypublishing.org	https://royalsocietypublishing.org/doi/abs/10.1098/rsbl.2015.0937	https://scholar.google.com/scholar?cites=3562433096067768661&as_sdt=2005&sciodt=0,5&hl=en	66	2021-08-09 14:39:37		10.1098/rsbl.2015.0937							50	10	13	4	5	… This failure in response suggests that even when ocean acidification leads to enlarged otoliths and … acoustic cues become of lower value for orientation in a future ocean, larvae will … A prolonged oceanic life phase, due to delayed settlement, is likely to increase predation risk …	https://royalsocietypublishing.org/doi/full/10.1098/rsbl.2015.0937	https://scholar.google.com/scholar?q=related:VeE2uwZOcDEJ:scholar.google.com/&scioq=ocean+acidification+fish+behaviour&hl=en&as_sdt=0,5&as_ylo=2009&as_yhi=2018&as_vis=1
26	F Faleiro, M Baptista, C Santos, ML Aurélio…	Seahorses under a changing ocean: the impact of warming and acidification on the behaviour and physiology of a poor-swimming bony-armoured fish	2015	Conservation …	academic.oup.com	https://academic.oup.com/conphys/article-abstract/3/1/cov009/2571230	https://scholar.google.com/scholar?cites=6838249555110618531&as_sdt=2005&sciodt=0,5&hl=en	67	2021-08-09 14:39:37									26	4.33	5	5	6	Seahorses are currently facing great challenges in the wild, including habitat degradation and overexploitation, and how they will endure additional stress from rapid climate change has yet to be determined. Unlike most fishes, the poor swimming skills of seahorses, along …	https://academic.oup.com/conphys/article/3/1/cov009/2571230	https://scholar.google.com/scholar?q=related:o2XXYb1X5l4J:scholar.google.com/&scioq=ocean+acidification+fish+behaviour&hl=en&as_sdt=0,5&as_ylo=2009&as_yhi=2018&as_vis=1
14	XY Xu, KR Yip, PKS Shin, SG Cheung	Predator–prey interaction between muricid gastropods and mussels under ocean acidification	2017	Marine pollution bulletin	Elsevier	https://www.sciencedirect.com/science/article/pii/S0025326X17300036	https://scholar.google.com/scholar?cites=11150811962721364756&as_sdt=2005&sciodt=0,5&hl=en	68	2021-08-09 14:39:37									14	3.5	4	4	4	… Ocean acidification (OA) can induce physiological stresses not directly related to calcification in marine organisms … of predator detection and impairment of anti-predatory responses in fish and gastropods … of visual risk assessment (Ferrari et al., 2012) in marine fishes, and the …		https://scholar.google.com/scholar?q=related:FOsui2akv5oJ:scholar.google.com/&scioq=ocean+acidification+fish+behaviour&hl=en&as_sdt=0,5&as_ylo=2009&as_yhi=2018&as_vis=1
7	MR Pegado, C Santos, A Couto, E Pinto…	Reduced impact of ocean acidification on growth and swimming performance of newly hatched tropical sharks (Chiloscyllium plagiosum)	2018	… Freshwater Behaviour …	Taylor & Francis	https://www.tandfonline.com/doi/abs/10.1080/10236244.2019.1590120	https://scholar.google.com/scholar?cites=11632852956761244906&as_sdt=2005&sciodt=0,5&hl=en	69	2021-08-09 14:39:37		10.1080/10236244.2019.1590120							7	2.33	1	5	3	… 2013; Munday et al. 2013; Green and Jutfelt 2014). Sharks have been roaming our oceans for 400 million years (Hashimoto et al … Reduced impact of ocean acidification … 1. Embryos at control conditions; 2. Juveniles at control conditions; 3. Juveniles at future oceanic conditions …		https://scholar.google.com/scholar?q=related:6kQbdCEycKEJ:scholar.google.com/&scioq=ocean+acidification+fish+behaviour&hl=en&as_sdt=0,5&as_ylo=2009&as_yhi=2018&as_vis=1
75	C Turley, JP Gattuso	Future biological and ecosystem impacts of ocean acidification and their socioeconomic-policy implications	2012	Current opinion in environmental sustainability	Elsevier	https://www.sciencedirect.com/science/article/pii/S1877343512000620	https://scholar.google.com/scholar?cites=11748744076391329568&as_sdt=2005&sciodt=0,5&hl=en	70	2021-08-09 14:39:37	HTML								75	8.33	38	2	9	… due to temperature effects), with lowest surface Ω aragonite in the Arctic and Southern Oceans currently mostly … The impacts of ocean acidification on marine systems … in the laboratory and in field mesocosms and observations were made in regions naturally acidified, such as CO …	https://www.sciencedirect.com/science/article/pii/S1877343512000620	https://scholar.google.com/scholar?q=related:IK9Hbn3sC6MJ:scholar.google.com/&scioq=ocean+acidification+fish+behaviour&hl=en&as_sdt=0,5&as_ylo=2009&as_yhi=2018&as_vis=1
22	R Jiahuan, S Wenhao, G Xiaofan, S Wei…	Ocean acidification impairs foraging behavior by interfering with olfactory neural signal transduction in black sea bream, Acanthopagrus schlegelii	2018	Frontiers in …	frontiersin.org	https://www.frontiersin.org/articles/10.3389/fphys.2018.01592/full	https://scholar.google.com/scholar?cites=2246213697633586353&as_sdt=2005&sciodt=0,5&hl=en	71	2021-08-09 14:39:37	HTML								22	7.33	4	5	3	… In recent years, ocean acidification (OA) caused by oceanic absorption of anthropogenic carbon dioxide … pathway for impaired foraging behavior of black sea bream under future ocean acidification (OA) conditions … 1) and (2) makes the fish raised in pCO 2 acidified seawater less …	https://www.frontiersin.org/articles/10.3389/fphys.2018.01592/full	https://scholar.google.com/scholar?q=related:sQwRAXUnLB8J:scholar.google.com/&scioq=ocean+acidification+fish+behaviour&hl=en&as_sdt=0,5&as_ylo=2009&as_yhi=2018&as_vis=1
17	C Cattano, A Calò, A Di Franco, R Firmamento…	Ocean acidification does not impair predator recognition but increases juvenile growth in a temperate wrasse off CO2 seeps	2017	Marine environmental …	Elsevier	https://www.sciencedirect.com/science/article/pii/S0141113617304865	https://scholar.google.com/scholar?cites=14027680491705382028&as_sdt=2005&sciodt=0,5&hl=en	72	2021-08-09 14:39:37									17	4.25	3	5	4	… High CO 2 levels enhanced the S. ocellatus post-settlement growth. Abstract. Fish behavioural effects under Ocean Acidification (OA) rely on changes expected to occur in brain function, which can be reversed by gabazine, a GABA-A antagonist …	https://www.researchgate.net/profile/Carlo_Cattano/publication/320599573_Ocean_acidification_does_not_impair_predator_recognition_but_increases_juvenile_growth_in_a_temperate_wrasse_off_CO_2_seeps/links/5a0981434585157013a792b8/Ocean-acidification-does-not-impair-predator-recognition-but-increases-juvenile-growth-in-a-temperate-wrasse-off-CO-2-seeps.pdf	https://scholar.google.com/scholar?q=related:jLTG2hVVrMIJ:scholar.google.com/&scioq=ocean+acidification+fish+behaviour&hl=en&as_sdt=0,5&as_ylo=2009&as_yhi=2018&as_vis=1
15	M Schmidt, HS Windisch, KU Ludwichowski…	Differences in neurochemical profiles of two gadid species under ocean warming and acidification	2017	Frontiers in …	Springer	https://link.springer.com/article/10.1186/s12983-017-0238-5	https://scholar.google.com/scholar?cites=2655007402465679268&as_sdt=2005&sciodt=0,5&hl=en	73	2021-08-09 14:39:37	HTML	10.1186/s12983-017-0238-5							15	3.75	4	4	4	… under treatment conditions) and parallel warming in the brain of two related fish species, polar … It has been shown that B. saida is behaviourally vulnerable to future ocean acidification scenarios, while … species compared to B. saida in a future warmer, more acidified polar ocean …	https://link.springer.com/article/10.1186/s12983-017-0238-5	https://scholar.google.com/scholar?q=related:pNf_ayp72CQJ:scholar.google.com/&scioq=ocean+acidification+fish+behaviour&hl=en&as_sdt=0,5&as_ylo=2009&as_yhi=2018&as_vis=1
60	S Dupont, HO Pörtner	A snapshot of ocean acidification research	2013		Springer	https://link.springer.com/article/10.1007/s00227-013-2282-9	https://scholar.google.com/scholar?cites=5758150106839972146&as_sdt=2005&sciodt=0,5&hl=en	74	2021-08-09 14:39:37	HTML	10.1007/s00227-013-2282-9							60	7.5	30	2	8	… additional doubling to tripling in acidity may occur by 2100 as the oceans absorb more … When scientists first became aware of the anticipated scale of ocean acidification, most eyes turned to … in high densities on the Atlantic floor and provide habitat and food for fish could become …	https://link.springer.com/article/10.1007/s00227-013-2282-9	https://scholar.google.com/scholar?q=related:MvmSoQMP6U8J:scholar.google.com/&scioq=ocean+acidification+fish+behaviour&hl=en&as_sdt=0,5&as_ylo=2009&as_yhi=2018&as_vis=1
90	CHL Schönberg, JKH Fang…	Bioerosion: the other ocean acidification problem	2017	ICES Journal of …	academic.oup.com	https://academic.oup.com/icesjms/article-abstract/74/4/895/3064242	https://scholar.google.com/scholar?cites=15865917273045437617&as_sdt=2005&sciodt=0,5&hl=en	75	2021-08-09 14:39:37									90	22.5	30	3	4		https://academic.oup.com/icesjms/article/74/4/895/3064242?login=true	https://scholar.google.com/scholar?q=related:sYyb17IPL9wJ:scholar.google.com/&scioq=ocean+acidification+fish+behaviour&hl=en&as_sdt=0,5&as_ylo=2009&as_yhi=2018&as_vis=1
82	L Green, F Jutfelt	Elevated carbon dioxide alters the plasma composition and behaviour of a shark	2014	Biology letters	royalsocietypublishing.org	https://royalsocietypublishing.org/doi/abs/10.1098/rsbl.2014.0538	https://scholar.google.com/scholar?cites=10479762698073672255&as_sdt=2005&sciodt=0,5&hl=en	76	2021-08-09 14:39:37		10.1098/rsbl.2014.0538							82	11.71	41	2	7	… the concurrent rise in surface water pCO 2 , is shifting the oceanic carbonate ion … 2012Near-future carbon dioxide levels alter fish behaviour by interfering with neurotransmitter … 2009Interacting effects of elevated temperature and ocean acidification on the aerobic performance of …	https://royalsocietypublishing.org/doi/pdf/10.1098/rsbl.2014.0538	https://scholar.google.com/scholar?q=related:PwoSVaaYb5EJ:scholar.google.com/&scioq=ocean+acidification+fish+behaviour&hl=en&as_sdt=0,5&as_ylo=2009&as_yhi=2018&as_vis=1
141	MJ Welch, SA Watson, JQ Welsh, MI McCormick…	Effects of elevated CO 2 on fish behaviour undiminished by transgenerational acclimation	2014	Nature Climate …	nature.com	https://www.nature.com/articles/nclimate2400	https://scholar.google.com/scholar?cites=17502560214281591011&as_sdt=2005&sciodt=0,5&hl=en	77	2021-08-09 14:39:37									141	20.14	28	5	7	… organisms may be able to adjust to projected future environmental changes, such as ocean acidification … of rising CO 2 on olfactory and cognitive impairment in reef fishes has not … We tested for transgenerational acclimation of coral reef fish behaviour at CO 2 levels projected to …	https://www.researchgate.net/profile/Sue-Ann-Watson/publication/266896030_Effects_of_elevated_CO2_on_fish_behaviour_undiminished_by_transgenerational_acclimation/links/5673965308aee7a42743cd33/Effects-of-elevated-CO2-on-fish-behaviour-undiminished-by-transgenerational-acclimation.pdf	https://scholar.google.com/scholar?q=related:45gjSMiV5fIJ:scholar.google.com/&scioq=ocean+acidification+fish+behaviour&hl=en&as_sdt=0,5&as_ylo=2009&as_yhi=2018&as_vis=1
128	PL Munday	Transgenerational acclimation of fishes to climate change and ocean acidification	2014	F1000prime reports	ncbi.nlm.nih.gov	https://www.ncbi.nlm.nih.gov/pmc/articles/PMC4229724/	https://scholar.google.com/scholar?cites=14682424201399658323&as_sdt=2005&sciodt=0,5&hl=en	78	2021-08-09 14:39:37	HTML								128	18.29	128	1	7	… Improved performance in offspring from parents that have experienced warmer or more acidified conditions could occur … Projecting coral reef futures under global warming and ocean acidification … The growing human footprint on coastal and open-ocean biogeochemistry …	https://www.ncbi.nlm.nih.gov/pmc/articles/PMC4229724/	https://scholar.google.com/scholar?q=related:U2cGNgVzwssJ:scholar.google.com/&scioq=ocean+acidification+fish+behaviour&hl=en&as_sdt=0,5&as_ylo=2009&as_yhi=2018&as_vis=1
101	TP Hurst, ER Fernandez…	Effects of ocean acidification on hatch size and larval growth of walleye pollock (Theragra chalcogramma)	2013	ICES Journal of Marine …	academic.oup.com	https://academic.oup.com/icesjms/article-abstract/70/4/812/727203	https://scholar.google.com/scholar?cites=14254258192151055052&as_sdt=2005&sciodt=0,5&hl=en	79	2021-08-09 14:39:37									101	12.63	34	3	8	… Ocean acidification is occurring throughout the world's oceans due to the release of terrestrially sequestered CO 2 … The dissolution of CO 2 into ocean waters results in a decrease in pH and … Regional patterns of oceanic CO 2 concentrations and pH are driven by local flow fields …	https://academic.oup.com/icesjms/article/70/4/812/727203	https://scholar.google.com/scholar?q=related:zIrdr01M0cUJ:scholar.google.com/&scioq=ocean+acidification+fish+behaviour&hl=en&as_sdt=0,5&as_ylo=2009&as_yhi=2018&as_vis=1
11	P Williamson, CM Turley, C Ostle	Ocean acidification	2017	MCCIP Science Review 2017	plymsea.ac.uk	http://plymsea.ac.uk/id/eprint/7781/	https://scholar.google.com/scholar?cites=3865717256608732463&as_sdt=2005&sciodt=0,5&hl=en	80	2021-08-09 14:39:37									11	2.75	4	3	4	… Subsequent research on fish has shown range from tolerant to vulnerable. Ocean acidification may affect the behaviour of fish larvae and juveniles WG II (A) Effects on larval fish behaviour not studied in UKOA, but confirmed elsewhere …	http://plymsea.ac.uk/id/eprint/7781/1/Williamson%20et%20al%202017%20MCCIP%20OA.pdf	https://scholar.google.com/scholar?q=related:L9VCCl3JpTUJ:scholar.google.com/&scioq=ocean+acidification+fish+behaviour&hl=en&as_sdt=0,5&as_ylo=2009&as_yhi=2018&as_vis=1
180	CE Cornwall, CL Hurd	Experimental design in ocean acidification research: problems and solutions	2016	ICES Journal of Marine Science	academic.oup.com	https://academic.oup.com/icesjms/article-abstract/73/3/572/2458712	https://scholar.google.com/scholar?cites=15167908492245168220&as_sdt=2005&sciodt=0,5&hl=en	81	2021-08-09 14:39:37									180	36	90	2	5	… One of the major challenges for ocean acidification research is that seawater carbonate chemistry must be manipulated correctly in order for experimental treatments to approximately simulate future high CO 2 oceans. Outwardly …	https://academic.oup.com/icesjms/article/73/3/572/2458712	https://scholar.google.com/scholar?q=related:XHDnIWk8f9IJ:scholar.google.com/&scioq=ocean+acidification+fish+behaviour&hl=en&as_sdt=0,5&as_ylo=2009&as_yhi=2018&as_vis=1
42	HO Pörtner, M Gutowska, A Ishimatsu…	Effects of ocean acidification on nektonic organisms	2011	… acidification	books.google.com	https://books.google.com/books?hl=en&lr=&id=eoxpAgAAQBAJ&oi=fnd&pg=PA154&dq=ocean+acidification+fish+behaviour&ots=0YqLvqX8t4&sig=VcxlS256vCTJjAUfzUvXSNVoX74	https://scholar.google.com/scholar?cites=5618898285856034123&as_sdt=2005&sciodt=0,5&hl=en	82	2021-08-09 14:39:37									42	4.2	11	4	10	… Fishes indeed maintain, or transiently increase, oxygen uptake when exposed to elevated pCO2 at rest … a shift from aerobic to anaerobic metabolism occurred in the marine fish Sparus aura … At the CO2 levels expected dur- ing ocean acidification scenarios and lower than 10 000 …		https://scholar.google.com/scholar?q=related:Sw2AhThW-k0J:scholar.google.com/&scioq=ocean+acidification+fish+behaviour&hl=en&as_sdt=0,5&as_ylo=2009&as_yhi=2018&as_vis=1
75	TP Hurst, ER Fernandez, JT Mathis, JA Miller…	Resiliency of juvenile walleye pollock to projected levels of ocean acidification	2012	Aquatic Biology	int-res.com	https://www.int-res.com/abstracts/ab/v17/n3/p247-259/	https://scholar.google.com/scholar?cites=11173078812883491377&as_sdt=2005&sciodt=0,5&hl=en	83	2021-08-09 14:39:37									75	8.33	15	5	9	… Alaska 99574, USA 6Present address: Pacific Marine Environmental Laboratory, National Oceanic and Atmospheric … atmospheric concentrations of CO2 rise, the pH of high-latitude oceans is pre … Several biological consequences of ocean acidifica- tion across this pH range have …	http://www.int-res.com/articles/ab2012/17/b017p247.pdf	https://scholar.google.com/scholar?q=related:MRpdmfu_DpsJ:scholar.google.com/&scioq=ocean+acidification+fish+behaviour&hl=en&as_sdt=0,5&as_ylo=2009&as_yhi=2018&as_vis=1
157	CS Murray, A Malvezzi, CJ Gobler…	Offspring sensitivity to ocean acidification changes seasonally in a coastal marine fish	2014	Marine Ecology Progress …	int-res.com	https://www.int-res.com/abstracts/meps/v504/p1-11	https://scholar.google.com/scholar?cites=497845254232281263&as_sdt=2005&sciodt=0,5&hl=en	84	2021-08-09 14:39:37									157	22.43	39	4	7	… ABSTRACT: Experimental assessments of species vul- nerabilities to ocean acidification are rapidly increasing in … It suggests that parents can condition their offspring to seasonally acidifying environments, either … of direct CO2-related survival reductions in wild fish offspring and …	http://www.int-res.com/articles/feature/m504p001.pdf	https://scholar.google.com/scholar?q=related:rxCh-56z6AYJ:scholar.google.com/&scioq=ocean+acidification+fish+behaviour&hl=en&as_sdt=0,5&as_ylo=2009&as_yhi=2018&as_vis=1
77	MCO Ferrari, PL Munday, JL Rummer…	Interactive effects of ocean acidification and rising sea temperatures alter predation rate and predator selectivity in reef fish communities	2015	Global change …	Wiley Online Library	https://onlinelibrary.wiley.com/doi/abs/10.1111/gcb.12818	https://scholar.google.com/scholar?cites=16239967324217501766&as_sdt=2005&sciodt=0,5&hl=en	85	2021-08-09 14:39:37		10.1111/gcb.12818							77	12.83	19	4	6	… are needed to understand how species-level sensitivity to warming and acidification will manifest … chosen to match the end-of-century projections for the tropical oceans based on … tightly linked to environmental temperature, will be particularly sensitive to ocean warming (Gilbert …	https://citeseerx.ist.psu.edu/viewdoc/download?doi=10.1.1.713.1&rep=rep1&type=pdf	https://scholar.google.com/scholar?q=related:RmjvAz30X-EJ:scholar.google.com/&scioq=ocean+acidification+fish+behaviour&hl=en&as_sdt=0,5&as_ylo=2009&as_yhi=2018&as_vis=1
63	M Pimentel, M Pegado, T Repolho, R Rosa	Impact of ocean acidification in the metabolism and swimming behavior of the dolphinfish (Coryphaena hippurus) early larvae	2014	Marine biology	Springer	https://link.springer.com/article/10.1007/s00227-013-2365-7	https://scholar.google.com/scholar?cites=14888741223590969776&as_sdt=2005&sciodt=0,5&hl=en	86	2021-08-09 14:39:37		10.1007/s00227-013-2365-7							63	9	16	4	7	… C. hippurus is a circumtropical oceanic pelagic species that is generally distributed in waters of the Atlantic, Pacific, and Indian Oceans (Castro et … Impact of ocean acidification on the metabolism and swimming behavior of Coryphaena hippurus recently hatched larvae …	https://repositorio.ul.pt/bitstream/10451/23982/1/ulsd072883_td_Marta_Silva.pdf#page=113	https://scholar.google.com/scholar?q=related:sMHaSEJvn84J:scholar.google.com/&scioq=ocean+acidification+fish+behaviour&hl=en&as_sdt=0,5&as_ylo=2009&as_yhi=2018&as_vis=1
58	D Bromhead, V Scholey, S Nicol, D Margulies…	The potential impact of ocean acidification upon eggs and larvae of yellowfin tuna (Thunnus albacares)	2015	Deep Sea Research …	Elsevier	https://www.sciencedirect.com/science/article/pii/S0967064514001027	https://scholar.google.com/scholar?cites=14774388465424391435&as_sdt=2005&sciodt=0,5&hl=en	87	2021-08-09 14:39:37									58	9.67	12	5	6	… 2 ) emissions are resulting in increasing absorption of CO 2 by the earth׳s oceans, which has led to a decline in ocean pH, a process known as ocean acidification (OA … investigated, although tuna are key components of pelagic ecosystems and, in the Pacific Ocean, form the …	https://www.academia.edu/download/39440127/The_Potential_Impact_of_Ocean_Acidificat20151026-23960-11968bb.pdf	https://scholar.google.com/scholar?q=related:C90__wcsCc0J:scholar.google.com/&scioq=ocean+acidification+fish+behaviour&hl=en&as_sdt=0,5&as_ylo=2009&as_yhi=2018&as_vis=1
39	CA Pfister, AJ Esbaugh, CA Frieder…	Detecting the unexpected: a research framework for ocean acidification	2014	… science & technology	ACS Publications	https://pubs.acs.org/doi/abs/10.1021/es501936p	https://scholar.google.com/scholar?cites=15652754281447827506&as_sdt=2005&sciodt=0,5&hl=en	88	2021-08-09 14:39:37		10.1021/es501936p							39	5.57	10	4	7	… Journal Logo. Detecting the Unexpected: A Research Framework for Ocean Acidification …	https://www.academia.edu/download/45838182/Detecting_the_Unexpected_A_Research_Fram20160521-29355-1b0kf8t.pdf	https://scholar.google.com/scholar?q=related:MigsThbBOdkJ:scholar.google.com/&scioq=ocean+acidification+fish+behaviour&hl=en&as_sdt=0,5&as_ylo=2009&as_yhi=2018&as_vis=1
175	AJ Esbaugh, R Heuer, M Grosell	Impacts of ocean acidification on respiratory gas exchange and acid–base balance in a marine teleost, Opsanus beta	2012	Journal of Comparative Physiology B	Springer	https://link.springer.com/article/10.1007/s00360-012-0668-5	https://scholar.google.com/scholar?cites=8378473269710963972&as_sdt=2005&sciodt=0,5&hl=en	89	2021-08-09 14:39:37		10.1007/s00360-012-0668-5							175	19.44	58	3	9	… In fact, current oceanic CO 2 levels represent an increase of 100 μatm (30 … Consequently, the effects of ocean acidification on these organisms have been frequently studied leading to … While the general physiological response of fish to hypercapnia (high environmental CO 2 ) is …	https://www.researchgate.net/profile/Andrew-Esbaugh/publication/224950321_Impacts_of_ocean_acidification_on_respiratory_gas_exchange_and_acid-base_balance_in_a_marine_teleost_Opsanus_beta/links/00b495220e04fe39ce000000/Impacts-of-ocean-acidification-on-respiratory-gas-exchange-and-acid-base-balance-in-a-marine-teleost-Opsanus-beta.pdf	https://scholar.google.com/scholar?q=related:BEU6OQxRRnQJ:scholar.google.com/&scioq=ocean+acidification+fish+behaviour&hl=en&as_sdt=0,5&as_ylo=2009&as_yhi=2018&as_vis=1
16	C Cattano, F Giomi, M Milazzo	Effects of ocean acidification on embryonic respiration and development of a temperate wrasse living along a natural CO2 gradient	2016	Conservation physiology	academic.oup.com	https://academic.oup.com/conphys/article-abstract/4/1/cov073/2951316	https://scholar.google.com/scholar?cites=16289190664717980171&as_sdt=2005&sciodt=0,5&hl=en	90	2021-08-09 14:39:37									16	3.2	5	3	5	… There is widespread concern that the increase of dissolved CO 2 concentrations in the oceans and the consequent alteration of the water chemistry (ocean acidification, OA) may … to increase up to ∼1000 µatm by the end of this century, and the average surface ocean pH will …	https://academic.oup.com/conphys/article/4/1/cov073/2951316	https://scholar.google.com/scholar?q=related:C9IfEZvUDuIJ:scholar.google.com/&scioq=ocean+acidification+fish+behaviour&hl=en&as_sdt=0,5&as_ylo=2009&as_yhi=2018&as_vis=1
240	PL Munday, JM Donelson…	Effects of ocean acidification on the early life history of a tropical marine fish	2009	Proceedings of the …	royalsocietypublishing.org	https://royalsocietypublishing.org/doi/abs/10.1098/rspb.2009.0784	https://scholar.google.com/scholar?cites=18081234343699880760&as_sdt=2005&sciodt=0,5&hl=en	91	2021-08-09 14:39:37		10.1098/rspb.2009.0784							240	20	80	3	12	… the past 200 years from human activities has been absorbed by the oceans (Sabine et al … 1. Schematic illustration of the experimental system used to simulate future ocean acidification environments for … 2. Experimental design used to test the effect of CO 2 acidification on the …	https://www.ncbi.nlm.nih.gov/pmc/articles/pmc2817176/	https://scholar.google.com/scholar?q=related:OBvTTNZy7foJ:scholar.google.com/&scioq=ocean+acidification+fish+behaviour&hl=en&as_sdt=0,5&as_ylo=2009&as_yhi=2018&as_vis=1
111	JA Godbold, M Solan	Long-term effects of warming and ocean acidification are modified by seasonal variation in species responses and environmental conditions	2013	… of the Royal Society B: Biological …	royalsocietypublishing.org	https://royalsocietypublishing.org/doi/abs/10.1098/rstb.2013.0186	https://scholar.google.com/scholar?cites=7042655617189296848&as_sdt=2005&sciodt=0,5&hl=en	92	2021-08-09 14:39:37		10.1098/rstb.2013.0186							111	13.88	56	2	8	… seasonally changing environmental conditions (temperature and photoperiod), to warming and ocean acidification affects the … We hypothesize that the effects of warming and acidification will develop over an … and were supplied with approximately 0.03 g of tropical fish flake food …	https://royalsocietypublishing.org/doi/pdf/10.1098/rstb.2013.0186	https://scholar.google.com/scholar?q=related:0Dr6YfiJvGEJ:scholar.google.com/&scioq=ocean+acidification+fish+behaviour&hl=en&as_sdt=0,5&as_ylo=2009&as_yhi=2018&as_vis=1
30	KYK Chan, D Grünbaum, M Arnberg…	Impacts of ocean acidification on survival, growth, and swimming behaviours differ between larval urchins and brittlestars	2016	ICES Journal of Marine …	academic.oup.com	https://academic.oup.com/icesjms/article-abstract/73/3/951/2457914	https://scholar.google.com/scholar?cites=7615423412953752149&as_sdt=2005&sciodt=0,5&hl=en	93	2021-08-09 14:39:37									30	6	8	4	5	… its carbonate chemistry and led to reduced pH, a process known as ocean acidification (OA). The average surface ocean pCO 2 level is predicted to rise to 1000 µatm by … of evidence suggests that these changes can significantly affect survival, growth, behaviour, and physiology …	https://academic.oup.com/icesjms/article/73/3/951/2457914	https://scholar.google.com/scholar?q=related:VSJN7z5rr2kJ:scholar.google.com/&scioq=ocean+acidification+fish+behaviour&hl=en&as_sdt=0,5&as_ylo=2009&as_yhi=2018&as_vis=1
63	AJ Esbaugh, R Ern, WM Nordi, AS Johnson	Respiratory plasticity is insufficient to alleviate blood acid–base disturbances after acclimation to ocean acidification in the estuarine red drum, Sciaenops ocellatus	2016	Journal of Comparative …	Springer	https://link.springer.com/content/pdf/10.1007/s00360-015-0940-6.pdf	https://scholar.google.com/scholar?cites=6110787576739339898&as_sdt=2005&sciodt=0,5&hl=en	94	2021-08-09 14:39:37		10.1007/s00360-015-0940-6							63	12.6	16	4	5	… Ocean acidification (OA) is a well-known threat facing the earth's oceans … method of determining water chemistry is outlined in the best prac- tices guidelines for ocean acidification research (Dickson … In all cases control fish were run side by side with ocean acidified treatments …	https://www.researchgate.net/profile/Andrew-Esbaugh/publication/292140893_Respiratory_plasticity_is_insufficient_to_alleviate_blood_acid-base_disturbances_after_acclimation_to_ocean_acidification_in_the_estuarine_red_drum_Sciaenops_ocellatus/links/562fd93808aed649430e00e3/Respiratory-plasticity-is-insufficient-to-alleviate-blood-acid-base-disturbances-after-acclimation-to-ocean-acidification-in-t…	https://scholar.google.com/scholar?q=related:eh5ruezgzVQJ:scholar.google.com/&scioq=ocean+acidification+fish+behaviour&hl=en&as_sdt=0,5&as_ylo=2009&as_yhi=2018&as_vis=1
58	T Lacoue-Labarthe, PALD Nunes, P Ziveri…	Impacts of ocean acidification in a warming Mediterranean Sea: an overview	2016	Regional Studies in …	Elsevier	https://www.sciencedirect.com/science/article/pii/S2352485515300116	https://scholar.google.com/scholar?cites=16059849212457911978&as_sdt=2005&sciodt=0,5&hl=en	95	2021-08-09 14:39:37									58	11.6	15	4	5		https://hal.archives-ouvertes.fr/hal-01253944/document	https://scholar.google.com/scholar?q=related:qgbkHsUL4N4J:scholar.google.com/&scioq=ocean+acidification+fish+behaviour&hl=en&as_sdt=0,5&as_ylo=2009&as_yhi=2018&as_vis=1
106	MH Stiasny, FH Mittermayer, M Sswat, R Voss, F Jutfelt…	Ocean acidification effects on Atlantic cod larval survival and recruitment to the fished population	2016	PloS one	journals.plos.org	https://journals.plos.org/plosone/article?id=10.1371/journal.pone.0155448	https://scholar.google.com/scholar?cites=5961776216213052543&as_sdt=2005&sciodt=0,5&hl=en	96	2021-08-09 14:39:37	HTML								106	21.2	18	6	5	… A third of the excess CO 2 is absorbed by the world's oceans, resulting in … Unfortunately, this may exacerbate direct CO 2 effects identified here, since oceanic waters in … Previously, ocean acidification has been shown to affect marine fish larvae's sensory abilities, morphology of …	https://journals.plos.org/plosone/article?id=10.1371/journal.pone.0155448	https://scholar.google.com/scholar?q=related:f1zAveF7vFIJ:scholar.google.com/&scioq=ocean+acidification+fish+behaviour&hl=en&as_sdt=0,5&as_ylo=2009&as_yhi=2018&as_vis=1
1	JCA Pistevos	Early life behaviour and sensory ecology of predatory fish under climate change and ocean acidification	2016		hekyll.services.adelaide.edu.au	https://hekyll.services.adelaide.edu.au/dspace/handle/2440/103738	https://scholar.google.com/scholar?cites=2809862116121007711&as_sdt=2005&sciodt=0,5&hl=en	97	2021-08-09 14:39:37									1	0.2	1	1	5	The early life cycle of a fish species is presumed to be the most vulnerable to abiotic change. Their successful development and growth is key to sustaining and connecting existing populations and dispersal to new habitats. Larvae and juvenile fish have to progressively …	https://hekyll.services.adelaide.edu.au/dspace/bitstream/2440/103738/2/02whole.pdf	https://scholar.google.com/scholar?q=related:X1Y4E7Wi_iYJ:scholar.google.com/&scioq=ocean+acidification+fish+behaviour&hl=en&as_sdt=0,5&as_ylo=2009&as_yhi=2018&as_vis=1
28	AE Punt, RJ Foy, MG Dalton, WC Long…	Effects of long-term exposure to ocean acidification conditions on future southern Tanner crab (Chionoecetes bairdi) fisheries management	2016	ICES Journal of …	academic.oup.com	https://academic.oup.com/icesjms/article-abstract/73/3/849/2458912	https://scholar.google.com/scholar?cites=3622735101187710868&as_sdt=2005&sciodt=0,5&hl=en	98	2021-08-09 14:39:37									28	5.6	6	5	5	… life stages of southern Tanner crab are exposed to variable ocean acidification conditions, ranging … The effects of decreased ocean pH on southern Tanner crab were assessed during … effects were also substantially greater for larvae exposed to more acidified conditions during …	https://academic.oup.com/icesjms/article/73/3/849/2458912	https://scholar.google.com/scholar?q=related:lN-hZWGKRjIJ:scholar.google.com/&scioq=ocean+acidification+fish+behaviour&hl=en&as_sdt=0,5&as_ylo=2009&as_yhi=2018&as_vis=1
34	E Sampaio, AR Lopes, S Francisco, JR Paula…	Ocean acidification dampens physiological stress response to warming and contamination in a commercially-important fish (Argyrosomus regius)	2018	Science of the Total …	Elsevier	https://www.sciencedirect.com/science/article/pii/S0048969717331170	https://scholar.google.com/scholar?cites=2643602729359617419&as_sdt=2005&sciodt=0,5&hl=en	99	2021-08-09 14:39:37									34	11.33	7	5	3	… Elsevier. Science of The Total Environment. Volume 618, 15 March 2018, Pages 388-398. Science of The Total Environment. Ocean acidification dampens physiological stress response to warming and contamination in a commercially-important fish (Argyrosomus regius) …	https://www.researchgate.net/profile/Eduardo-Sampaio/publication/321011341_Ocean_acidification_dampens_physiological_stress_response_to_warming_and_contamination_in_a_commercially-important_fish_Argyrosomus_regius/links/5a07294c0f7e9b68229b3379/Ocean-acidification-dampens-physiological-stress-response-to-warming-and-contamination-in-a-commercially-important-fish-Argyrosomus-regius.pdf	https://scholar.google.com/scholar?q=related:i627Cq32ryQJ:scholar.google.com/&scioq=ocean+acidification+fish+behaviour&hl=en&as_sdt=0,5&as_ylo=2009&as_yhi=2018&as_vis=1
41	CS Law, JJ Bell, HC Bostock, CE Cornwall…	Ocean acidification in New Zealand waters: trends and impacts	2018	New Zealand Journal …	Taylor & Francis	https://www.tandfonline.com/doi/abs/10.1080/00288330.2017.1374983	https://scholar.google.com/scholar?cites=4614380547531619914&as_sdt=2005&sciodt=0,5&hl=en	100	2021-08-09 14:39:37		10.1080/00288330.2017.1374983							41	13.67	8	5	3	… Review article. Ocean acidification in New Zealand waters: trends and impacts … ABSTRACT. ABSTRACT. The threat posed by ocean acidification (OA) to the diversity and productivity of New Zealand marine ecosystems is assessed in a synthesis of published trends and impacts …	https://www.marlborough.govt.nz/repository/libraries/id:1w1mps0ir17q9sgxanf9/hierarchy/Documents/Your%20Council/Environmental%20Policy%20and%20Plans/Hearings%20on%20the%20PMEP/Important%20Documents/Block%202%20-%20Responses%20to%20Panel%20Requests%20List/MFA__AQNZ_Cliff_Law_Ocean_Acidification.pdf	https://scholar.google.com/scholar?q=related:Sj4Y8qiSCUAJ:scholar.google.com/&scioq=ocean+acidification+fish+behaviour&hl=en&as_sdt=0,5&as_ylo=2009&as_yhi=2018&as_vis=1
49	RM Heuer, AJ Esbaugh…	Ocean Acidification Leads to Counterproductive Intestinal Base Loss in the Gulf Toadfish (Opsanus beta)	2012	… and Biochemical Zoology	journals.uchicago.edu	https://www.journals.uchicago.edu/doi/abs/10.1086/667617	https://scholar.google.com/scholar?cites=13356099044647427564&as_sdt=2005&sciodt=0,5&hl=en	101	2021-08-09 14:39:37		10.1086/667617							49	5.44	16	3	9	… expected to climb to 1,900 μatm by the year 2300, inducing an oceanic pH decline … Ocean acidification has particularly deleterious effects on many calcifying organisms due to the impacts of decreased … Fish otoliths were found to increase in size in white sea bass (Checkley et al …	https://www.researchgate.net/profile/Rachael-Heuer/publication/230697502_Ocean_Acidification_Leads_to_Counterproductive_Intestinal_Base_Loss_in_the_Gulf_Toadfish_Opsanus_beta/links/5400db1d0cf2c48563aee981/Ocean-Acidification-Leads-to-Counterproductive-Intestinal-Base-Loss-in-the-Gulf-Toadfish-Opsanus-beta.pdf	https://scholar.google.com/scholar?q=related:7N0kRVFlWrkJ:scholar.google.com/&scioq=ocean+acidification+fish+behaviour&hl=en&as_sdt=0,5&as_ylo=2009&as_yhi=2018&as_vis=1
27	C Turley, K Boot	The ocean acidification challenges facing science and society	2011	Ocean acidification. Oxford University Press …	books.google.com	https://books.google.com/books?hl=en&lr=&id=eoxpAgAAQBAJ&oi=fnd&pg=PA249&dq=ocean+acidification+fish+behaviour&ots=0YqLvqX9k_&sig=gSXRRZVS--XLqTBTGZH0OBmN0gY	https://scholar.google.com/scholar?cites=1810314312441188798&as_sdt=2005&sciodt=0,5&hl=en	102	2021-08-09 14:39:37									27	2.7	14	2	10	… The term 'fish'includes finfish and other creatures of oceanic origin that are consumed by humans … For example, loss to fisheries from ocean acidification by 2060 has been estimated to be 1.9 … 2 Carbon storage and regulation of gas and climate The oceans are an enormous store …		https://scholar.google.com/scholar?q=related:vtHclEaHHxkJ:scholar.google.com/&scioq=ocean+acidification+fish+behaviour&hl=en&as_sdt=0,5&as_ylo=2009&as_yhi=2018&as_vis=1
241	P Domenici, B Allan, MI McCormick…	Elevated carbon dioxide affects behavioural lateralization in a coral reef fish	2012	Biology …	royalsocietypublishing.org	https://royalsocietypublishing.org/doi/abs/10.1098/rsbl.2011.0591	https://scholar.google.com/scholar?cites=10223408066231765180&as_sdt=2005&sciodt=0,5&hl=en	103	2021-08-09 14:39:37		10.1098/rsbl.2011.0591							241	26.78	60	4	9	… A likely scenario is that altered ion concentrations in the tissues owing to acid–base regulation in a high-CO 2 environment [23] affect neural function in larval fishes, although this hypothesis remains to be … 2010Ocean acidification disrupts the innate ability of fish to detect …	https://royalsocietypublishing.org/doi/full/10.1098/rsbl.2011.0591?legid=roybiolett%3Brsbl.2011.0591v1&cited-by=yes&abspop=1	https://scholar.google.com/scholar?q=related:vIibZXjX4I0J:scholar.google.com/&scioq=ocean+acidification+fish+behaviour&hl=en&as_sdt=0,5&as_ylo=2009&as_yhi=2018&as_vis=1
39	F Murray, S Widdicombe, CL McNeill, M Solan	Consequences of a simulated rapid ocean acidification event for benthic ecosystem processes and functions	2013	Marine pollution bulletin	Elsevier	https://www.sciencedirect.com/science/article/pii/S0025326X12005619	https://scholar.google.com/scholar?cites=6452501858795548870&as_sdt=2005&sciodt=0,5&hl=en	104	2021-08-09 14:39:37	HTML								39	4.88	10	4	8	… Consequences of a simulated rapid ocean acidification event for benthic ecosystem processes and … of long-term, gradual changes in acidity associated with the oceanic uptake of … Following acidification, individuals of Amphiura filiformis exhibited emergent behaviour typical of a …	https://www.sciencedirect.com/science/article/pii/S0025326X12005619	https://scholar.google.com/scholar?q=related:xnAO9kDki1kJ:scholar.google.com/&scioq=ocean+acidification+fish+behaviour&hl=en&as_sdt=0,5&as_ylo=2009&as_yhi=2018&as_vis=1
95	S Koenigstein, FC Mark…	Modelling climate change impacts on marine fish populations: process‐based integration of ocean warming, acidification and other environmental drivers	2016	Fish and …	Wiley Online Library	https://onlinelibrary.wiley.com/doi/abs/10.1111/faf.12155	https://scholar.google.com/scholar?cites=3000216438655448861&as_sdt=2005&sciodt=0,5&hl=en	105	2021-08-09 14:39:37		10.1111/faf.12155							95	19	32	3	5	… 2010; Stramma et al. 2010). Across marine ecosystems, ocean acidification has emerged as an additional threat for marine fish populations, for example through impacts on larval behaviour and associated mortality as seen in coral reef fish (Munday et al. 2010) …	https://epic.awi.de/id/eprint/40360/1/Koenigstein_Modelling_climate_change_impacts_on_marine_fish_populations_preprint.pdf	https://scholar.google.com/scholar?q=related:HXdYg_TooikJ:scholar.google.com/&scioq=ocean+acidification+fish+behaviour&hl=en&as_sdt=0,5&as_ylo=2009&as_yhi=2018&as_vis=1
6	Z Ren, C Mu, R Li, W Song, C Wang	… of a γ‐aminobutyrate type A receptor‐associated protein gene, which is involved in the response of Portunus trituberculatus to CO2‐induced ocean acidification	2018	Aquaculture Research	Wiley Online Library	https://onlinelibrary.wiley.com/doi/abs/10.1111/are.13699	https://scholar.google.com/scholar?cites=16008222486241698012&as_sdt=2005&sciodt=0,5&hl=en	106	2021-08-09 14:39:37		10.1111/are.13699							6	2	1	5	3	… Ocean acidification had some effects on survival (Christopher, Swiney, & Foy, 2013), metabolism (Pimentel et al … In previous studies of fish in CO 2 ‐induced OA, abnormal behaviours include … about OA were involved in the relationship between animal behaviour abnormity and …	https://www.researchgate.net/profile/Song-Weiwei/publication/324698349_Characterization_of_a_g-aminobutyrate_type_A_receptor-associated_protein_gene_which_is_involved_in_the_response_of_Portunus_trituberculatus_to_CO_2_-induced_ocean_acidification/links/6038d435299bf1cc26f0475c/Characterization-of-a-g-aminobutyrate-type-A-receptor-associated-protein-gene-which-is-involved-in-the-response-of-Portu…	https://scholar.google.com/scholar?q=related:3GDbOYmhKN4J:scholar.google.com/&scioq=ocean+acidification+fish+behaviour&hl=en&as_sdt=0,5&as_ylo=2009&as_yhi=2018&as_vis=1
102	E Sanford, B Gaylord, A Hettinger…	Ocean acidification increases the vulnerability of native oysters to predation by invasive snails	2014	… of the Royal …	royalsocietypublishing.org	https://royalsocietypublishing.org/doi/abs/10.1098/rspb.2013.2681	https://scholar.google.com/scholar?cites=2370083899483308841&as_sdt=2005&sciodt=0,5&hl=en	107	2021-08-09 14:39:37		10.1098/rspb.2013.2681							102	14.57	26	4	7	… Oysters raised under acidified conditions did not have thinner shells, but were 29–40% smaller … one-third of this anthropogenic CO 2 has been absorbed by the oceans, driving reductions in … As a result, ocean acidification may reduce bivalve growth and survival, and can lead to …	https://royalsocietypublishing.org/doi/pdf/10.1098/rspb.2013.2681	https://scholar.google.com/scholar?q=related:KUOT1L865CAJ:scholar.google.com/&scioq=ocean+acidification+fish+behaviour&hl=en&as_sdt=0,5&as_ylo=2009&as_yhi=2018&as_vis=1
122	SC Fitzer, GS Caldwell, AJ Close, AS Clare…	Ocean acidification induces multi-generational decline in copepod naupliar production with possible conflict for reproductive resource allocation	2012	Journal of Experimental …	Elsevier	https://www.sciencedirect.com/science/article/pii/S0022098112000871	https://scholar.google.com/scholar?cites=1991667404707855073&as_sdt=2005&sciodt=0,5&hl=en	108	2021-08-09 14:39:37									122	13.56	24	5	9	… the pre-industrial steady-state global cycle of carbon dioxide (CO 2 ), resulting in increased carbon inventories in the atmosphere, oceans and on … that by 2100 surface ocean pH could fall by as much as 0.5 units (Raven et al., 2005), a process termed “ocean acidification” (OA) …		https://scholar.google.com/scholar?q=related:4fpVyPPSoxsJ:scholar.google.com/&scioq=ocean+acidification+fish+behaviour&hl=en&as_sdt=0,5&as_ylo=2009&as_yhi=2018&as_vis=1
88	JC Clements, T Chopin	Ocean acidification and marine aquaculture in North America: potential impacts and mitigation strategies	2017	Reviews in Aquaculture	Wiley Online Library	https://onlinelibrary.wiley.com/doi/abs/10.1111/raq.12140	https://scholar.google.com/scholar?cites=15620855913803607014&as_sdt=2005&sciodt=0,5&hl=en	109	2021-08-09 14:39:37		10.1111/raq.12140							88	22	44	2	4	… As anthropogenic CO 2 dissolves into the oceans, the CO 2 reacts with seawater to form … pCO 2 (μatm; dark blue) and pH (green) in the subtropical North Pacific Ocean (Hawaii). BOTTOM: Time series of oceanic calcite (purple) and aragonite (light blue) saturation state in the …	https://www.academia.edu/download/45790120/ClementsChopin_OAAuacultureReview.pdf	https://scholar.google.com/scholar?q=related:5uvS1bBtyNgJ:scholar.google.com/&scioq=ocean+acidification+fish+behaviour&hl=en&as_sdt=0,5&as_ylo=2009&as_yhi=2018&as_vis=1
55	JH Stillman, AW Paganini	Biochemical adaptation to ocean acidification	2015	The Journal of experimental …	journals.biologists.com	https://journals.biologists.com/jeb/article-abstract/218/12/1946/13671	https://scholar.google.com/scholar?cites=992997007989280808&as_sdt=2005&sciodt=0,5&hl=en	110	2021-08-09 14:39:37									55	9.17	28	2	6	Skip to Main Content Advertisement. Umbrella Alt Text Umbrella Alt Text Close. Journals: Development; Journal of Cell Science; Journal of Experimental Biology; Disease Models & Mechanisms; Biology Open. Community sites: The …	https://www.researchgate.net/profile/Adam-Paganini/publication/278679279_Biochemical_adaptation_to_ocean_acidification/links/5583485908aefa35fe30b978/Biochemical-adaptation-to-ocean-acidification.pdf	https://scholar.google.com/scholar?q=related:KBA6hITVxw0J:scholar.google.com/&scioq=ocean+acidification+fish+behaviour&hl=en&as_sdt=0,5&as_ylo=2009&as_yhi=2018&as_vis=1
30	JC Clements, MM Bishop, HL Hunt	Elevated temperature has adverse effects on GABA-mediated avoidance behaviour to sediment acidification in a wide-ranging marine bivalve	2017	Marine biology	Springer	https://link.springer.com/content/pdf/10.1007/s00227-017-3085-1.pdf	https://scholar.google.com/scholar?cites=10464586511521696425&as_sdt=2005&sciodt=0,5&hl=en	111	2021-08-09 14:39:37		10.1007/s00227-017-3085-1							30	7.5	10	3	4	… biological responses, we assessed the effects of elevated water temperature (ie, ocean warming) on … 28.82″N, 66°28′17.97″W) under Department of Fisheries and Oceans Section 52 … clams to low pH conditions, but exposed them to acute sediment acidification when they …	https://www.academia.edu/download/52202868/clementsetal_2017_marbiol.pdf	https://scholar.google.com/scholar?q=related:qUqYDP2tOZEJ:scholar.google.com/&scioq=ocean+acidification+fish+behaviour&hl=en&as_sdt=0,5&as_ylo=2009&as_yhi=2018&as_vis=1
39	JN Smith, G De'ath, C Richter, A Cornils…	Ocean acidification reduces demersal zooplankton that reside in tropical coral reefs	2016	Nature Climate …	nature.com	https://www.nature.com/articles/nclimate3122	https://scholar.google.com/scholar?cites=5069419668897151686&as_sdt=2005&sciodt=0,5&hl=en	112	2021-08-09 14:39:37									39	7.8	8	5	5	… Since zooplankton represent a major source of nutrients for corals, fish and other planktivores, this ecological feedback may represent an additional mechanism of how coral reefs will be affected by ocean acidification. You have full access to this article via your institution …	https://pearl.plymouth.ac.uk/bitstream/handle/10026.1/8121/Smith-et-al-NCLIM-16050902-resubmission-v4.pdf?sequence=1	https://scholar.google.com/scholar?q=related:xjr-dVQyWkYJ:scholar.google.com/&scioq=ocean+acidification+fish+behaviour&hl=en&as_sdt=0,5&as_ylo=2009&as_yhi=2018&as_vis=1
197	MCO Ferrari, MI McCormick, PL Munday…	Putting prey and predator into the CO2 equation – qualitative and quantitative effects of ocean acidification on predator–prey interactions	2011	Ecology …	Wiley Online Library	https://onlinelibrary.wiley.com/doi/abs/10.1111/j.1461-0248.2011.01683.x	https://scholar.google.com/scholar?cites=1759771033612714588&as_sdt=2005&sciodt=0,5&hl=en	113	2021-08-09 14:39:37		10.1111/j.1461-0248.2011.01683.x							197	19.7	49	4	10	… Oceans are acidifying through increased levels of dissolved carbon dioxide (CO 2 ) from anthropogenic sources (Sabine et al … A few studies have investigated the effects of ocean acidification on interspecific interactions involving a variety of taxa (Wootton et al. 2008) …	https://www.academia.edu/download/41527831/Ferrari_20et_20al_202011_20Ecol_20Letters.pdf	https://scholar.google.com/scholar?q=related:XAKCcG72axgJ:scholar.google.com/&scioq=ocean+acidification+fish+behaviour&hl=en&as_sdt=0,5&as_ylo=2009&as_yhi=2018&as_vis=1
109	R Haigh, D Ianson, CA Holt, HE Neate, AM Edwards	Effects of ocean acidification on temperate coastal marine ecosystems and fisheries in the Northeast Pacific	2015	PloS one	journals.plos.org	https://journals.plos.org/plosone/article?id=10.1371/journal.pone.0117533	https://scholar.google.com/scholar?cites=14915042683760122578&as_sdt=2005&sciodt=0,5&hl=en	114	2021-08-09 14:39:37	HTML								109	18.17	22	5	6	As the oceans absorb anthropogenic CO2 they become more acidic, a problem termed ocean acidification (OA). Since this increase in CO2 is occurring rapidly, OA may have profound implications for marine ecosystems. In the temperate northeast Pacific, fisheries play key economic …	https://journals.plos.org/plosone/article?id=10.1371/journal.pone.0117533	https://scholar.google.com/scholar?q=related:0ppPL0zg_M4J:scholar.google.com/&scioq=ocean+acidification+fish+behaviour&hl=en&as_sdt=0,5&as_ylo=2009&as_yhi=2018&as_vis=1
1	TO Bamber, AC Jackson, RP Mansfield	The effects of ocean acidification on feeding and contest behaviour by the beadlet anemone Actinia equina	2018	Ocean Science Journal	Springer	https://link.springer.com/article/10.1007/s12601-018-0023-1	https://scholar.google.com/scholar?cites=3945110894693317359&as_sdt=2005&sciodt=0,5&hl=en	115	2021-08-09 14:39:37		10.1007/s12601-018-0023-1							1	0.33	0	3	3	… Abstract - Increasing concentrations of atmospheric carbon dioxide are causing oceanic pH to decline … Increase in observed net carbon dioxide uptake by land and oceans during the … ML, Manassa R, Dixson DL, Gagliano M, Yan HY (2011) Ocean acidification erodes crucial …		https://scholar.google.com/scholar?q=related:7_q35XTZvzYJ:scholar.google.com/&scioq=ocean+acidification+fish+behaviour&hl=en&as_sdt=0,5&as_ylo=2009&as_yhi=2018&as_vis=1
39	C Baggini, Y Issaris, M Salomidi…	Herbivore diversity improves benthic community resilience to ocean acidification	2015	Journal of Experimental …	Elsevier	https://www.sciencedirect.com/science/article/pii/S0022098115001070	https://scholar.google.com/scholar?cites=5539185369933832719&as_sdt=2005&sciodt=0,5&hl=en	116	2021-08-09 14:39:37									39	6.5	10	4	6	… has shown that major ecological shifts occur due to chronic exposure to acidified seawater … Ocean acidification is detrimental to many sea urchin species and their densities often decrease as … Although increasing CO 2 can affect fish behaviour, making them less alert to predators …	https://pearl.plymouth.ac.uk/bitstream/handle/10026.1/3898/Baggini%20et%20al.%202015%20JEMBE.pdf?sequence=1&isAllowed=y	https://scholar.google.com/scholar?q=related:D2Ly_74j30wJ:scholar.google.com/&scioq=ocean+acidification+fish+behaviour&hl=en&as_sdt=0,5&as_ylo=2009&as_yhi=2018&as_vis=1
98	WJF Le Quesne, JK Pinnegar	The potential impacts of ocean acidification: scaling from physiology to fisheries	2012	Fish and Fisheries	Wiley Online Library	https://onlinelibrary.wiley.com/doi/abs/10.1111/j.1467-2979.2011.00423.x	https://scholar.google.com/scholar?cites=487510843087679662&as_sdt=2005&sciodt=0,5&hl=en	117	2021-08-09 14:39:37		10.1111/j.1467-2979.2011.00423.x							98	10.89	49	2	9	… releases of CO 2 are altering the carbonate chemistry of the oceans (Caldeira and … calcifying species and biogenic habitats of biodiversity concern, such as the ocean quahog (Arctica … that commercially harvested species are any more or less susceptible to acidification than non …		https://scholar.google.com/scholar?q=related:rnBkYof8wwYJ:scholar.google.com/&scioq=ocean+acidification+fish+behaviour&hl=en&as_sdt=0,5&as_ylo=2009&as_yhi=2018&as_vis=1
470	F Melzner, J Thomsen, W Koeve, A Oschlies…	Future ocean acidification will be amplified by hypoxia in coastal habitats	2013	Marine Biology	Springer	https://link.springer.com/article/10.1007/s00227-012-1954-1	https://scholar.google.com/scholar?cites=1264546350012701764&as_sdt=2005&sciodt=0,5&hl=en	118	2021-08-09 14:39:37		10.1007/s00227-012-1954-1							470	58.75	94	5	8	… end of the century (IPCC 2007). It is well documented that the past time change in atmospheric pCO 2 has led to an oceanic uptake of CO 2 and associated ocean acidification (Kleypas et al. 1999). With this continuing in future …	https://imedea.uib-csic.es/master/cambioglobal/Modulo_III_cod101608/Tema_8-acidificaci%C3%83%C2%B3n/hypoxia%20%26%20OA%20Melzner.pdf	https://scholar.google.com/scholar?q=related:RByGmjSSjBEJ:scholar.google.com/&scioq=ocean+acidification+fish+behaviour&hl=en&as_sdt=0,5&as_ylo=2009&as_yhi=2018&as_vis=1
60	EE Flynn, BE Bjelde, NA Miller…	Ocean acidification exerts negative effects during warming conditions in a developing Antarctic fish	2015	Conservation …	academic.oup.com	https://academic.oup.com/conphys/article-abstract/3/1/cov033/2571254	https://scholar.google.com/scholar?cites=14236386703611383505&as_sdt=2005&sciodt=0,5&hl=en	119	2021-08-09 14:39:37									60	10	15	4	6	… Article Navigation. Ocean acidification exerts negative effects during warming conditions in a developing Antarctic fish. Erin E Flynn, Erin E Flynn. Department of Biology, San Francisco State University, San Francisco, CA 94132 …	https://academic.oup.com/conphys/article/3/1/cov033/2571254	https://scholar.google.com/scholar?q=related:0c7ZgUfOkcUJ:scholar.google.com/&scioq=ocean+acidification+fish+behaviour&hl=en&as_sdt=0,5&as_ylo=2009&as_yhi=2018&as_vis=1
4	TW Kim, JP Barry	Boldness in a deep sea hermit crab to simulated tactile predator attacks is unaffected by ocean acidification	2016	Ocean Science Journal	Springer	https://link.springer.com/article/10.1007/s12601-016-0034-8	https://scholar.google.com/scholar?cites=9694369453957220726&as_sdt=2005&sciodt=0,5&hl=en	120	2021-08-09 14:39:37		10.1007/s12601-016-0034-8							4	0.8	2	2	5	… In: OCEANS 2008 - MTS/IEEE Kobe Techno-Ocean, Kobe, Japan, 8–11 Apr 2008, pp 1 … 169–192 Fabry VJ, Seibel BA, Feely RA, Orr JC (2008) Impacts of ocean acidification on marine … Ayon JM, Ianson D, Hales B (2008) Evidence for upwelling of corrosive “acidified” water onto …		https://scholar.google.com/scholar?q=related:domEyKdRiYYJ:scholar.google.com/&scioq=ocean+acidification+fish+behaviour&hl=en&as_sdt=0,5&as_ylo=2009&as_yhi=2018&as_vis=1
135	LM Parker, WA O'Connor, DA Raftos, HO Pörtner…	Persistence of Positive Carryover Effects in the Oyster, Saccostrea glomerata, following Transgenerational Exposure to Ocean Acidification	2015	PloS one	journals.plos.org	https://journals.plos.org/plosone/article?id=10.1371/journal.pone.0132276	https://scholar.google.com/scholar?cites=5367589053957974830&as_sdt=2005&sciodt=0,5&hl=en	121	2021-08-09 14:39:37	HTML								135	22.5	27	5	6	… to their larval and juvenile offspring that help them to survive in acidifying oceanic conditions … which simply measure the acute response of marine organisms to ocean acidification, most typically … juvenile offspring that have helped the offspring survive in the acidified conditions [5 …	https://journals.plos.org/plosone/article?id=10.1371/journal.pone.0132276	https://scholar.google.com/scholar?q=related:LqtwTc6BfUoJ:scholar.google.com/&scioq=ocean+acidification+fish+behaviour&hl=en&as_sdt=0,5&as_ylo=2009&as_yhi=2018&as_vis=1
8	CL Charpentier, JH Cohen	Acidification and γ-aminobutyric acid independently alter kairomone-induced behaviour	2016	Royal Society open science	royalsocietypublishing.org	https://royalsocietypublishing.org/doi/abs/10.1098/rsos.160311	https://scholar.google.com/scholar?cites=13040638500771412393&as_sdt=2005&sciodt=0,5&hl=en	122	2021-08-09 14:39:37		10.1098/rsos.160311							8	1.6	4	2	5	… pH by 0.14–0.43 before 2100 [1], as a result of elevated oceanic CO 2 … 22,25], though gabazine did not reverse increases in anxiety after exposure to acidified seawater in … to animal behaviour are often studied in the context of future predictions for ocean acidification [2]. However …	https://royalsocietypublishing.org/doi/pdf/10.1098/rsos.160311	https://scholar.google.com/scholar?q=related:qTnDyp-n-bQJ:scholar.google.com/&scioq=ocean+acidification+fish+behaviour&hl=en&as_sdt=0,5&as_ylo=2009&as_yhi=2018&as_vis=1
181	EC Shaw, BI McNeil, B Tilbrook	Impacts of ocean acidification in naturally variable coral reef flat ecosystems	2012	… Research: Oceans	Wiley Online Library	https://agupubs.onlinelibrary.wiley.com/doi/abs/10.1029/2011JC007655	https://scholar.google.com/scholar?cites=13684895143678537014&as_sdt=2005&sciodt=0,5&hl=en	123	2021-08-09 14:39:37		10.1029/2011JC007655							181	20.11	60	3	9	… Impacts of ocean acidification in naturally variable coral reef flat ecosystems. Emily C. Shaw: e.shaw@student.unsw.edu.au … Search for more papers by this author. Bronte Tilbrook Wealth from Oceans National Research Flagship, CSIRO, Hobart, Tasmania, Australia …	https://agupubs.onlinelibrary.wiley.com/doi/full/10.1029/2011JC007655	https://scholar.google.com/scholar?q=related:Nm1to6CD6r0J:scholar.google.com/&scioq=ocean+acidification+fish+behaviour&hl=en&as_sdt=0,5&as_ylo=2009&as_yhi=2018&as_vis=1
70	MB Kaplan, TA Mooney, DC McCorkle, AL Cohen	Adverse Effects of Ocean Acidification on Early Development of Squid (Doryteuthis pealeii)	2013	PLoS One	journals.plos.org	https://journals.plos.org/plosone/article?id=10.1371/journal.pone.0063714	https://scholar.google.com/scholar?cites=12815882853916845898&as_sdt=2005&sciodt=0,5&hl=en	124	2021-08-09 14:39:37	HTML								70	8.75	18	4	8	… Division 2012) as a result of human activity [1]. The world's oceans are a … Atlantic cod (Gadus morhua) larvae reared under ocean acidification conditions (1800 and 4200 μatm) exhibited … In addition, early exposure of estuarine fish larvae (Menidia beryllina) to elevated pCO 2 …	https://journals.plos.org/plosone/article?id=10.1371/journal.pone.0063714	https://scholar.google.com/scholar?q=related:Sqe73o0p27EJ:scholar.google.com/&scioq=ocean+acidification+fish+behaviour&hl=en&as_sdt=0,5&as_ylo=2009&as_yhi=2018&as_vis=1
136	SA Watson, S Lefevre…	Marine mollusc predator-escape behaviour altered by near-future carbon dioxide levels	2014	… of the Royal …	royalsocietypublishing.org	https://royalsocietypublishing.org/doi/abs/10.1098/rspb.2013.2377	https://scholar.google.com/scholar?cites=15029859406799519661&as_sdt=2005&sciodt=0,5&hl=en	125	2021-08-09 14:39:37		10.1098/rspb.2013.2377							136	19.43	45	3	7	… Marine ecosystems are threatened by this increasing CO 2 enrichment of the oceans [5,7 … of calcareous marine invertebrates [8,9]. In calcareous invertebrates, elevated-CO 2 and ocean acidification can have … could be affected by near-future CO 2 levels in a similar way to fishes …	https://royalsocietypublishing.org/doi/full/10.1098/rspb.2013.2377	https://scholar.google.com/scholar?q=related:rT9Ztn_JlNAJ:scholar.google.com/&scioq=ocean+acidification+fish+behaviour&hl=en&as_sdt=0,5&as_ylo=2009&as_yhi=2018&as_vis=1
67	S Bignami, S Sponaugle, RK Cowen	Effects of ocean acidification on the larvae of a high-value pelagic fisheries species, mahi-mahi Coryphaena hippurus	2014	Aquatic Biology	int-res.com	https://www.int-res.com/abstracts/ab/v21/n3/p249-260/	https://scholar.google.com/scholar?cites=8818480114393725835&as_sdt=2005&sciodt=0,5&hl=en	126	2021-08-09 14:39:37									67	9.57	22	3	7	… To date, most stud- ies of ocean acidification impacts on fish larvae have focused on demersal, reef-associated species, with few large pelagic species represented in the litera- ture (except see Checkley et al. 2009, Bignami et al. 2013a,b, Pimentel et al. 2014b). Fishes with a …	https://ir.library.oregonstate.edu/downloads/k35696326	https://scholar.google.com/scholar?q=related:i7tIFfGIYXoJ:scholar.google.com/&scioq=ocean+acidification+fish+behaviour&hl=en&as_sdt=0,5&as_ylo=2009&as_yhi=2018&as_vis=1
11	W Broadgate, U Riebesell, C Armstrong, P Brewer…	Ocean acidification: summary for policymakers	2013		oceanrep.geomar.de	https://oceanrep.geomar.de/30736/	https://scholar.google.com/scholar?cites=3029117868020060488&as_sdt=2005&sciodt=0,5&hl=en	127	2021-08-09 14:39:37									11	1.38	2	5	8	… Within decades, large parts of the polar oceans will become … Multiple stressors – ocean acidification, warming, decreases in oceanic oxygen concentrations … Also, very little is known about the direct effects of ocean acidification on fish that are the target of commercial and …	http://oceanrep.geomar.de/30736/1/OceanAcidification_SPM.pdf	https://scholar.google.com/scholar?q=related:SNEf6qaWCSoJ:scholar.google.com/&scioq=ocean+acidification+fish+behaviour&hl=en&as_sdt=0,5&as_ylo=2009&as_yhi=2018&as_vis=1
24	PL Munday, SA Watson, WS Chung…	Response to 'The importance of accurate CO2 dosing and measurement in ocean acidification studies'	2014	Journal of …	journals.biologists.com	https://journals.biologists.com/jeb/article-abstract/217/10/1828/13984	https://scholar.google.com/scholar?cites=3129654287820125557&as_sdt=2005&sciodt=0,5&hl=en	128	2021-08-09 14:39:37									24	3.43	6	4	7	… Ocean acidification erodes crucial auditory behaviour in a marine fish. . Biol. Lett. 7. , 917. - 920 … Sunday. JM. , Calosi. P. , Dupont. S. , Munday. PL. , Stillman. JH. , Reusch. TBH. ( 2014. ). Evolution in an acidifying ocean. . Trends Ecol. Evol. 29. , 117. - 125 …	http://citeseerx.ist.psu.edu/viewdoc/download?doi=10.1.1.1032.2937&rep=rep1&type=pdf	https://scholar.google.com/scholar?q=related:dfVLP_7DbisJ:scholar.google.com/&scioq=ocean+acidification+fish+behaviour&hl=en&as_sdt=0,5&as_ylo=2009&as_yhi=2018&as_vis=1
58	AY Frommel, V Stiebens, C Clemmesen…	Effect of ocean acidification on marine fish sperm (Baltic cod: Gadus morhua)	2010	…	bg.copernicus.org	https://bg.copernicus.org/articles/7/3915/2010/	https://scholar.google.com/scholar?cites=12972415502162057623&as_sdt=2005&sciodt=0,5&hl=en	129	2021-08-09 14:39:37									58	5.27	15	4	11	… well-oxygenated, low pCO2, surface waters are affected in their sperm motility by acidified seawater … Fabry, VJ, Seibel, BA, Feely, RA, and Orr, JC: Impacts of ocean acidification on marine fauna … FJ: Impact of anthropogenic CO2 on the CaCO3 system in the oceans, Science, 305 …	https://bg.copernicus.org/articles/7/3915/2010/bg-7-3915-2010.pdf	https://scholar.google.com/scholar?q=related:l9kjHStHB7QJ:scholar.google.com/&scioq=ocean+acidification+fish+behaviour&hl=en&as_sdt=0,5&as_ylo=2009&as_yhi=2018&as_vis=1
0	C Cattano	Effects of Ocean Acidification on physiology, behaviour and ecology of fish	2017		iris.unipa.it	https://iris.unipa.it/handle/10447/220932		130	2021-08-09 14:39:37									0	0	0	1	4	CO2 concentration in the atmosphere is increasing at unprecedented rate since the last 800,000 years due to rising fossil fuel combustion, industrial processes and land use by humans. By absorbing part of this gas from the atmosphere, Oceans contribute to the …
149	AM Queirós, JA Fernandes, S Faulwetter…	Scaling up experimental ocean acidification and warming research: from individuals to the ecosystem	2015	Global change …	Wiley Online Library	https://onlinelibrary.wiley.com/doi/abs/10.1111/gcb.12675	https://scholar.google.com/scholar?cites=6507101900624419316&as_sdt=2005&sciodt=0,5&hl=en	131	2021-08-09 14:39:37		10.1111/gcb.12675							149	24.83	37	4	6	… Future oceans will challenge marine organisms with a multitude of ecosystem-level … Biological responses to Ocean Acidification and Warming (OAW) are thought to depend on a … other processes that operate at different scales, including modifications of behaviour, dispersal and …	http://plymsea.ac.uk/id/eprint/6711/1/Queiros_etal_final_Scaling%20Up.pdf	https://scholar.google.com/scholar?q=related:9Nn817PeTVoJ:scholar.google.com/&scioq=ocean+acidification+fish+behaviour&hl=en&as_sdt=0,5&as_ylo=2009&as_yhi=2018&as_vis=1
27	WR Howard, M Nash, K Anthony, K Schmutter…	Ocean acidification	2012		nora.nerc.ac.uk	http://nora.nerc.ac.uk/id/eprint/528669/	https://scholar.google.com/scholar?cites=15253835969795849496&as_sdt=2005&sciodt=0,5&hl=en	132	2021-08-09 14:39:37									27	3	5	5	9	… atmosphere), the increase in dissolved CO2 is accompanied by chemical reactions that increase oceanic hydrogen ion … Biological changes to the oceans … Through potential impacts on marine ecosystem services, ocean acidification may also pose risks to economic and social …	http://nora.nerc.ac.uk/id/eprint/528669/1/10.1.1.707.1690.pdf	https://scholar.google.com/scholar?q=related:GP3BCf-CsNMJ:scholar.google.com/&scioq=ocean+acidification+fish+behaviour&hl=en&as_sdt=0,5&as_ylo=2009&as_yhi=2018&as_vis=1
31	CT Hasler, JD Jeffrey, EVC Schneider, KD Hannan…	Biological consequences of weak acidification caused by elevated carbon dioxide in freshwater ecosystems	2018	Hydrobiologia	Springer	https://link.springer.com/article/10.1007/s10750-017-3332-y	https://scholar.google.com/scholar?cites=995708422647307771&as_sdt=2005&sciodt=0,5&hl=en	133	2021-08-09 14:39:37		10.1007/s10750-017-3332-y							31	10.33	6	5	3	… and temporal variation, the potential for freshwater ecosystems to become acidified by rising … Unlike strong acidification, weak acidification has rarely been the focus of freshwater ecological … 2 levels, and this is concerning given the plight of ocean acidification being observed …	https://www5.unioeste.br/portalunioeste/arq/files/PPGCA/Biological_consequences.pdf	https://scholar.google.com/scholar?q=related:-93B74h30Q0J:scholar.google.com/&scioq=ocean+acidification+fish+behaviour&hl=en&as_sdt=0,5&as_ylo=2009&as_yhi=2018&as_vis=1
65	FM Schade, C Clemmesen, KM Wegner	Within-and transgenerational effects of ocean acidification on life history of marine three-spined stickleback (Gasterosteus aculeatus)	2014	Marine Biology	Springer	https://link.springer.com/article/10.1007/s00227-014-2450-6	https://scholar.google.com/scholar?cites=1887820570787088084&as_sdt=2005&sciodt=0,5&hl=en	134	2021-08-09 14:39:37		10.1007/s00227-014-2450-6							65	9.29	22	3	7	… Additionally, elevated oceanic CO 2 concentrations reduce the availability of carbonate ions required … elevated CO 2 concentrations and investigated the impacts of ocean acidification on the … primarily composed of aragonite, which will be reduced in acidified seawater (Sabine …	https://www.researchgate.net/profile/Mathias-Wegner-2/publication/264118524_Within-_and_transgenerational_effects_of_ocean_acidification_on_life_history_of_marine_three-spined_stickleback_Gasterosteus_aculeatus/links/53d208650cf220632f3c5b87/Within-and-transgenerational-effects-of-ocean-acidification-on-life-history-of-marine-three-spined-stickleback-Gasterosteus-aculeatus.pdf	https://scholar.google.com/scholar?q=related:1IZwmc7iMhoJ:scholar.google.com/&scioq=ocean+acidification+fish+behaviour&hl=en&as_sdt=0,5&as_ylo=2009&as_yhi=2018&as_vis=1
330	RM Heuer, M Grosell	Physiological impacts of elevated carbon dioxide and ocean acidification on fish	2014	American Journal of Physiology …	journals.physiology.org	https://journals.physiology.org/doi/abs/10.1152/ajpregu.00064.2014	https://scholar.google.com/scholar?cites=8849091952409750794&as_sdt=2005&sciodt=0,5&hl=en	135	2021-08-09 14:39:37		10.1152/ajpregu.00064.2014							330	47.14	165	2	7	… mean oceanic CO 2 values are expected to reach 1,000 μAtm CO 2 by year 2100 and 1,900 μAtm CO 2 by year 2300 (27, 146), levels expected to impact a wide array of organisms (54, 128). Many valuable reviews have discussed the effects of ocean acidification on fish (117 …	https://journals.physiology.org/doi/full/10.1152/ajpregu.00064.2014	https://scholar.google.com/scholar?q=related:Cq0mCD9KznoJ:scholar.google.com/&scioq=ocean+acidification+fish+behaviour&hl=en&as_sdt=0,5&as_ylo=2009&as_yhi=2018&as_vis=1
0	MD Jarrold	Effects of diel CO₂ cycles on the early development and behaviour of coral reef fishes under ocean acidification	2018		researchonline.jcu.edu.au	https://researchonline.jcu.edu.au/58925		136	2021-08-09 14:39:37	HTML								0	0	0	1	3	Increasing atmospheric CO₂ levels are causing a reduction of ocean surface water pH and shift in carbonate chemistry, a process termed ocean acidification. Ocean acidification poses a major threat to marine ecosystems, with a large body of work documenting negative effects …	https://researchonline.jcu.edu.au/58925	https://scholar.google.com/scholar?q=related:tMnL1X91YNUJ:scholar.google.com/&scioq=ocean+acidification+fish+behaviour&hl=en&as_sdt=0,5&as_ylo=2009&as_yhi=2018&as_vis=1
6	H Ahnelt, FM Schade, M Wegner	Ocean acidification leads to deformations of caudal vein angio-architecture in juvenile threespine stickleback, Gasterosteus aculeatusLinnaeus	2015	Journal of fish diseases	epic.awi.de	https://epic.awi.de/id/eprint/42199/1/Ahnelt-2015.pdf	https://scholar.google.com/scholar?cites=4717952103381052927&as_sdt=2005&sciodt=0,5&hl=en	137	2021-08-09 14:39:37	PDF								6	1	2	3	6	… the consequences of increased CO2 concentrations in the atmosphere is a decline in oceanic pH, leading … Hurst TP, Fernandez ER & Mathis JT (2013) Effects of ocean acidification on hatch size … Ishimatsu A., Hayashi M. & Kikkawa T. (2008) Fishes in high-CO2 acidified oceans …	https://epic.awi.de/id/eprint/42199/1/Ahnelt-2015.pdf	https://scholar.google.com/scholar?q=related:_61V9XCIeUEJ:scholar.google.com/&scioq=ocean+acidification+fish+behaviour&hl=en&as_sdt=0,5&as_ylo=2009&as_yhi=2018&as_vis=1
21	MD Jarrold, PL Munday	Diel CO 2 cycles do not modify juvenile growth, survival and otolith development in two coral reef fish under ocean acidification	2018	Marine Biology	Springer	https://link.springer.com/article/10.1007/s00227-018-3311-5	https://scholar.google.com/scholar?cites=6068840293461915921&as_sdt=2005&sciodt=0,5&hl=en	138	2021-08-09 14:39:37		10.1007/s00227-018-3311-5							21	7	11	2	3	… the growth, survival and otolith development of juvenile coral reef fishes under ocean acidification is unlikely to … Increased uptake of CO 2 by the oceans is causing a reduction in pH and … of carbonate and bicarbonate ions, a process referred to as ocean acidification (OA) (Doney …		https://scholar.google.com/scholar?q=related:EflfwhfaOFQJ:scholar.google.com/&scioq=ocean+acidification+fish+behaviour&hl=en&as_sdt=0,5&as_ylo=2009&as_yhi=2018&as_vis=1
25	AL Maulvault, LH Santos, JR Paula, C Camacho…	Differential behavioural responses to venlafaxine exposure route, warming and acidification in juvenile fish (Argyrosomus regius)	2018	Science of the Total …	Elsevier	https://www.sciencedirect.com/science/article/pii/S0048969718311628	https://scholar.google.com/scholar?cites=519016693464841476&as_sdt=2005&sciodt=0,5&hl=en	139	2021-08-09 14:39:37									25	8.33	5	5	3	… of the anthropogenically-originated carbon dioxide (CO 2 ) has been absorbed by the oceans, which has … of the main challenges that species will have to face in a changing ocean (IPCC, 2014 … 1 , dw); b) abiotic stressors, namely warming (ΔT°C = +5 °C) and acidification (Δ pCO …		https://scholar.google.com/scholar?q=related:BD14zu7qMwcJ:scholar.google.com/&scioq=ocean+acidification+fish+behaviour&hl=en&as_sdt=0,5&as_ylo=2009&as_yhi=2018&as_vis=1
18	SJ McMahon, JM Donelson, PL Munday	Food ration does not influence the effect of elevated CO2 on antipredator behaviour of a reef fish	2018	Marine Ecology Progress …	int-res.com	https://www.int-res.com/abstracts/meps/v586/p155-165	https://scholar.google.com/scholar?cites=10053530394499740867&as_sdt=2005&sciodt=0,5&hl=en	140	2021-08-09 14:39:37									18	6	6	3	3	… KEY WORDS: Ocean acidification · Energy budget · Predation · Trade-offs · Parental effects · Climate change … alter the outcome of predator−prey interactions in the ocean (Nagelkerken & … the focus of previous studies into the effects of elevated CO2 on fish behaviour (eg Munday …		https://scholar.google.com/scholar?q=related:w_S_vqBQhYsJ:scholar.google.com/&scioq=ocean+acidification+fish+behaviour&hl=en&as_sdt=0,5&as_ylo=2009&as_yhi=2018&as_vis=1
42	SU Goldenberg, I Nagelkerken…	Boosted food web productivity through ocean acidification collapses under warming	2017	Global change …	Wiley Online Library	https://onlinelibrary.wiley.com/doi/abs/10.1111/gcb.13699	https://scholar.google.com/scholar?cites=12811754161583975904&as_sdt=2005&sciodt=0,5&hl=en	141	2021-08-09 14:39:37		10.1111/gcb.13699							42	10.5	14	3	4	… to elevated CO 2 causing a reduced performance in behaviours relevant for … Here, we reveal how future ocean acidification and warming individually and interactively … of primary (microalgae), secondary (herbivorous invertebrates) and tertiary (predatory fish) producers using …		https://scholar.google.com/scholar?q=related:4G3Yxod-zLEJ:scholar.google.com/&scioq=ocean+acidification+fish+behaviour&hl=en&as_sdt=0,5&as_ylo=2009&as_yhi=2018&as_vis=1
24	J Mu, F Jin, J Wang, N Zheng, Y Cong	Effects of CO2-driven ocean acidification on early life stages of marine medaka (Oryzias melastigma)	2015	Biogeosciences	bg.copernicus.org	https://bg.copernicus.org/articles/12/3861/2015/	https://scholar.google.com/scholar?cites=12555276940531204929&as_sdt=2005&sciodt=0,5&hl=en	142	2021-08-09 14:39:37									24	4	5	5	6	… and the Key Laboratory Fund of Ecological Environment in Coastal Areas, State Oceanic Administration (no … A., Hayashi, M., and Kikkawa, T.: Fishes in high-CO2, acidified oceans, Mar … Kerr, RA: Ocean Acidification Unprecedented, Unsettling, Sci- ence, 328, 1500–1501, 2010 …	https://bg.copernicus.org/articles/12/3861/2015/bg-12-3861-2015.pdf	https://scholar.google.com/scholar?q=related:QQMEUdtNPa4J:scholar.google.com/&scioq=ocean+acidification+fish+behaviour&hl=en&as_sdt=0,5&as_ylo=2009&as_yhi=2018&as_vis=1
52	EC Shaw, PL Munday, BI McNeil	The role of CO2 variability and exposure time for biological impacts of ocean acidification	2013	Geophysical Research …	Wiley Online Library	https://agupubs.onlinelibrary.wiley.com/doi/abs/10.1002/grl.50883	https://scholar.google.com/scholar?cites=13492777109962045942&as_sdt=2005&sciodt=0,5&hl=en	143	2021-08-09 14:39:37		10.1002/grl.50883							52	6.5	17	3	8	… in situ CO 2 variability already results in exposure of coral reef fish to short … diagram of how natural variability in carbonate chemistry modulates the onset of ocean acidification impacts … show an increasing atmospheric CO 2 signal, along with a periodic oceanic natural variability …	https://agupubs.onlinelibrary.wiley.com/doi/pdfdirect/10.1002/grl.50883	https://scholar.google.com/scholar?q=related:9jnPMEv5P7sJ:scholar.google.com/&scioq=ocean+acidification+fish+behaviour&hl=en&as_sdt=0,5&as_ylo=2009&as_yhi=2018&as_vis=1
230	C Doropoulos, S Ward, G Diaz‐Pulido…	Ocean acidification reduces coral recruitment by disrupting intimate larval‐algal settlement interactions	2012	Ecology …	Wiley Online Library	https://onlinelibrary.wiley.com/doi/abs/10.1111/j.1461-0248.2012.01743.x	https://scholar.google.com/scholar?cites=4709580167832264127&as_sdt=2005&sciodt=0,5&hl=en	144	2021-08-09 14:39:37		10.1111/j.1461-0248.2012.01743.x							230	25.56	58	4	9	… The effects of ocean acidification (OA) have raised concerns about coral reef ecosystem function by reducing … The absorption of this atmospheric CO 2 by the oceans has reduced global pH by … 2011), and fish mortality increased as OA reduced the ability of juvenile fish to detect …	http://citeseerx.ist.psu.edu/viewdoc/download?doi=10.1.1.719.3487&rep=rep1&type=pdf	https://scholar.google.com/scholar?q=related:v93d0DXKW0EJ:scholar.google.com/&scioq=ocean+acidification+fish+behaviour&hl=en&as_sdt=0,5&as_ylo=2009&as_yhi=2018&as_vis=1
50	MD Regan, AJ Turko, J Heras…	Ambient CO2, fish behaviour and altered GABAergic neurotransmission: exploring the mechanism of CO2-altered behaviour by taking a hypercapnia dweller down to …	2016	Journal of …	journals.biologists.com	https://journals.biologists.com/jeb/article-abstract/219/1/109/14933	https://scholar.google.com/scholar?cites=4206314414584423338&as_sdt=2005&sciodt=0,5&hl=en	145	2021-08-09 14:39:37									50	10	13	4	5	… revealed experimentally by exposing species living in low-CO 2 environments, like many oceanic habitats, to … this phenomenon, we set out to study the opposite situation, hypothesizing that fishes living in … This would indicate that ion regulation in the fish brain is fine-tuned to the …	http://comparativephys.ca/wrightlab/wp-content/uploads/sites/10/2016/10/Regan-et-al-2016-Pangasius-at-high-CO2.pdf	https://scholar.google.com/scholar?q=related:quPojqzUXzoJ:scholar.google.com/&scioq=ocean+acidification+fish+behaviour&hl=en&as_sdt=0,5&as_ylo=2009&as_yhi=2018&as_vis=1
39	JC Clements, HL Hunt	Effects of CO2-driven sediment acidification on infaunal marine bivalves: a synthesis	2017	Marine pollution bulletin	Elsevier	https://www.sciencedirect.com/science/article/pii/S0025326X17300784	https://scholar.google.com/scholar?cites=2625455984502021069&as_sdt=2005&sciodt=0,5&hl=en	146	2021-08-09 14:39:37									39	9.75	20	2	4	… Keywords. Carbon dioxide. Climate change. Ocean acidification. Sediment fauna. Sediment geochemistry. 1. Introduction. While a variety of habitats exist throughout the world's oceans, the majority of the ocean bottom is covered in loose sediments (Snelgrove, 1999</.	https://www.academia.edu/download/51547744/MPB_Synthesis.pdf	https://scholar.google.com/scholar?q=related:zZuqwU5-byQJ:scholar.google.com/&scioq=ocean+acidification+fish+behaviour&hl=en&as_sdt=0,5&as_ylo=2009&as_yhi=2018&as_vis=1
4	EC Pope, RP Ellis, M Scolamacchia…	Is the perceived resiliency of fish larvae to ocean acidification masking more subtle effects	2013	Biogeosciences …	bg.copernicus.org	https://bg.copernicus.org/preprints/10/17043/2013/bgd-10-17043-2013.pdf	https://scholar.google.com/scholar?cites=17503051580545321295&as_sdt=2005&sciodt=0,5&hl=en	147	2021-08-09 14:39:37	PDF								4	0.5	1	4	8	… Mauna Loa Observatory, Hawaii), this phenomenon has led to a 30% increase in the acidity of surface oceans over the … Therefore the poten- tial effects of near-future oceanic conditions on D. labrax could have clear ecological … New running title: Sea bass in a changing ocean …	https://bg.copernicus.org/preprints/10/17043/2013/bgd-10-17043-2013.pdf	https://scholar.google.com/scholar?q=related:T0m-Z61U5_IJ:scholar.google.com/&scioq=ocean+acidification+fish+behaviour&hl=en&as_sdt=0,5&as_ylo=2009&as_yhi=2018&as_vis=1
30	BJM Allan, P Domenici, SA Watson…	Warming has a greater effect than elevated CO2 on predator–prey interactions in coral reef fish	2017	… of the Royal …	royalsocietypublishing.org	https://royalsocietypublishing.org/doi/abs/10.1098/rspb.2017.0784	https://scholar.google.com/scholar?cites=16942298036263682329&as_sdt=2005&sciodt=0,5&hl=en	148	2021-08-09 14:39:37		10.1098/rspb.2017.0784							30	7.5	8	4	4	… While there has been extensive research into the effects of ocean acidification and rising temperature on … In marine fish, some of the most marked effects of elevated CO 2 and … Emerging evidence suggests that the behaviour and physiology of fishes are sensitive to changes in …	https://royalsocietypublishing.org/doi/pdf/10.1098/rspb.2017.0784	https://scholar.google.com/scholar?q=related:GYFLwkwiH-sJ:scholar.google.com/&scioq=ocean+acidification+fish+behaviour&hl=en&as_sdt=0,5&as_ylo=2009&as_yhi=2018&as_vis=1
37	RG Richards, AT Davidson, JO Meynecke, K Beattie…	Effects and mitigations of ocean acidification on wild and aquaculture scallop and prawn fisheries in Queensland, Australia	2015	Fisheries …	Elsevier	https://www.sciencedirect.com/science/article/pii/S0165783614002100	https://scholar.google.com/scholar?cites=17709616153247973459&as_sdt=2005&sciodt=0,5&hl=en	149	2021-08-09 14:39:37									37	6.17	7	5	6	… Ocean acidification (OA) is caused by increasing levels of atmospheric CO 2 dissolving into the world's oceans … and prawns to OA is determined by species-specific differences in their structure, life history, environmental preference, behaviour, physiology and …	https://www.stevenphipps.com/publications/richards2015.pdf	https://scholar.google.com/scholar?q=related:U4Dd0g8yxfUJ:scholar.google.com/&scioq=ocean+acidification+fish+behaviour&hl=en&as_sdt=0,5&as_ylo=2009&as_yhi=2018&as_vis=1
43	PL Munday, MJ Welch, BJM Allan, SA Watson…	Effects of elevated CO2 on predator avoidance behaviour by reef fishes is not altered by experimental test water	2016	PeerJ	peerj.com	https://peerj.com/articles/2501/	https://scholar.google.com/scholar?cites=10320257160227188076&as_sdt=2005&sciodt=0,5&hl=en	150	2021-08-09 14:39:37	HTML								43	8.6	9	5	5	… in the relative concentration of carbonate and bicarbonate ions, a process called ocean acidification (Sabine et al … Consequently, there was concern that testing marine fish in CO 2 -acidified water (albeit … Seawater was pumped from the ocean into 32 l header tanks where it was …	https://peerj.com/articles/2501/	https://scholar.google.com/scholar?q=related:bO0FSjXrOI8J:scholar.google.com/&scioq=ocean+acidification+fish+behaviour&hl=en&as_sdt=0,5&as_ylo=2009&as_yhi=2018&as_vis=1
21	Â Almeida, R Freitas, V Calisto, VI Esteves…	Effects of carbamazepine and cetirizine under an ocean acidification scenario on the biochemical and transcriptome responses of the clam Ruditapes philippinarum	2018	Environmental …	Elsevier	https://www.sciencedirect.com/science/article/pii/S0269749117343993	https://scholar.google.com/scholar?cites=6015726870608571720&as_sdt=2005&sciodt=0,5&hl=en	151	2021-08-09 14:39:37									21	7	4	5	3		https://www.sciencedirect.com/science/article/am/pii/S0269749117343993	https://scholar.google.com/scholar?q=related:SG1lVLcnfFMJ:scholar.google.com/&scioq=ocean+acidification+fish+behaviour&hl=en&as_sdt=0,5&as_ylo=2009&as_yhi=2018&as_vis=1
190	PL Munday, MI McCormick…	Impact of global warming and rising CO2 levels on coral reef fishes: what hope for the future?	2012	Journal of Experimental …	journals.biologists.com	https://journals.biologists.com/jeb/article-abstract/215/22/3865/11106	https://scholar.google.com/scholar?cites=6743336481222721936&as_sdt=2005&sciodt=0,5&hl=en	152	2021-08-09 14:39:37									190	21.11	63	3	9	… Predicted increases in P CO 2 , and associated ocean acidification, can also influence the aerobic scope of coral reef fishes, although … to global warming and rising CO 2 have been identified that will lead to changes in fish community structure as the oceans warm and …	http://citeseerx.ist.psu.edu/viewdoc/download?doi=10.1.1.474.9296&rep=rep1&type=pdf	https://scholar.google.com/scholar?q=related:kIE2TM0klV0J:scholar.google.com/&scioq=ocean+acidification+fish+behaviour&hl=en&as_sdt=0,5&as_ylo=2009&as_yhi=2018&as_vis=1
63	AE Speers, EY Besedin, JE Palardy, C Moore	Impacts of climate change and ocean acidification on coral reef fisheries: an integrated ecological–economic model	2016	Ecological economics	Elsevier	https://www.sciencedirect.com/science/article/pii/S0921800916304311	https://scholar.google.com/scholar?cites=17152560900218233209&as_sdt=2005&sciodt=0,5&hl=en	153	2021-08-09 14:39:37									63	12.6	16	4	5	… Access. Elsevier. Ecological Economics. Volume 128, August 2016, Pages 33-43. Ecological Economics. Impacts of climate change and ocean acidification on coral reef fisheries: An integrated ecological–economic model. Author …		https://scholar.google.com/scholar?q=related:eSHDtUIjCu4J:scholar.google.com/&scioq=ocean+acidification+fish+behaviour&hl=en&as_sdt=0,5&as_ylo=2009&as_yhi=2018&as_vis=1
44	DDU Heinrich, SA Watson, JL Rummer…	Foraging behaviour of the epaulette shark Hemiscyllium ocellatum is not affected by elevated CO2	2016	ICES Journal of …	academic.oup.com	https://academic.oup.com/icesjms/article-abstract/73/3/633/2458696	https://scholar.google.com/scholar?cites=9677814386475338940&as_sdt=2005&sciodt=0,5&hl=en	154	2021-08-09 14:39:37									44	8.8	11	4	5	… J. Brandl, Colin A. Simpfendorfer, Michelle R. Heupel, Philip L. Munday, Foraging behaviour of the … Increased oceanic uptake of atmospheric carbon dioxide (CO 2 ) is a threat to … dramatic consequences predicted to date are behavioural impairments in marine fish which appear …	https://academic.oup.com/icesjms/article/73/3/633/2458696	https://scholar.google.com/scholar?q=related:vAwHxOiAToYJ:scholar.google.com/&scioq=ocean+acidification+fish+behaviour&hl=en&as_sdt=0,5&as_ylo=2009&as_yhi=2018&as_vis=1
23	GE Nilsson, S Lefevre	Physiological challenges to fishes in a warmer and acidified future	2016	Physiology	journals.physiology.org	https://journals.physiology.org/doi/abs/10.1152/physiol.00055.2015	https://scholar.google.com/scholar?cites=5575970066009816666&as_sdt=2005&sciodt=0,5&hl=en	155	2021-08-09 14:39:37		10.1152/physiol.00055.2015							23	4.6	12	2	5	… With the projected levels of global warming and ocean acidification, fishes have to face warmer waters with CO 2 levels that are the … of atmospheric CO 2 released from the burning of fossil fuels, the world is undergoing climate change, and the oceans are being acidified …	https://journals.physiology.org/doi/pdf/10.1152/physiol.00055.2015	https://scholar.google.com/scholar?q=related:Wv65djvTYU0J:scholar.google.com/&scioq=ocean+acidification+fish+behaviour&hl=en&as_sdt=0,5&as_ylo=2009&as_yhi=2018&as_vis=1
107	S Melatunan, P Calosi, SD Rundle…	Effects of ocean acidification and elevated temperature on shell plasticity and its energetic basis in an intertidal gastropod	2013	Marine Ecology …	int-res.com	https://www.int-res.com/abstracts/meps/v472/p155-168/	https://scholar.google.com/scholar?cites=4536600744813694782&as_sdt=2005&sciodt=0,5&hl=en	156	2021-08-09 14:39:37									107	13.38	27	4	8	… More specifically, in order to maintain calcifi- cation rates under ocean acidification conditions, calcifiers may … gastropod Littorina littorea are affected by elevated-pCO2-induced acidified seawater, ele … values for the year 2100 (7.7) corresponding to global ocean pCO2 values of …	http://www.int-res.com/articles/meps2013/472/m472p155.pdf	https://scholar.google.com/scholar?q=related:Po9kalc-9T4J:scholar.google.com/&scioq=ocean+acidification+fish+behaviour&hl=en&as_sdt=0,5&as_ylo=2009&as_yhi=2018&as_vis=1
17	M Wang, JS Lee, Y Li	Global proteome profiling of a marine copepod and the mitigating effect of ocean acidification on mercury toxicity after multigenerational exposure	2017	Environmental science & technology	ACS Publications	https://pubs.acs.org/doi/abs/10.1021/acs.est.7b01832	https://scholar.google.com/scholar?cites=15903247997092188951&as_sdt=2005&sciodt=0,5&hl=en	157	2021-08-09 14:39:37		10.1021/acs.est.7b01832							17	4.25	6	3	4	… Journal Logo. Global Proteome Profiling of a Marine Copepod and the Mitigating Effect of Ocean Acidification on Mercury Toxicity after Multigenerational Exposure …		https://scholar.google.com/scholar?q=related:F1OfWcuvs9wJ:scholar.google.com/&scioq=ocean+acidification+fish+behaviour&hl=en&as_sdt=0,5&as_ylo=2009&as_yhi=2018&as_vis=1
61	JP Gattuso, J Bijma, M Gehlen, U Riebesell…	Ocean acidification: knowns, unknowns, and perspectives	2011	… acidification	books.google.com	https://books.google.com/books?hl=en&lr=&id=8yjNFxkALjIC&oi=fnd&pg=PA291&dq=ocean+acidification+fish+behaviour&ots=Niq_MNalV-&sig=-TdyLMrQuELlBA3ZYRSXZFi4nWc	https://scholar.google.com/scholar?cites=5162480290973868735&as_sdt=2005&sciodt=0,5&hl=en	158	2021-08-09 14:39:37									61	6.1	12	5	10	… nitrogen fixation plays a key role in deter- mining primary production of the world's oceans … assess the global significance of a stimulating effect of rising CO2 on oceanic nitrogen fixation … For example, ocean acidification was shown to alter the behaviour of larvae of two coral reef …	https://www.researchgate.net/profile/Jelle-Bijma/publication/232707464_Ocean_Acidification_Knowns_Unknowns_and_Perspectives/links/0046351dd9d8ff351d000000/Ocean-Acidification-Knowns-Unknowns-and-Perspectives.pdf	https://scholar.google.com/scholar?q=related:v-Jz_3jQpEcJ:scholar.google.com/&scioq=ocean+acidification+fish+behaviour&hl=en&as_sdt=0,5&as_ylo=2009&as_yhi=2018&as_vis=1
459	NW Pankhurst, PL Munday	Effects of climate change on fish reproduction and early life history stages	2011	Marine and Freshwater Research	CSIRO Publishing	https://www.publish.csiro.au/MF/mf10269	https://scholar.google.com/scholar?cites=2455169737335247535&as_sdt=2005&sciodt=0,5&hl=en	159	2021-08-09 14:39:37	HTML								459	45.9	230	2	10	Marine and Freshwater Research is an international journal publishing high-quality research and review articles in aquatic science.	https://www.publish.csiro.au/MF/mf10269	https://scholar.google.com/scholar?q=related:rxIoOd6DEiIJ:scholar.google.com/&scioq=ocean+acidification+fish+behaviour&hl=en&as_sdt=0,5&as_ylo=2009&as_yhi=2018&as_vis=1
55	JA Fernandes, E Papathanasopoulou…	Estimating the ecological, economic and social impacts of ocean acidification and warming on UK fisheries	2017	Fish and …	Wiley Online Library	https://onlinelibrary.wiley.com/doi/abs/10.1111/faf.12183	https://scholar.google.com/scholar?cites=161342672677476618&as_sdt=2005&sciodt=0,5&hl=en	160	2021-08-09 14:39:37		10.1111/faf.12183							55	13.75	18	3	4	… rise (0.5–3.3 °C), which exacerbate the impact of decreases in primary production (10–30%) in UK fishing waters. The inclusion of the effect of ocean acidification on the carbon uptake of primary producers had very little impact on the projections of potential fish and shellfish …	https://onlinelibrary.wiley.com/doi/pdf/10.1111/faf.12183	https://scholar.google.com/scholar?q=related:CpkNVE40PQIJ:scholar.google.com/&scioq=ocean+acidification+fish+behaviour&hl=en&as_sdt=0,5&as_ylo=2009&as_yhi=2018&as_vis=1
42	EC Pope, RP Ellis, M Scolamacchia…	European sea bass, Dicentrarchus labrax, in a changing ocean	2014	…	bg.copernicus.org	https://bg.copernicus.org/articles/11/2519/2014/	https://scholar.google.com/scholar?cites=9785687658367476139&as_sdt=2005&sciodt=0,5&hl=en	161	2021-08-09 14:39:37									42	6	11	4	7	… Most studies investigating the effects of near-future oceanic conditions on the early life stages of … this phenomenon has led to a 30% increase in the acidity of surface oceans over the … need for further investigations into the responses of marine fish to ocean acidification across a …	https://bg.copernicus.org/articles/11/2519/2014/bg-11-2519-2014.pdf	https://scholar.google.com/scholar?q=related:q-HqFxS_zYcJ:scholar.google.com/&scioq=ocean+acidification+fish+behaviour&hl=en&as_sdt=0,5&as_ylo=2009&as_yhi=2018&as_vis=1
15	MY Hu, K Michael, CM Kreiss, M Stumpp…	Temperature modulates the effects of ocean acidification on intestinal ion transport in Atlantic cod, Gadus morhua	2016	Frontiers in …	frontiersin.org	https://www.frontiersin.org/articles/10.3389/fphys.2016.00198/full	https://scholar.google.com/scholar?cites=336262722139543417&as_sdt=2005&sciodt=0,5&hl=en	162	2021-08-09 14:39:37	HTML								15	3	3	5	5	… affect intestinal salt and water resorption of marine teleosts in future oceans … Therefore, marine teleosts have been hypothesized to be relatively tolerant towards ocean acidification. However, recent studies demonstrated that CO 2 induced seawater acidification may negatively …	https://www.frontiersin.org/articles/10.3389/fphys.2016.00198/full	https://scholar.google.com/scholar?q=related:eVdVCCqlqgQJ:scholar.google.com/&scioq=ocean+acidification+fish+behaviour&hl=en&as_sdt=0,5&as_ylo=2009&as_yhi=2018&as_vis=1
10	E Sampaio, AR Lopes, S Francisco…	Ocean acidification dampens warming and contamination effects on the physiological stress response of a commercially important fish	2017	Biogeosciences …	bg.copernicus.org	https://bg.copernicus.org/preprints/bg-2017-147/	https://scholar.google.com/scholar?cites=10289952856642111014&as_sdt=2005&sciodt=0,5&hl=en	163	2021-08-09 14:39:37									10	2.5	3	4	4	… in the oceans of tomorrow. 20 6 Code availability … acidified ocean., Proc. Biol … HO and Repolho, T.: Differential impacts of ocean acidification and warming on winter and summer progeny of a coastal 5 squid (Loligo vulgaris)., J. Exp …	https://bg.copernicus.org/preprints/bg-2017-147/bg-2017-147.pdf	https://scholar.google.com/scholar?q=related:Jkarx5pBzY4J:scholar.google.com/&scioq=ocean+acidification+fish+behaviour&hl=en&as_sdt=0,5&as_ylo=2009&as_yhi=2018&as_vis=1
133	PL Munday, V Hernaman, DL Dixson…	Effect of ocean acidification on otolith development in larvae of a tropical marine fish	2011	…	bg.copernicus.org	https://bg.copernicus.org/articles/8/1631/2011/	https://scholar.google.com/scholar?cites=14382719490512046662&as_sdt=2005&sciodt=0,5&hl=en	164	2021-08-09 14:39:37									133	13.3	33	4	10	… Indeed, one recent study reported that otoliths were larger in larval fishes exposed to elevated CO2, possi- bly because pH regulation caused carbonate concentrations to … Two other recent studies have examined poten- tial effects of ocean acidification on fish otoliths …	https://bg.copernicus.org/articles/8/1631/2011/bg-8-1631-2011.pdf	https://scholar.google.com/scholar?q=related:RsoOeCyvmccJ:scholar.google.com/&scioq=ocean+acidification+fish+behaviour&hl=en&as_sdt=0,5&as_ylo=2009&as_yhi=2018&as_vis=1
0	GE Nilsson, PL Munday, T Ravasi	Molecular signatures of transgenerational response to ocean acidification in a species of reef fish	2016		scifac.hku.hk	https://www.scifac.hku.hk/f/people/5158/SchunteretalNCC2016.pdf		165	2021-08-09 14:39:37	PDF								0	0	0	3	5	… to high CO2, which is one of the predicted physiological costs of acidified oceans25 … function in CO2-exposed stickleback (Gasterosteus aculeatus): a temperate model species for ocean acidification research … Responses of pink salmon to CO2-induced aquatic acidification …	https://www.scifac.hku.hk/f/people/5158/SchunteretalNCC2016.pdf	https://scholar.google.com/scholar?q=related:TmTd-6ALlH4J:scholar.google.com/&scioq=ocean+acidification+fish+behaviour&hl=en&as_sdt=0,5&as_ylo=2009&as_yhi=2018&as_vis=1
41	PL Munday, SA Watson, DM Parsons…	Effects of elevated CO2 on early life history development of the yellowtail kingfish, Seriola lalandi, a large pelagic fish	2016	ICES Journal of …	academic.oup.com	https://academic.oup.com/icesjms/article-abstract/73/3/641/2458924	https://scholar.google.com/scholar?cites=11384928553123212285&as_sdt=2005&sciodt=0,5&hl=en	166	2021-08-09 14:39:37									41	8.2	10	4	5	… Effects of elevated CO 2 on early life history development of the yellowtail kingfish, Seriola lalandi, a large pelagic fish. Philip L. Munday, Philip L. Munday *. 1 ARC Centre of Excellence for Coral Reef Studies. , James Cook University. , Townsville, QLD 4811. , Australia …	https://academic.oup.com/icesjms/article/73/3/641/2458924	https://scholar.google.com/scholar?q=related:_Wsc-jJk_50J:scholar.google.com/&scioq=ocean+acidification+fish+behaviour&hl=en&as_sdt=0,5&as_ylo=2009&as_yhi=2018&as_vis=1
0	BM Devine	The effects of ocean acidification on habitat associations of coral reef fishes	2011		researchonline.jcu.edu.au	https://researchonline.jcu.edu.au/29786/		167	2021-08-09 14:39:37	HTML								0	0	0	1	10	… Devine, Brynn Michelle (2011) The effects of ocean acidification on habitat associations of coral reef fishes … The amount of carbon dioxide dissolved in the oceans is steadily rising due to a 40 … Recent studies show that larval reef fish exposed to near future concentrations of CO₂ …	https://researchonline.jcu.edu.au/29786/	https://scholar.google.com/scholar?q=related:0RT9lFdwDnQJ:scholar.google.com/&scioq=ocean+acidification+fish+behaviour&hl=en&as_sdt=0,5&as_ylo=2009&as_yhi=2018&as_vis=1
0	MJ Welch	Transgenerational acclimation and adaptation of reef fishes to ocean acidification	2016		researchonline.jcu.edu.au	http://researchonline.jcu.edu.au/47429/		168	2021-08-09 14:39:37	HTML								0	0	0	1	5	… This research is among the first to use a multigenerational approach to test the effects of ocean acidification on reef fishes and estimate … results demonstrate how CO₂ levels predicted for the end of the century affect the behaviour and life history traits of reef fish in various …	http://researchonline.jcu.edu.au/47429/	https://scholar.google.com/scholar?q=related:HZXQICTvgWMJ:scholar.google.com/&scioq=ocean+acidification+fish+behaviour&hl=en&as_sdt=0,5&as_ylo=2009&as_yhi=2018&as_vis=1
202	KE Fabricius, G De'ath, S Noonan…	Ecological effects of ocean acidification and habitat complexity on reef-associated macroinvertebrate communities	2014	Proceedings of the …	royalsocietypublishing.org	https://royalsocietypublishing.org/doi/abs/10.1098/rspb.2013.2479	https://scholar.google.com/scholar?cites=2353800268557284506&as_sdt=2005&sciodt=0,5&hl=en	169	2021-08-09 14:39:37		10.1098/rspb.2013.2479							202	28.86	51	4	7	… at least 800 000 years and has already reduced global mean seawater pH by 0.1 units [1], a process called ocean acidification (OA) … For reef-associated fishes, the availability of refugia, both 'permanent' (eg holes in reef substrata) and 'transient' (thickets of living coral branches …	https://royalsocietypublishing.org/doi/pdf/10.1098/rspb.2013.2479	https://scholar.google.com/scholar?q=related:mnSTj99gqiAJ:scholar.google.com/&scioq=ocean+acidification+fish+behaviour&hl=en&as_sdt=0,5&as_ylo=2009&as_yhi=2018&as_vis=1
121	S Kawaguchi, H Kurihara, R King, L Hale…	Will krill fare well under Southern Ocean acidification?	2011	Biology …	royalsocietypublishing.org	https://royalsocietypublishing.org/doi/abs/10.1098/rsbl.2010.0777	https://scholar.google.com/scholar?cites=9368573342979529334&as_sdt=2005&sciodt=0,5&hl=en	170	2021-08-09 14:39:37		10.1098/rsbl.2010.0777							121	12.1	24	5	10	… in the Southern Ocean will probably experience the most drastic changes in carbonate chemistry in future oceans … 2009Ocean acidification: the other CO 2 problem. Ann … 2004The oceanic sink for anthropogenic CO 2 . Science 305, 367–371.doi: 10.1126/science.1097403 (doi …	https://royalsocietypublishing.org/doi/full/10.1098/rsbl.2010.0777	https://scholar.google.com/scholar?q=related:dhp9kNHbA4IJ:scholar.google.com/&scioq=ocean+acidification+fish+behaviour&hl=en&as_sdt=0,5&as_ylo=2009&as_yhi=2018&as_vis=1
197	M Briffa, K de la Haye, PL Munday	High CO2 and marine animal behaviour: potential mechanisms and ecological consequences	2012	Marine pollution bulletin	Elsevier	https://www.sciencedirect.com/science/article/pii/S0025326X12002524	https://scholar.google.com/scholar?cites=8846707769017046865&as_sdt=2005&sciodt=0,5&hl=en	171	2021-08-09 14:39:37									197	21.89	66	3	9	… reduced sea water pH and therefore the process is frequently referred to as 'ocean acidification' (OA … it could also disrupt social behaviour by impairing the perceptive and cognitive abilities of the fish … to elevated CO 2 focussing on case studies of tropical coral reef fishes (eg the …		https://scholar.google.com/scholar?q=related:URfzE9jRxXoJ:scholar.google.com/&scioq=ocean+acidification+fish+behaviour&hl=en&as_sdt=0,5&as_ylo=2009&as_yhi=2018&as_vis=1
22	SSP Rastrick, H Graham, K Azetsu-Scott…	Using natural analogues to investigate the effects of climate change and ocean acidification on Northern ecosystems	2018	ICES Journal of …	academic.oup.com	https://academic.oup.com/icesjms/article-abstract/75/7/2299/5133274	https://scholar.google.com/scholar?cites=10573356758066912071&as_sdt=2005&sciodt=0,5&hl=en	172	2021-08-09 14:39:37									22	7.33	6	4	3	Abstract. Northern oceans are in a state of rapid transition. Still, our knowledge of the likely effects of climate change and ocean acidification on key specie.	https://pearl.plymouth.ac.uk/bitstream/handle/10026.1/13568/Rastrick%20et%20al.%2C%20Analogues%20of%20climate%20change%20in%20northern%20ecosystems.pdf?sequence=1&isAllowed=y	https://scholar.google.com/scholar?q=related:R9sNkPMbvJIJ:scholar.google.com/&scioq=ocean+acidification+fish+behaviour&hl=en&as_sdt=0,5&as_ylo=2009&as_yhi=2018&as_vis=1
0	AF Lopes, PL Munday, M Pimentel, R Rosa…	Disruption of behavioural lateralization and shoaling cohesion on sand smelt (Atherina presbyter) larvae under ocean acidification		ices.dk		http://www.ices.dk/sites/pub/ASCExtendedAbstracts/Shared%20Documents/H%20-%20Ocean%20acidification%20%20Understanding%20chemical,%20biological%20and%20biochemical%20responses%20in%20marine%20ecosystems%20(CP%20by%20PICES)/H1115.pdf		173	2021-08-09 14:39:37	PDF								0	0	0	5		… Therefore it is important to infer the impacts of ocean acidification from experiments using pCO2 … in their natural habitats, rather than conditions predicted for the open ocean.Here we … high pCO2 on lateralization and shoaling behaviour of a temperate, shoaling, fish species, sand …	http://www.ices.dk/sites/pub/ASCExtendedAbstracts/Shared%20Documents/H%20-%20Ocean%20acidification%20%20Understanding%20chemical,%20biological%20and%20biochemical%20responses%20in%20marine%20ecosystems%20(CP%20by%20PICES)/H1115.pdf	https://scholar.google.com/scholar?q=related:gFiUP347NuoJ:scholar.google.com/&scioq=ocean+acidification+fish+behaviour&hl=en&as_sdt=0,5&as_ylo=2009&as_yhi=2018&as_vis=1
157	M Ou, TJ Hamilton, J Eom, EM Lyall, J Gallup…	Responses of pink salmon to CO 2-induced aquatic acidification	2015	Nature Climate …	nature.com	https://www.nature.com/articles/nclimate2694	https://scholar.google.com/scholar?cites=9587655438293297919&as_sdt=2005&sciodt=0,5&hl=en	174	2021-08-09 14:39:37									157	26.17	26	6	6	… Ocean acidification negatively affects many marine species and is predicted to cause widespread changes to … Freshwater fish represent 40% of all fishes, and salmon, which rear and spawn in … In this study, we investigate the impacts of CO 2 -induced acidification during the …	https://www.researchgate.net/profile/Junho-Eom/publication/280978965_Responses_of_pink_salmon_to_CO2-induced_aquatic_acidification/links/560189ed08aed985182764c4/Responses-of-pink-salmon-to-CO2-induced-aquatic-acidification.pdf	https://scholar.google.com/scholar?q=related:_2pQ1NIxDoUJ:scholar.google.com/&scioq=ocean+acidification+fish+behaviour&hl=en&as_sdt=0,5&as_ylo=2009&as_yhi=2018&as_vis=1
109	L Kate, JI Spicer, S Widdicombe, M Briffa	Reduced pH sea water disrupts chemo-responsive behaviour in an intertidal crustacean	2012	Journal of Experimental Marine …	Elsevier	https://www.sciencedirect.com/science/article/pii/S0022098111005120	https://scholar.google.com/scholar?cites=15234401897313235528&as_sdt=2005&sciodt=0,5&hl=en	175	2021-08-09 14:39:37									109	12.11	27	4	9	… CO 2 -acidified sea water … pools is therefore likely to be reduced, and perhaps even forced below its natural limits, in the future, owing to the effect of ocean acidification; and leaks from storage sites and coastal upwellings may lead to rapid and severe acidification events …	https://www.academia.edu/download/40634051/Reduced_pH_sea_water_disrupts_chemo-resp20151204-28718-1dn8pir.pdf	https://scholar.google.com/scholar?q=related:SHLkbs93a9MJ:scholar.google.com/&scioq=ocean+acidification+fish+behaviour&hl=en&as_sdt=0,5&as_ylo=2009&as_yhi=2018&as_vis=1
14	SR Midway, CT Hasler, T Wagner…	Predation of freshwater fish in environments with elevated carbon dioxide	2017	Marine and Freshwater …	CSIRO Publishing	https://www.publish.csiro.au/MF/MF16156	https://scholar.google.com/scholar?cites=510343072859910969&as_sdt=2005&sciodt=0,5&hl=en	176	2021-08-09 14:39:37									14	3.5	4	4	4	… 2007). Marine systems have been particularly responsive to concerns over elevated pCO 2 , given the nature of ocean acidification; elevations in atmospheric CO 2 translate into an increase in the pCO 2 in the oceans, which, in turn, causes acidification that can negatively …	https://www.stevemidway.com/publication/midway2017mfr/midway2017MFR.pdf	https://scholar.google.com/scholar?q=related:OXNlI1IaFQcJ:scholar.google.com/&scioq=ocean+acidification+fish+behaviour&hl=en&as_sdt=0,5&as_ylo=2009&as_yhi=2018&as_vis=1
74	D Britton, CE Cornwall, AT Revill, CL Hurd…	Ocean acidification reverses the positive effects of seawater pH fluctuations on growth and photosynthesis of the habitat-forming kelp, Ecklonia radiata	2016	Scientific reports	nature.com	https://www.nature.com/articles/srep26036?origin=ppub	https://scholar.google.com/scholar?cites=10512911580929159284&as_sdt=2005&sciodt=0,5&hl=en	177	2021-08-09 14:39:37	HTML								74	14.8	15	5	5	… the reduction in seawater pH due to the absorption of human-released CO 2 by the world's oceans. The average surface oceanic pH is predicted to decline by 0.4 units by 2100 … Ocean acidification (OA) is the decline in surface seawater pH caused by the sustained absorption of …	https://www.nature.com/articles/srep26036?origin=ppub	https://scholar.google.com/scholar?q=related:dHBfEGJd5ZEJ:scholar.google.com/&scioq=ocean+acidification+fish+behaviour&hl=en&as_sdt=0,5&as_ylo=2009&as_yhi=2018&as_vis=1
110	BJM Allan, GM Miller, MI McCormick…	Parental effects improve escape performance of juvenile reef fish in a high-CO2 world	2014	… of the Royal …	royalsocietypublishing.org	https://royalsocietypublishing.org/doi/abs/10.1098/rspb.2013.2179	https://scholar.google.com/scholar?cites=9354383852204787116&as_sdt=2005&sciodt=0,5&hl=en	178	2021-08-09 14:39:37		10.1098/rspb.2013.2179							110	15.71	28	4	7	… Carbon dioxide (CO 2 ) levels in the world's oceans are increasing owing to rising atmospheric … Recent research suggests that cognitive impairment in fishes exposed to elevated CO 2 is owing to … Given this, it is not surprising that directionality was affected in the fish exposed to …	https://royalsocietypublishing.org/doi/pdf/10.1098/rspb.2013.2179	https://scholar.google.com/scholar?q=related:rAVRS41y0YEJ:scholar.google.com/&scioq=ocean+acidification+fish+behaviour&hl=en&as_sdt=0,5&as_ylo=2009&as_yhi=2018&as_vis=1
0	CM Turley	The Risk of Ocean Acidification to Ocean Ecosystems	2016	The Risk of Ocean Acidification to Ocean Ecosystems …	plymsea.ac.uk	http://plymsea.ac.uk/id/eprint/7779/		179	2021-08-09 14:39:37									0	0	0	1	5	… Three oceanic sites have monitored ocean carbonate chemistry over 20 years and show … Ecological effects of ocean acidification and habitat complexity on reef-associated macroinvertebrate communities … Impact of anthropogenic CO2 on the CaCO3 system in the ocean …	http://plymsea.ac.uk/id/eprint/7779/1/Turley%202016%20TWAP%20Chapter5%20UNEP-IOC.pdf	https://scholar.google.com/scholar?q=related:sEfjtEQZwFEJ:scholar.google.com/&scioq=ocean+acidification+fish+behaviour&hl=en&as_sdt=0,5&as_ylo=2009&as_yhi=2018&as_vis=1
18	P Good, J Bamber, K Halladay…	Recent progress in understanding climate thresholds: Ice sheets, the Atlantic meridional overturning circulation, tropical forests and responses to ocean acidification	2018	Progress in …	journals.sagepub.com	https://journals.sagepub.com/doi/abs/10.1177/0309133317751843	https://scholar.google.com/scholar?cites=8000511830399606448&as_sdt=2005&sciodt=0,5&hl=en	180	2021-08-09 14:39:37		10.1177/0309133317751843							18	6	5	4	3	This article reviews recent scientific progress, relating to four major systems that could exhibit threshold behaviour: ice sheets, the Atlantic meridional overturning circulation (AMOC), tropical ...	https://ueaeprints.uea.ac.uk/id/eprint/66347/1/Accepted_manuscript.pdf	https://scholar.google.com/scholar?q=related:sF5HCB-HB28J:scholar.google.com/&scioq=ocean+acidification+fish+behaviour&hl=en&as_sdt=0,5&as_ylo=2009&as_yhi=2018&as_vis=1
51	J Sundin, F Jutfelt	9–28 d of exposure to elevated p CO2 reduces avoidance of predator odour but had no effect on behavioural lateralization or swimming activity in a temperate wrasse …	2016	ICES Journal of Marine Science	academic.oup.com	https://academic.oup.com/icesjms/article-abstract/73/3/620/2458707	https://scholar.google.com/scholar?cites=104807619420331001&as_sdt=2005&sciodt=0,5&hl=en	181	2021-08-09 14:39:37									51	10.2	26	2	5	… alterations, wherefore abnormal behaviour has been suggested to be a potential consequence of future ocean acidification and therefore a threat to ocean ecosystems … waters and widely used as cleaner fish to control sea lice infestation in commercial fish farming in …	https://academic.oup.com/icesjms/article/73/3/620/2458707	https://scholar.google.com/scholar?q=related:-ZtNfflZdAEJ:scholar.google.com/&scioq=ocean+acidification+fish+behaviour&hl=en&as_sdt=0,5&as_ylo=2009&as_yhi=2018&as_vis=1
21	PH Manríquez, ME Jara, ME Seguel, R Torres…	Ocean acidification and increased temperature have both positive and negative effects on early ontogenetic traits of a rocky shore keystone predator species	2016	PloS one	journals.plos.org	https://journals.plos.org/plosone/article?id=10.1371/journal.pone.0151920	https://scholar.google.com/scholar?cites=1146284876387816131&as_sdt=2005&sciodt=0,5&hl=en	182	2021-08-09 14:39:37	HTML								21	4.2	4	5	5	… southern Chile (39°S) to evaluate under laboratory conditions the potential consequences of projected near-future levels of ocean acidification and warming … for the negative effects of high pCO 2 levels on other important defensive traits such as shell size and escape behaviour …	https://journals.plos.org/plosone/article?id=10.1371/journal.pone.0151920	https://scholar.google.com/scholar?q=related:w5J_lAVs6A8J:scholar.google.com/&scioq=ocean+acidification+fish+behaviour&hl=en&as_sdt=0,5&as_ylo=2009&as_yhi=2018&as_vis=1
28	TW Kim, J Taylor, C Lovera…	CO2-driven decrease in pH disrupts olfactory behaviour and increases individual variation in deep-sea hermit crabs	2016	ICES Journal of Marine …	academic.oup.com	https://academic.oup.com/icesjms/article-abstract/73/3/613/2457893	https://scholar.google.com/scholar?cites=9357329415117839978&as_sdt=2005&sciodt=0,5&hl=en	183	2021-08-09 14:39:37									28	5.6	7	4	5	… To determine if olfactory behaviour in P. tanneri is affected by ocean acidification, and to measure the range of variability in responses among individuals, experiments were conducted to evaluate several hypotheses. First, we …	https://academic.oup.com/icesjms/article/73/3/613/2457893	https://scholar.google.com/scholar?q=related:ap5pmobp24EJ:scholar.google.com/&scioq=ocean+acidification+fish+behaviour&hl=en&as_sdt=0,5&as_ylo=2009&as_yhi=2018&as_vis=1
74	AL Strong, KJ Kroeker, LT Teneva, LA Mease…	Ocean acidification 2.0: Managing our changing coastal ocean chemistry	2014	…	academic.oup.com	https://academic.oup.com/bioscience/article-abstract/64/7/581/2754148	https://scholar.google.com/scholar?cites=17677421638800288329&as_sdt=2005&sciodt=0,5&hl=en	184	2021-08-09 14:39:37									74	10.57	15	5	7	… rates of anthropogenic carbon dioxide (CO 2 )–induced chemical changes in the oceans are 100 … 2008). This global reduction of oceanic pH may be harmful to organisms dependent on calcium … shellfish, and urchins—because the additional carbonic acid in the ocean shifts the …	https://academic.oup.com/bioscience/article/64/7/581/2754148	https://scholar.google.com/scholar?q=related:Sap-TVLRUvUJ:scholar.google.com/&scioq=ocean+acidification+fish+behaviour&hl=en&as_sdt=0,5&as_ylo=2009&as_yhi=2018&as_vis=1
15	KL Kunz, G Claireaux, HO Pörtner…	Aerobic capacities and swimming performance of polar cod (Boreogadus saida) under ocean acidification and warming conditions	2018	Journal of …	journals.biologists.com	https://journals.biologists.com/jeb/article-abstract/221/21/jeb184473/33879	https://scholar.google.com/scholar?cites=2606996064254355084&as_sdt=2005&sciodt=0,5&hl=en	185	2021-08-09 14:39:37									15	5	4	4	3	… Aerobic capacities and swimming performance of polar cod (Boreogadus saida) under ocean acidification and warming conditions … Our results revealed high sensitivities of maximum performance parameters (MMR, U gait , U crit ) of B. saida to ocean acidification …	https://journals.biologists.com/jeb/article/221/21/jeb184473/33879	https://scholar.google.com/scholar?q=related:jOa4pBvpLSQJ:scholar.google.com/&scioq=ocean+acidification+fish+behaviour&hl=en&as_sdt=0,5&as_ylo=2009&as_yhi=2018&as_vis=1
42	BL Spady, SA Watson, TJ Chase…	Projected near-future CO2 levels increase activity and alter defensive behaviours in the tropical squid Idiosepius pygmaeus	2014	Biology Open	journals.biologists.com	https://journals.biologists.com/bio/article-abstract/3/11/1063/19860	https://scholar.google.com/scholar?cites=12475530033838951117&as_sdt=2005&sciodt=0,5&hl=en	186	2021-08-09 14:39:37									42	6	11	4	7	… of the anthropogenic CO 2 released into the atmosphere is absorbed by the oceans (Sabine and … chemistry causing a reduction in seawater pH, a process referred to as ocean acidification (Doney et … In marine fishes, exposure to CO 2 levels projected to occur in the ocean by the …	https://journals.biologists.com/bio/article/3/11/1063/19860	https://scholar.google.com/scholar?q=related:zQqws3f8Ia0J:scholar.google.com/&scioq=ocean+acidification+fish+behaviour&hl=en&as_sdt=0,5&as_ylo=2009&as_yhi=2018&as_vis=1
6	RJ Matear, A Lenton	Carbon–climate feedbacks accelerate ocean acidification	2018	Biogeosciences	bg.copernicus.org	https://bg.copernicus.org/articles/15/1721/2018/	https://scholar.google.com/scholar?cites=6545330204725062822&as_sdt=2005&sciodt=0,5&hl=en	187	2021-08-09 14:39:37	HTML								6	2	3	2	3	… climate feedbacks can significantly impact the onset of undersaturated aragonite conditions in the Southern and Arctic oceans, the suitable … The sensitivity of ocean acidification to the carbon–climate feedbacks in the low to medium emission scenarios is important because …	https://bg.copernicus.org/articles/15/1721/2018/	https://scholar.google.com/scholar?q=related:pqxFfiSv1VoJ:scholar.google.com/&scioq=ocean+acidification+fish+behaviour&hl=en&as_sdt=0,5&as_ylo=2009&as_yhi=2018&as_vis=1
172	DP Chivers, MI McCormick, GE Nilsson…	Impaired learning of predators and lower prey survival under elevated CO2: a consequence of neurotransmitter interference	2014	Global change …	Wiley Online Library	https://onlinelibrary.wiley.com/doi/abs/10.1111/gcb.12291	https://scholar.google.com/scholar?cites=8130803625098548945&as_sdt=2005&sciodt=0,5&hl=en	188	2021-08-09 14:39:37		10.1111/gcb.12291							172	24.57	43	4	7	… of the excess CO 2 produced since the industrial revolution has been absorbed by the oceans (Sabine et … et al., 2010; Briffa et al., 2012) and a diversity of taxa are affected by ocean acidification (Fabry et … or 987 μatm CO 2 (end of century CO 2 projection, Table 1). Fish were fed …	http://citeseerx.ist.psu.edu/viewdoc/download?doi=10.1.1.987.1846&rep=rep1&type=pdf	https://scholar.google.com/scholar?q=related:0RZ1dNFq1nAJ:scholar.google.com/&scioq=ocean+acidification+fish+behaviour&hl=en&as_sdt=0,5&as_ylo=2009&as_yhi=2018&as_vis=1
21	CD MacLeod	Parasitic infection: a missing piece of the ocean acidification puzzle	2017	ICES Journal of Marine Science	academic.oup.com	https://academic.oup.com/icesjms/article-pdf/doi/10.1093/icesjms/fsw156/31244524/fsw156.pdf	https://scholar.google.com/scholar?cites=17558821389098792215&as_sdt=2005&sciodt=0,5&hl=en	189	2021-08-09 14:39:37		10.1093/icesjms							21	5.25	21	1	4	… Molluscs on acid: gastropod shell repair and strength in acidifying oceans … Future oceanic warming and acidification alter immune re- sponse and disease status in a commercial shellfish species, Mytilus edulis L … Host–parasite interactions: a litmus test for ocean acidification …	https://scholar.archive.org/work/gitvhwyb2zehvl27lj52m2op3q/access/wayback/https://watermark.silverchair.com/fsw156.pdf?token=AQECAHi208BE49Ooan9kkhW_Ercy7Dm3ZL_9Cf3qfKAc485ysgAAAakwggGlBgkqhkiG9w0BBwagggGWMIIBkgIBADCCAYsGCSqGSIb3DQEHATAeBglghkgBZQMEAS4wEQQMgthHdBB6JnvHxVKNAgEQgIIBXD3eKE-x_le9XblJgSoWp1Uq8GrmDmW69l7Q9pJOuECPD-2O0JkvSb_77pTiWtwrZEtsB8_auXvqSbkHqCcie94c0OlqLYsJXNqj0jp8eYtz8lRZMzXvv…	https://scholar.google.com/scholar?q=related:F7XD0wV3rfMJ:scholar.google.com/&scioq=ocean+acidification+fish+behaviour&hl=en&as_sdt=0,5&as_ylo=2009&as_yhi=2018&as_vis=1
27	J Lonthair, R Ern, AJ Esbaugh	The early life stages of an estuarine fish, the red drum (Sciaenops ocellatus), are tolerant to high pCO2	2017	ICES Journal of Marine Science	academic.oup.com	https://academic.oup.com/icesjms/article-abstract/74/4/1042/2870680	https://scholar.google.com/scholar?cites=5770624578762951188&as_sdt=2005&sciodt=0,5&hl=en	190	2021-08-09 14:39:37									27	6.75	9	3	4	… Anthropogenic carbon dioxide (CO 2 ) emissions are having measurable impacts on oceanic carbonate chemistry—a process known as ocean acidification (OA). Current models project that the oceans will reach ∼1000 μatm pCO 2 by the end of this century, a 250 …	https://www.stateofthereserve.org/s/Lonthair-et-al-2017_EarlyLifeStages.pdf	https://scholar.google.com/scholar?q=related:FMpN9XpgFVAJ:scholar.google.com/&scioq=ocean+acidification+fish+behaviour&hl=en&as_sdt=0,5&as_ylo=2009&as_yhi=2018&as_vis=1
45	DS Busch, M Maher, P Thibodeau, P McElhany	Shell condition and survival of Puget Sound pteropods are impaired by ocean acidification conditions	2014	PLoS one	journals.plos.org	https://journals.plos.org/plosone/article?id=10.1371/journal.pone.0105884	https://scholar.google.com/scholar?cites=1506783067837014702&as_sdt=2005&sciodt=0,5&hl=en	191	2021-08-09 14:39:37	HTML								45	6.43	11	4	7	… Northwest Fisheries Science Center, National Marine Fisheries Service, National Oceanic and Atmospheric … Global oceans have absorbed about a third of the anthropogenically released … populations of pteropods [42], and differential sensitivity to ocean acidification has also …	https://journals.plos.org/plosone/article?id=10.1371/journal.pone.0105884	https://scholar.google.com/scholar?q=related:rqL_hzcr6RQJ:scholar.google.com/&scioq=ocean+acidification+fish+behaviour&hl=en&as_sdt=0,5&as_ylo=2009&as_yhi=2018&as_vis=1
10	SD McCormick, AM Regish	Effects of ocean acidification on salinity tolerance and seawater growth of Atlantic salmon Salmo salar smolts	2018	Journal of fish biology	Wiley Online Library	https://onlinelibrary.wiley.com/doi/abs/10.1111/jfb.13656	https://scholar.google.com/scholar?cites=15638041978859831037&as_sdt=2005&sciodt=0,5&hl=en	192	2021-08-09 14:39:37		10.1111/jfb.13656							10	3.33	5	2	3	… the time scales much shorter than the changes that are expected from ocean acidification (Ishimatsu et al … the effect of OA conditions on the growth, survival and physiology of fish (Esbaugh, 2017 … With elevated pCO 2 levels expected in the oceans, dissolved CO 2 will equilibrate …		https://scholar.google.com/scholar?q=related:_T6WbFN8BdkJ:scholar.google.com/&scioq=ocean+acidification+fish+behaviour&hl=en&as_sdt=0,5&as_ylo=2009&as_yhi=2018&as_vis=1
63	P Williamson, C Turley	Ocean acidification in a geoengineering context	2012	Philosophical Transactions of …	royalsocietypublishing.org	https://royalsocietypublishing.org/doi/abs/10.1098/rsta.2012.0167	https://scholar.google.com/scholar?cites=16764812053803255818&as_sdt=2005&sciodt=0,5&hl=en	193	2021-08-09 14:39:37		10.1098/rsta.2012.0167							63	7	32	2	9	… effects), with lowest surface Ω aragonite in the Arctic and Southern Oceans currently mostly … an active high-metabolic lifestyle such as brachyuran crustaceans, teleost fish and cephalopods may be better adapted to cope with future ocean acidification than those …	https://royalsocietypublishing.org/doi/pdf/10.1098/rsta.2012.0167	https://scholar.google.com/scholar?q=related:CkghOb2TqOgJ:scholar.google.com/&scioq=ocean+acidification+fish+behaviour&hl=en&as_sdt=0,5&as_ylo=2009&as_yhi=2018&as_vis=1
74	F Jutfelt, M Hedgärde	Atlantic cod actively avoid CO 2 and predator odour, even after long-term CO 2 exposure	2013	Frontiers in Zoology	Springer	https://link.springer.com/article/10.1186/1742-9994-10-81	https://scholar.google.com/scholar?cites=11196580681951212853&as_sdt=2005&sciodt=0,5&hl=en	194	2021-08-09 14:39:37	HTML	10.1186/1742-9994-10-81							74	9.25	37	2	8	… CO 2 level is continuously driving the dissolution of more CO 2 into the oceans, and some … release of CO 2 into the atmosphere at increasing rates [1], resulting in a higher oceanic surface partial … for CO 2 (pCO 2 ) and a decrease in the pH in a process termed ocean acidification …	https://link.springer.com/article/10.1186/1742-9994-10-81	https://scholar.google.com/scholar?q=related:NfWz5s4-YpsJ:scholar.google.com/&scioq=ocean+acidification+fish+behaviour&hl=en&as_sdt=0,5&as_ylo=2009&as_yhi=2018&as_vis=1
38	F Jutfelt, M Hedgärde	Juvenile Atlantic cod behavior appears robust to near-future CO 2 levels	2015	Frontiers in Zoology	Springer	https://link.springer.com/article/10.1186/s12983-015-0104-2	https://scholar.google.com/scholar?cites=1389400109220105451&as_sdt=2005&sciodt=0,5&hl=en	195	2021-08-09 14:39:37	HTML	10.1186/s12983-015-0104-2							38	6.33	19	2	6	… rate of anthropogenic emissions of CO 2 [1] results in higher oceanic surface pCO … levels [20], indicating reduced boldness in contrast to the increased boldness reported in coral reef fish … may therefore be sensitive to the effects of additional stressors such as ocean acidification …	https://link.springer.com/article/10.1186/s12983-015-0104-2	https://scholar.google.com/scholar?q=related:6wz0uAkkSBMJ:scholar.google.com/&scioq=ocean+acidification+fish+behaviour&hl=en&as_sdt=0,5&as_ylo=2009&as_yhi=2018&as_vis=1
8	T Aze, J Barry, RGJ Bellerby, L Brander, M Byrne…	An updated synthesis of the impacts of ocean acidification on marine biodiversity (CBD Technical Series; 75)	2014		epic.awi.de	https://epic.awi.de/id/eprint/36622/	https://scholar.google.com/scholar?cites=11413879099425017188&as_sdt=2005&sciodt=0,5&hl=en	196	2021-08-09 14:39:37									8	1.14	1	6	7	… meeting of the UN Open-ended Informal Consultative Process (ICP) on Oceans and Law … time series from the Mauna Loa observatory (Hawaii) and a nearby oceanic time series … The above definition of ocean acidification focuses on the reaction of dissolved anthropogenic CO2 …	https://epic.awi.de/id/eprint/36622/1/cbd-ts-75-en.pdf	https://scholar.google.com/scholar?q=related:ZM17TpE-Zp4J:scholar.google.com/&scioq=ocean+acidification+fish+behaviour&hl=en&as_sdt=0,5&as_ylo=2009&as_yhi=2018&as_vis=1
19	X Wang, L Song, Y Chen, H Ran, J Song	Impact of ocean acidification on the early development and escape behavior of marine medaka (Oryzias melastigma)	2017	Marine environmental research	Elsevier	https://www.sciencedirect.com/science/article/pii/S0141113616302896	https://scholar.google.com/scholar?cites=911581699078960046&as_sdt=2005&sciodt=0,5&hl=en	197	2021-08-09 14:39:37									19	4.75	4	5	4	… organisms. However, no studies have reported the effects of ocean acidification on Indian Ocean fish. We have used the Indian Ocean medaka (Oryzias melastigma) as a model species for a marine fish that lives in coastal waters …		https://scholar.google.com/scholar?q=related:rjNZvbmWpgwJ:scholar.google.com/&scioq=ocean+acidification+fish+behaviour&hl=en&as_sdt=0,5&as_ylo=2009&as_yhi=2018&as_vis=1
6	LJ Falkenberg, S Dupont, RGJ Bellerby	Approaches to reconsider literature on physiological effects of environmental change: examples from ocean acidification research	2018	Frontiers in Marine Science	frontiersin.org	https://www.frontiersin.org/articles/10.3389/fmars.2018.00453/full	https://scholar.google.com/scholar?cites=3829101130395027128&as_sdt=2005&sciodt=0,5&hl=en	198	2021-08-09 14:39:37	HTML								6	2	2	3	3	… levels of anthropogenic carbon dioxide in the world's atmosphere and oceans (Rhein et al … 2017; crabs, Metzger et al., 2007; Walther et al., 2009; fish Araújo et … Change” (MicroPolar; 225956); and “Adapting coastal zone management to ocean acidification” (ACIDCOAST; 519109 …	https://www.frontiersin.org/articles/10.3389/fmars.2018.00453/full	https://scholar.google.com/scholar?q=related:uAY-zjCzIzUJ:scholar.google.com/&scioq=ocean+acidification+fish+behaviour&hl=en&as_sdt=0,5&as_ylo=2009&as_yhi=2018&as_vis=1
1	M Schmidt, HO Pörtner, C Bock	A new set-up to investigate neurophysiological effects of CO2-induced ocean acidification on the brain of fish via MR imaging and spectroscopy	2014	Proc. Intl. Soc. Mag. Reson. Med	researchgate.net	https://www.researchgate.net/profile/Matthias-Schmidt-19/publication/299976067_A_new_set-up_to_investigate_neurophysiological_effects_of_CO2-induced_ocean_acidification_on_the_brain_of_fish_via_MR_imaging_and_spectroscopy/links/5707702208aed73c854949eb/A-new-set-up-to-investigate-neurophysiological-effects-of-CO2-induced-ocean-acidification-on-the-brain-of-fish-via-MR-imaging-and-spectroscopy.pdf	https://scholar.google.com/scholar?cites=16228009306974056333&as_sdt=2005&sciodt=0,5&hl=en	199	2021-08-09 14:39:37	PDF								1	0.14	0	3	7	… warming of the worlds` climate, but dissolves also inside the oceans leading to … ability for acid-base regulation in the nervous and tissue of Antarctic fish … extremely useful for future experiments analysing the physiological background of ocean acidification induced neurological …	https://www.researchgate.net/profile/Matthias-Schmidt-19/publication/299976067_A_new_set-up_to_investigate_neurophysiological_effects_of_CO2-induced_ocean_acidification_on_the_brain_of_fish_via_MR_imaging_and_spectroscopy/links/5707702208aed73c854949eb/A-new-set-up-to-investigate-neurophysiological-effects-of-CO2-induced-ocean-acidification-on-the-brain-of-fish-via-MR-imaging-and-spectroscopy.pdf	https://scholar.google.com/scholar?q=related:je_rKXx4NeEJ:scholar.google.com/&scioq=ocean+acidification+fish+behaviour&hl=en&as_sdt=0,5&as_ylo=2009&as_yhi=2018&as_vis=1
73	M Nikinmaa	Climate change and ocean acidification—Interactions with aquatic toxicology	2013	Aquatic Toxicology	Elsevier	https://www.sciencedirect.com/science/article/pii/S0166445X1200255X	https://scholar.google.com/scholar?cites=7167120854332524280&as_sdt=2005&sciodt=0,5&hl=en	200	2021-08-09 14:39:37									73	9.13	73	1	8	… Second, it is introduced, how the possible changes in environmental conditions (temperature, pH and oxygenation), expected to be associated with climate change and ocean acidification, may interact with the toxicant responses of organisms, especially fish …		https://scholar.google.com/scholar?q=related:-MbIqHG6dmMJ:scholar.google.com/&scioq=ocean+acidification+fish+behaviour&hl=en&as_sdt=0,5&as_ylo=2009&as_yhi=2018&as_vis=1
14	E Leo, FT Dahlke, D Storch, HO Pörtner…	Impact of Ocean Acidification and Warming on the bioenergetics of developing eggs of Atlantic herring Clupea harengus	2018	Conservation …	academic.oup.com	https://academic.oup.com/conphys/article-abstract/6/1/coy050/5101339	https://scholar.google.com/scholar?cites=9892862996984054469&as_sdt=2005&sciodt=0,5&hl=en	201	2021-08-09 14:39:37									14	4.67	3	5	3	… and adult fish appear to tolerate CO 2 levels far beyond average climate change predictions (>2000 μatm, Ishimatsu et al., 2008), early life stages, such as developing embryos and lecithotrophic larvae, appear to be more vulnerable to both, Ocean Acidification and Warming …	https://academic.oup.com/conphys/article/6/1/coy050/5101339	https://scholar.google.com/scholar?q=related:xULXKnuCSokJ:scholar.google.com/&scioq=ocean+acidification+fish+behaviour&hl=en&as_sdt=0,5&as_ylo=2009&as_yhi=2018&as_vis=1
12	SM Van Leeuwen, WF Le Quesne, ER Parker	Potential future fisheries yields in shelf waters: a model study of the effects of climate change and ocean acidification	2016	Biogeosciences	bg.copernicus.org	https://bg.copernicus.org/articles/13/441/2016/	https://scholar.google.com/scholar?cites=6335232791469144510&as_sdt=2005&sciodt=0,5&hl=en	202	2021-08-09 14:39:37									12	2.4	4	3	5	… This code was applied in oceanic form (Vichi et al., 2003, 2004, 2007), as well as in shelf seas appli- cations (Ruardij et al., 2005) … Ocean acidification effects on the abiotic environment (Fig … 448 SM van Leeuwen: Climate and acidification impacts on future fisheries yield …	https://bg.copernicus.org/articles/13/441/2016/bg-13-441-2016.pdf	https://scholar.google.com/scholar?q=related:vrnsiKhE61cJ:scholar.google.com/&scioq=ocean+acidification+fish+behaviour&hl=en&as_sdt=0,5&as_ylo=2009&as_yhi=2018&as_vis=1
21	MS Johnson, DW Kraver, GMC Renshaw…	Will ocean acidification affect the early ontogeny of a tropical oviparous elasmobranch (Hemiscyllium ocellatum)?	2016	Conservation …	academic.oup.com	https://academic.oup.com/conphys/article-abstract/4/1/cow003/2951319	https://scholar.google.com/scholar?cites=11755400640674376764&as_sdt=2005&sciodt=0,5&hl=en	203	2021-08-09 14:39:37									21	4.2	5	4	5	… Approximately 30% of this CO 2 is being absorbed by the oceans and is causing ocean acidification (OA). The effects of OA on calcifying organisms are starting to be understood, but less is known about the effects on non-calcifying organisms, notably elasmobranchs …	https://academic.oup.com/conphys/article/4/1/cow003/2951319	https://scholar.google.com/scholar?q=related:PKzLk5mSI6MJ:scholar.google.com/&scioq=ocean+acidification+fish+behaviour&hl=en&as_sdt=0,5&as_ylo=2009&as_yhi=2018&as_vis=1
28	J Näslund, E Lindström, F Lai…	Behavioural responses to simulated bird attacks in marine three-spined sticklebacks after exposure to high CO2 levels	2015	Marine and Freshwater …	CSIRO Publishing	https://www.publish.csiro.au/mf/mf14144	https://scholar.google.com/scholar?cites=13917409799757958940&as_sdt=2005&sciodt=0,5&hl=en	204	2021-08-09 14:39:37									28	4.67	7	4	6	… The rising partial pressure of CO 2 (pCO 2 ) in oceanic water, termed ocean acidification, is an … CO 2 concentration is causing a parallel increase in dissolved CO 2 in oceans, leading to … end of the 21st century, leading to a concurrent decrease in the average ocean surface pH to …	https://www.academia.edu/download/37096663/Naslund_et_al._2015_Marine_and_Freshwater_Research.pdf	https://scholar.google.com/scholar?q=related:HA8drHmSJMEJ:scholar.google.com/&scioq=ocean+acidification+fish+behaviour&hl=en&as_sdt=0,5&as_ylo=2009&as_yhi=2018&as_vis=1
57	SR Cooley, JE Rheuban, DR Hart, V Luu, DM Glover…	An Integrated Assessment Model for Helping the United States Sea Scallop (Placopecten magellanicus) Fishery Plan Ahead for Ocean Acidification and …	2015	PLoS …	journals.plos.org	https://journals.plos.org/plosone/article?id=10.1371/journal.pone.0124145	https://scholar.google.com/scholar?cites=5860531305853094850&as_sdt=2005&sciodt=0,5&hl=en	205	2021-08-09 14:39:37	HTML								57	9.5	10	6	6	… about the relative effects of ocean acidification, rising temperatures, fishing pressure, and … [40] linked population and bioeconomic models to project ocean acidification impacts on the … Oceanic conditions influence a sea scallop population dynamic model that includes biological …	https://journals.plos.org/plosone/article?id=10.1371/journal.pone.0124145	https://scholar.google.com/scholar?q=related:wgtuGCzKVFEJ:scholar.google.com/&scioq=ocean+acidification+fish+behaviour&hl=en&as_sdt=0,5&as_ylo=2009&as_yhi=2018&as_vis=1
37	M Sswat, MH Stiasny, J Taucher…	Food web changes under ocean acidification promote herring larvae survival	2018	Nature Ecology & …	nature.com	https://www.nature.com/articles/s41559-018-0514-6	https://scholar.google.com/scholar?cites=17985165502057698805&as_sdt=2005&sciodt=0,5&hl=en	206	2021-08-09 14:39:37									37	12.33	9	4	3	… These findings emphasize the need to assess the food web effects of ocean acidification on fish larvae before we can predict even the sign of change in fish recruitment in a high-CO 2 ocean. You have full access to this article via your institution. Download PDF. Download PDF …	https://ntnuopen.ntnu.no/ntnu-xmlui/bitstream/handle/11250/2592130/Food_web_changes_under_ocean_acidification_promote.pdf?sequence=2	https://scholar.google.com/scholar?q=related:9VXCELwkmPkJ:scholar.google.com/&scioq=ocean+acidification+fish+behaviour&hl=en&as_sdt=0,5&as_ylo=2009&as_yhi=2018&as_vis=1
46	MM Ashur, NK Johnston…	Impacts of ocean acidification on sensory function in marine organisms	2017	… and Comparative Biology	academic.oup.com	https://academic.oup.com/icb/article-abstract/57/1/63/3858100	https://scholar.google.com/scholar?cites=16136192503009523911&as_sdt=2005&sciodt=0,5&hl=en	207	2021-08-09 14:39:37									46	11.5	15	3	4	… Navigation. Impacts of Ocean Acidification on Sensory Function in Marine Organisms. Molly M. Ashur, Molly M. Ashur. *School of Marine Science and Policy, University of Delaware, 111 Robinson Hall, Newark, DE 19716, USA …	https://academic.oup.com/icb/article/57/1/63/3858100?login=true	https://scholar.google.com/scholar?q=related:xzg0mZZF798J:scholar.google.com/&scioq=ocean+acidification+fish+behaviour&hl=en&as_sdt=0,5&as_ylo=2009&as_yhi=2018&as_vis=1
150	JT Mathis, SR Cooley, N Lucey, S Colt, J Ekstrom…	Ocean acidification risk assessment for Alaska's fishery sector	2015	Progress in …	Elsevier	https://www.sciencedirect.com/science/article/pii/S0079661114001141	https://scholar.google.com/scholar?cites=13802266148412420106&as_sdt=2005&sciodt=0,5&hl=en	208	2021-08-09 14:39:37	HTML								150	25	25	6	6		https://www.sciencedirect.com/science/article/pii/S0079661114001141	https://scholar.google.com/scholar?q=related:CnCFN-9_i78J:scholar.google.com/&scioq=ocean+acidification+fish+behaviour&hl=en&as_sdt=0,5&as_ylo=2009&as_yhi=2018&as_vis=1
16	AR Lopes, E Sampaio, C Santos, A Couto…	Absence of cellular damage in tropical newly hatched sharks (Chiloscyllium plagiosum) under ocean acidification conditions	2018	Cell stress and …	Springer	https://link.springer.com/article/10.1007/s12192-018-0892-3	https://scholar.google.com/scholar?cites=4698453321264160111&as_sdt=2005&sciodt=0,5&hl=en	209	2021-08-09 14:39:37		10.1007/s12192-018-0892-3							16	5.33	3	5	3	… one third of the anthropogenically originated CO 2 is absorbed by the oceans, which has … decrease in carbonate ions (CO 3 2− ), a phenomenon known as ocean acidification (OA) (Caldeira … the acid-base balance of marine organisms, and even though marine fishes are known …	https://www.ncbi.nlm.nih.gov/pmc/articles/PMC6111099/	https://scholar.google.com/scholar?q=related:b12092ZCNEEJ:scholar.google.com/&scioq=ocean+acidification+fish+behaviour&hl=en&as_sdt=0,5&as_ylo=2009&as_yhi=2018&as_vis=1
109	MS Savoca, CW Tyson, M McGill…	Odours from marine plastic debris induce food search behaviours in a forage fish	2017	Proceedings of the …	royalsocietypublishing.org	https://royalsocietypublishing.org/doi/abs/10.1098/rspb.2017.1000	https://scholar.google.com/scholar?cites=6926397587424829364&as_sdt=2005&sciodt=0,5&hl=en	210	2021-08-09 14:39:37		10.1098/rspb.2017.1000							109	27.25	27	4	4	… would yield concentrations similar to recorded accumulations of plastic in the open ocean [9,10 … has risen over 600% since 1975 and plastic waste entering the oceans from terrestrial … Fish were caught under commercial fishing licence from the State of California Department of …	https://royalsocietypublishing.org/doi/pdf/10.1098/rspb.2017.1000	https://scholar.google.com/scholar?q=related:tF-Ue-iBH2AJ:scholar.google.com/&scioq=ocean+acidification+fish+behaviour&hl=en&as_sdt=0,5&as_ylo=2009&as_yhi=2018&as_vis=1
0	PH Manrıquez, ME Jara, ML Mardones, JM Navarro…	Ocean Acidification Disrupts Prey Responses to Predator Cues but Not Net Prey	2013		academia.edu	https://www.academia.edu/download/53050646/Correction_Ocean_Acidification_Disrupts_20170508-10320-ywbgtu.pdf		211	2021-08-09 14:39:37	PDF								0	0	0	5	8	… Ocean acidification (OA), caused by the rapid uptake of anthropogenic CO2 into the surface ocean, is a term … invertebrates have been shown to decrease in size in response to OA [3,4]. However, recent evidence has also shown that carbonate structures of fish [5,6 …	https://www.academia.edu/download/53050646/Correction_Ocean_Acidification_Disrupts_20170508-10320-ywbgtu.pdf	https://scholar.google.com/scholar?q=related:hfS-alp-D2UJ:scholar.google.com/&scioq=ocean+acidification+fish+behaviour&hl=en&as_sdt=0,5&as_ylo=2009&as_yhi=2018&as_vis=1
38	E Olsen, IC Kaplan, C Ainsworth, G Fay…	Ocean futures under ocean acidification, marine protection, and changing fishing pressures explored using a worldwide suite of ecosystem models	2018	Frontiers in Marine …	frontiersin.org	https://www.frontiersin.org/articles/10.3389/fmars.2018.00064/full	https://scholar.google.com/scholar?cites=5915319685217735307&as_sdt=2005&sciodt=0,5&hl=en	212	2021-08-09 14:39:37	HTML								38	12.67	8	5	3	… In response, there is an ever louder call for increased protection of the oceans (McCauley et al., 2015; Hilborn … global view (rather than case study specific) to explore the likely indirect (trophic) effects of ocean acidification, by applying … (2009) found that both fish and invertebrates …	https://www.frontiersin.org/articles/10.3389/fmars.2018.00064/full	https://scholar.google.com/scholar?q=related:i1JHuulvF1IJ:scholar.google.com/&scioq=ocean+acidification+fish+behaviour&hl=en&as_sdt=0,5&as_ylo=2009&as_yhi=2018&as_vis=1
0	T Rossi	The effects of ocean acidification on sound production and reception in marine animals	2016		digital.library.adelaide.edu.au	https://digital.library.adelaide.edu.au/dspace/handle/2440/112849		213	2021-08-09 14:39:37									0	0	0	1	5	… indirectly penalizes oceanic larvae by being a less attractive settlement cue. Remarkably … oceans in a variety of ways [2, 3]. However, data also suggest that if we successfully limit … biological origin, therefore, potentially susceptible to ocean acidification. As mentioned …	https://digital.library.adelaide.edu.au/dspace/bitstream/2440/112849/2/02whole.pdf	https://scholar.google.com/scholar?q=related:OXvu_0Mfa4YJ:scholar.google.com/&scioq=ocean+acidification+fish+behaviour&hl=en&as_sdt=0,5&as_ylo=2009&as_yhi=2018&as_vis=1
18	JK O'Leary, JP Barry, PW Gabrielson…	Calcifying algae maintain settlement cues to larval abalone following algal exposure to extreme ocean acidification	2017	Scientific reports	nature.com	https://www.nature.com/articles/s41598-017-05502-x	https://scholar.google.com/scholar?cites=12964846358705286227&as_sdt=2005&sciodt=0,5&hl=en	214	2021-08-09 14:39:37	HTML								18	4.5	5	4	4	Calcifying algae maintain settlement cues to larval abalone following algal exposure to extreme ocean acidification … Calcifying algae maintain settlement cues to larval abalone following algal exposure to extreme ocean acidification …	https://www.nature.com/articles/s41598-017-05502-x	https://scholar.google.com/scholar?q=related:UywlkhJj7LMJ:scholar.google.com/&scioq=ocean+acidification+fish+behaviour&hl=en&as_sdt=0,5&as_ylo=2009&as_yhi=2018&as_vis=1
46	SH Miller, DL Breitburg, RB Burrell…	Acidification increases sensitivity to hypoxia in important forage fishes	2016	Marine Ecology Progress …	int-res.com	https://www.int-res.com/abstracts/meps/v549/p1-8/	https://scholar.google.com/scholar?cites=3715456948443293400&as_sdt=2005&sciodt=0,5&hl=en	215	2021-08-09 14:39:37									46	9.2	12	4	5	… of respiration that can simul- taneously deplete dissolved oxygen (DO) and acidify water through … is more variable and can be lower—and pCO2 higher—than oceanic environments, and … Vulnerability of early life stage Northwest Atlantic forage fish to ocean acidification and low …	http://www.int-res.com/articles/feature/m549p001.pdf	https://scholar.google.com/scholar?q=related:2CY4xmj0jzMJ:scholar.google.com/&scioq=ocean+acidification+fish+behaviour&hl=en&as_sdt=0,5&as_ylo=2009&as_yhi=2018&as_vis=1
10	T Tanhua, JC Orr, L Lorenzoni, L Hansson	Monitoring ocean carbon and ocean acidification	2015	WMO Bulletin	docs.dicatechpoliba.it	https://docs.dicatechpoliba.it/filemanager/202/Chimica%20Ambientale_ex%20modulo/materiale%20didattico%20scolastico....per%20qualcuno,%20la%20verit%C3%A0%20non%20%C3%A8%20di%20questo%20mondo/Articoli_Normative/Monitoring%20Ocean%20Carbon%20and%20Ocean%20Acidification.pdf	https://scholar.google.com/scholar?cites=15544306129787288055&as_sdt=2005&sciodt=0,5&hl=en	216	2021-08-09 14:39:37	PDF								10	1.67	3	4	6	… By the end of the century, these corrosive conditions are predicted to expand throughout the polar oceans, causing concern for the fate of … bibliographic database). In 2013, Thompson-Reuters labelled ocean … same study revealed that negative effects from acidification were also …	https://docs.dicatechpoliba.it/filemanager/202/Chimica%20Ambientale_ex%20modulo/materiale%20didattico%20scolastico....per%20qualcuno,%20la%20verit%C3%A0%20non%20%C3%A8%20di%20questo%20mondo/Articoli_Normative/Monitoring%20Ocean%20Carbon%20and%20Ocean%20Acidification.pdf	https://scholar.google.com/scholar?q=related:9_nlWRF4uNcJ:scholar.google.com/&scioq=ocean+acidification+fish+behaviour&hl=en&as_sdt=0,5&as_ylo=2009&as_yhi=2018&as_vis=1
65	RM Heuer, MJ Welch, JL Rummer, PL Munday…	Altered brain ion gradients following compensation for elevated CO 2 are linked to behavioural alterations in a coral reef fish	2016	Scientific Reports	nature.com	https://www.nature.com/articles/srep33216	https://scholar.google.com/scholar?cites=14069778962220234518&as_sdt=2005&sciodt=0,5&hl=en	217	2021-08-09 14:39:37	HTML								65	13	13	5	5	… and behavioural disruptions are some of the most consistently reported responses upon exposure to ocean acidification-relevant CO 2 levels, especially in coral reef fishes … of relevant intracellular and extracellular acid-base parameters in a coral reef fish exposed to …	https://www.nature.com/articles/srep33216	https://scholar.google.com/scholar?q=related:Frdm12vlQcMJ:scholar.google.com/&scioq=ocean+acidification+fish+behaviour&hl=en&as_sdt=0,5&as_ylo=2009&as_yhi=2018&as_vis=1
9	JR Hancock, SP Place	Impact of ocean acidification on the hypoxia tolerance of the woolly sculpin, Clinocottus analis	2016	Conservation physiology	academic.oup.com	https://academic.oup.com/conphys/article-abstract/4/1/cow040/2951773	https://scholar.google.com/scholar?cites=4034514320466598327&as_sdt=2005&sciodt=0,5&hl=en	218	2021-08-09 14:39:37									9	1.8	5	2	5	… global temperatures have increased by ~0.6°C (Walther et al., 2002), while oceanic carbon dioxide … exacerbate high- P CO 2 conditions associated with upwelling in coastal oceans (Hales et … in P CO 2 ⁠, combined with additional stresses such as hypoxia or ocean warming, will …	https://academic.oup.com/conphys/article/4/1/cow040/2951773	https://scholar.google.com/scholar?q=related:t1mjEGZ5_TcJ:scholar.google.com/&scioq=ocean+acidification+fish+behaviour&hl=en&as_sdt=0,5&as_ylo=2009&as_yhi=2018&as_vis=1
153	PM Ross, L Parker, WA O'Connor, EA Bailey	The impact of ocean acidification on reproduction, early development and settlement of marine organisms	2011	Water	mdpi.com	https://www.mdpi.com/2073-4441/3/4/1005	https://scholar.google.com/scholar?cites=4188544546784959936&as_sdt=2005&sciodt=0,5&hl=en	219	2021-08-09 14:39:37									153	15.3	38	4	10	… from the surface oceans within the next 50−100 years [61] … was reduced. 3.6. Fish Finally the effects of ocean acidification on the early developmental stages are not solely confined to invertebrates (Table S2) … to changes in ocean chemistry …	https://www.mdpi.com/2073-4441/3/4/1005/pdf	https://scholar.google.com/scholar?q=related:wF0EzRKzIDoJ:scholar.google.com/&scioq=ocean+acidification+fish+behaviour&hl=en&as_sdt=0,5&as_ylo=2009&as_yhi=2018&as_vis=1
0	CA Jennifer, D Sean	Antagonistic effects of ocean acidification and warming on hunting sharks	2017	Oikos	agris.fao.org	https://agris.fao.org/agris-search/search.do?recordID=US201700206797		220	2021-08-09 14:39:37									0	0	0	2	4	… http://dx.doi.org/10.1111/oik.03182. Ocean warming and acidification alter the physiological performance and behaviour of many smallâ bodied fishes, yet the potential interactive effects of these stressors on larger predators remains poorly understood …
11	LE Vossen, F Jutfelt, A Cocco…	Zebrafish (Danio rerio) behaviour is largely unaffected by elevated pCO2	2016	Conservation …	academic.oup.com	https://academic.oup.com/conphys/article-abstract/4/1/cow065/2753366	https://scholar.google.com/scholar?cites=2883589356700497683&as_sdt=2005&sciodt=0,5&hl=en	221	2021-08-09 14:39:37									11	2.2	3	4	5	… Ocean acidification, the decrease in ocean pH caused by anthropogenic emission of carbon dioxide, can cause … Anthropogenic emissions of carbon dioxide are acidifying the world's water bodies … since the onset of the industrial revolution, and a further decrease in ocean pH of …	https://academic.oup.com/conphys/article/4/1/cow065/2753366	https://scholar.google.com/scholar?q=related:E_c69D2RBCgJ:scholar.google.com/&scioq=ocean+acidification+fish+behaviour&hl=en&as_sdt=0,5&as_ylo=2009&as_yhi=2018&as_vis=1
29	E Réveillac, T Lacoue-Labarthe, F Oberhänsli…	Ocean acidification reshapes the otolith-body allometry of growth in juvenile sea bream	2015	Journal of Experimental …	Elsevier	https://www.sciencedirect.com/science/article/pii/S0022098114003098	https://scholar.google.com/scholar?cites=2476743576879467938&as_sdt=2005&sciodt=0,5&hl=en	222	2021-08-09 14:39:37									29	4.83	7	4	6	… Neilson, 1985). This paper aims at evaluating the impacts of ocean acidification on the calcification rate of fish otoliths and on the understudied coupling between otolith and somatic growth in juveniles. These questions were …	https://hal.archives-ouvertes.fr/hal-01084405/file/Reveillac%20et%20al%20SEABREAM%20for%20JEMBE%20accepted.pdf	https://scholar.google.com/scholar?q=related:oo2hKykpXyIJ:scholar.google.com/&scioq=ocean+acidification+fish+behaviour&hl=en&as_sdt=0,5&as_ylo=2009&as_yhi=2018&as_vis=1
13	M Jakubowska, M Normant-Saremba	The effect of CO2-induced seawater acidification on the behaviour and metabolic rate of the Baltic clam Macoma balthica	2015	Annales Zoologici Fennici	BioOne	https://bioone.org/journals/annales-zoologici-fennici/volume-52/issue-5%E2%80%936/086.052.0509/The-Effect-of-CO2-Induced-Seawater-Acidification-on-the-Behaviour/10.5735/086.052.0509.short	https://scholar.google.com/scholar?cites=11078857632363084473&as_sdt=2005&sciodt=0,5&hl=en	223	2021-08-09 14:39:37		10.5735/086.052.0509.short							13	2.17	7	2	6	… 2013), are considerably greater than the expected annual pH decrease in surface oceanic waters, which … be expected by the end of this century due to ongoing ocean acidification, but it … Moreover, the increased tolerance to acidification could also result from food abun- dance in …	https://www.researchgate.net/profile/Magdalena-Jakubowska/publication/284249509_The_Effect_of_CO_2_-Induced_Seawater_Acidification_on_the_Behaviour_and_Metabolic_Rate_of_the_Baltic_Clam_Macoma_balthica/links/567a520108ae40c0e27ee2f8/The-Effect-of-CO-2-Induced-Seawater-Acidification-on-the-Behaviour-and-Metabolic-Rate-of-the-Baltic-Clam-Macoma-balthica.pdf	https://scholar.google.com/scholar?q=related:uXogflECwJkJ:scholar.google.com/&scioq=ocean+acidification+fish+behaviour&hl=en&as_sdt=0,5&as_ylo=2009&as_yhi=2018&as_vis=1
4	G Yang, RA King, S Kawaguchi	Behavioural responses of Antarctic krill (Euphausia superba) to CO 2-induced ocean acidification: would krill really notice?	2018	Polar Biology	Springer	https://link.springer.com/article/10.1007/s00300-017-2233-x	https://scholar.google.com/scholar?cites=4821864810342260587&as_sdt=2005&sciodt=0,5&hl=en	224	2021-08-09 14:39:37		10.1007/s00300-017-2233-x							4	1.33	1	3	3	… ocean acidification on the behaviour of marine organisms has been conducted on fish (Munday et … 2011) and the results have found that CO 2 -induced ocean acidification impairs olfactory … CO 2 water become insensitive to the chemical cues from the acidified environment and …		https://scholar.google.com/scholar?q=related:ax9oZ3-06kIJ:scholar.google.com/&scioq=ocean+acidification+fish+behaviour&hl=en&as_sdt=0,5&as_ylo=2009&as_yhi=2018&as_vis=1
31	S Gonzalez-Delgado, JC Hernández	The importance of natural acidified systems in the study of ocean acidification: what have we learned?	2018	Advances in marine biology	Elsevier	https://www.sciencedirect.com/science/article/pii/S0065288118300154	https://scholar.google.com/scholar?cites=4941083270735261158&as_sdt=2005&sciodt=0,5&hl=en	225	2021-08-09 14:39:37									31	10.33	16	2	3			https://scholar.google.com/scholar?q=related:5u3MRQ5BkkQJ:scholar.google.com/&scioq=ocean+acidification+fish+behaviour&hl=en&as_sdt=0,5&as_ylo=2009&as_yhi=2018&as_vis=1
9	TL Capson, JM Guinotte	Future proofing New Zealand's shellfish aquaculture: monitoring and adaptation to ocean acidification	2014		marine-conservation.org	https://www.marine-conservation.org/media/filer_public/filer_public/2014/10/15/aebr_136_2839_ocean_acidification_workshop.pdf	https://scholar.google.com/scholar?cites=17559157597677316491&as_sdt=2005&sciodt=0,5&hl=en	226	2021-08-09 14:39:37	BOOK								9	1.29	5	2	7	… subject for the maintenance of our beautiful treasures, of our oceans, of our … of the Whiskey Creek Shellfish Hatchery, scientists from the National Oceanic and Atmospheric … 7 IMPACTS OF OCEAN ACIDIFICATION AND TEMPERATURE ON BYSSAL THREADS IN THE PACIFIC …	https://www.marine-conservation.org/media/filer_public/filer_public/2014/10/15/aebr_136_2839_ocean_acidification_workshop.pdf	https://scholar.google.com/scholar?q=related:i2mofM2orvMJ:scholar.google.com/&scioq=ocean+acidification+fish+behaviour&hl=en&as_sdt=0,5&as_ylo=2009&as_yhi=2018&as_vis=1
23	J Sundin, G Rosenqvist, A Berglund	Altered Oceanic p H Impairs Mating Propensity in a Pipefish	2013	Ethology	Wiley Online Library	https://onlinelibrary.wiley.com/doi/abs/10.1111/eth.12039	https://scholar.google.com/scholar?cites=1380333165284318346&as_sdt=2005&sciodt=0,5&hl=en	227	2021-08-09 14:39:37		10.1111/eth.12039							23	2.88	8	3	8	… nutrient enrichment may elevate pH, while it is reduced by carbon dioxide-induced ocean acidification … CO 2 corresponds to a reduction of 0.3–0.5 units in oceanic pH by the … these pH values have previously been used in experimental settings on fish behaviour (Heuschele & …	https://www.academia.edu/download/45597794/Altered_Oceanic_pH_Impairs_Mating_Propen20160513-30399-1xsl76m.pdf	https://scholar.google.com/scholar?q=related:ilx2VLPtJxMJ:scholar.google.com/&scioq=ocean+acidification+fish+behaviour&hl=en&as_sdt=0,5&as_ylo=2009&as_yhi=2018&as_vis=1
284	LM Parker, PM Ross, WA O'Connor, HO Pörtner…	Predicting the response of molluscs to the impact of ocean acidification	2013	Biology	mdpi.com	https://www.mdpi.com/49434	https://scholar.google.com/scholar?cites=17839902036492220211&as_sdt=2005&sciodt=0,5&hl=en	228	2021-08-09 14:39:37									284	35.5	57	5	8	… are stored on average, within 100 m of the surface of the oceans [4] with … of the Pacific oyster Crassostrea gigas (Thunberg 1793) due to the upwelling of acidified waters [26]. It is predicted that anthropogenic ocean acidification will be the dominant driver of pH and aragonite …	https://www.mdpi.com/2079-7737/2/2/651/pdf	https://scholar.google.com/scholar?q=related:M_fi4GEQlPcJ:scholar.google.com/&scioq=ocean+acidification+fish+behaviour&hl=en&as_sdt=0,5&as_ylo=2009&as_yhi=2018&as_vis=1
36	H Zhang, SG Cheung, PKS Shin	The larvae of congeneric gastropods showed differential responses to the combined effects of ocean acidification, temperature and salinity	2014	Marine Pollution Bulletin	Elsevier	https://www.sciencedirect.com/science/article/pii/S0025326X14000095	https://scholar.google.com/scholar?cites=5125379029381877301&as_sdt=2005&sciodt=0,5&hl=en	229	2021-08-09 14:39:37									36	5.14	12	3	7	… With such carbon dioxide continually dissolving in sea water by air–sea fluxes, global surface ocean pH is projected to … corals (Anthony et al., 2008), limpets (Findlay et al., 2008), sea urchins (Byrne et al., 2010) and fish (Munday et al., 2009), and acidification and reduced …		https://scholar.google.com/scholar?q=related:NQ6LYRIBIUcJ:scholar.google.com/&scioq=ocean+acidification+fish+behaviour&hl=en&as_sdt=0,5&as_ylo=2009&as_yhi=2018&as_vis=1
24	KD Hannan, JL Rummer	Aquatic acidification: a mechanism underpinning maintained oxygen transport and performance in fish experiencing elevated carbon dioxide conditions	2018	Journal of Experimental Biology	journals.biologists.com	https://journals.biologists.com/jeb/article-abstract/221/5/jeb154559/20381	https://scholar.google.com/scholar?cites=7479127561486797448&as_sdt=2005&sciodt=0,5&hl=en	230	2021-08-09 14:39:37									24	8	12	2	3	… Unlike the many predictions and models depicting future ocean scenarios, those for freshwater systems … increase in P CO 2 similar to that expected for the oceans (Phillips et … Some observed detrimental effects of aquatic acidification (AA; see Glossary) upon both freshwater and …		https://scholar.google.com/scholar?q=related:iApBHOQyy2cJ:scholar.google.com/&scioq=ocean+acidification+fish+behaviour&hl=en&as_sdt=0,5&as_ylo=2009&as_yhi=2018&as_vis=1
51	DS Busch, CJ Harvey…	Potential impacts of ocean acidification on the Puget Sound food web	2013	ICES Journal of Marine …	academic.oup.com	https://academic.oup.com/icesjms/article-abstract/70/4/823/727377	https://scholar.google.com/scholar?cites=11452000353439783544&as_sdt=2005&sciodt=0,5&hl=en	231	2021-08-09 14:39:37									51	6.38	17	3	8	… Division, Northwest Fisheries Science Center, National Marine Fisheries Service, National Oceanic and Atmospheric … Global oceans have absorbed about a quarter of the carbon dioxide released by … OA), may occur ∼100 times faster than the changes in ocean pH during …	https://academic.oup.com/icesjms/article/70/4/823/727377	https://scholar.google.com/scholar?q=related:eBptaqWt7Z4J:scholar.google.com/&scioq=ocean+acidification+fish+behaviour&hl=en&as_sdt=0,5&as_ylo=2009&as_yhi=2018&as_vis=1
118	LM Brander, K Rehdanz, RSJ Tol…	The economic impact of ocean acidification on coral reefs	2012	Climate Change …	World Scientific	https://www.worldscientific.com/doi/abs/10.1142/s2010007812500029	https://scholar.google.com/scholar?cites=4670024717890478682&as_sdt=2005&sciodt=0,5&hl=en	232	2021-08-09 14:39:37		10.1142/s2010007812500029							118	13.11	30	4	9	… Second, the absorption of carbon dioxide by the oceans and thus the impact of ocean acidification occur over a short time scale, whereas the warming of the atmosphere substantially lags behind the … The Economic Impact of Ocean Acidification on Coral Reefs … reef fish diversity …	https://www.econstor.eu/bitstream/10419/28758/1/594062551.pdf	https://scholar.google.com/scholar?q=related:WuIn8rxCz0AJ:scholar.google.com/&scioq=ocean+acidification+fish+behaviour&hl=en&as_sdt=0,5&as_ylo=2009&as_yhi=2018&as_vis=1
14	N Hilmi, D Allemand, C Kavanagh, D Laffoley…	Bridging the gap between ocean acidification impacts and economic valuation: regional impacts of ocean acidification on fisheries and aquaculture	2015		books.google.com	https://books.google.com/books?hl=en&lr=&id=vEWpCQAAQBAJ&oi=fnd&pg=PA7&dq=ocean+acidification+fish+behaviour&ots=A4V4e_s2r3&sig=QAisO0APRUTTNiOIkf0ge_6qlXw	https://scholar.google.com/scholar?cites=15522203716849482947&as_sdt=2005&sciodt=0,5&hl=en	233	2021-08-09 14:39:37	BOOK								14	2.33	3	5	6	… James Cook University, Australia Ocean Conservancy, USA National Oceanic and Atmospheric … Aeronautics and Space Administration Non-Governmental Organization Ocean Acidification Organisation for … Total Allowable Catch Transient Tracers in the Oceans Total Carbon …	https://books.google.com/books?hl=en&lr=&id=vEWpCQAAQBAJ&oi=fnd&pg=PA7&dq=ocean+acidification+fish+behaviour&ots=A4V4e_s2r3&sig=QAisO0APRUTTNiOIkf0ge_6qlXw	https://scholar.google.com/scholar?q=related:w7wPUgryadcJ:scholar.google.com/&scioq=ocean+acidification+fish+behaviour&hl=en&as_sdt=0,5&as_ylo=2009&as_yhi=2018&as_vis=1
0	D Bromhead, V Scholey, D Margulies, S Nicol…	Assessing the impacts of ocean acidification upon tropical tuna	2013	Secretariat of the Pacific …	spc.int	https://www.spc.int/DigitalLibrary/Doc/FAME/InfoBull/FishNews/142/FishNews142_43_Bromhead.pdf		234	2021-08-09 14:39:37	PDF								0	0	0	5	8	… Impact of anthro- pogenic CO2 on the CaCO3 System in the oceans. Science 305: 362–6 … Warming up, turning sour, losing breath: ocean biogeochemistry under global change … Oceanic acidification affects marine carbon pump and triggers extended marine oxygen holes …	https://www.spc.int/DigitalLibrary/Doc/FAME/InfoBull/FishNews/142/FishNews142_43_Bromhead.pdf	https://scholar.google.com/scholar?q=related:-pgIVxr1Rc4J:scholar.google.com/&scioq=ocean+acidification+fish+behaviour&hl=en&as_sdt=0,5&as_ylo=2009&as_yhi=2018&as_vis=1
44	G Cripps, KJ Flynn, PK Lindeque	Ocean acidification affects the phyto-zoo plankton trophic transfer efficiency	2016	PloS one	journals.plos.org	https://journals.plos.org/plosone/article?id=10.1371/journal.pone.0151739	https://scholar.google.com/scholar?cites=6749038876595645774&as_sdt=2005&sciodt=0,5&hl=en	235	2021-08-09 14:39:37	HTML								44	8.8	15	3	5	… critical role played by copepods in ocean ecology and biogeochemistry warrants an understanding of how these animals may respond to ocean acidification (OA … for the first time, the chronic effects of direct and/or indirect exposures to elevated pCO 2 on the behaviour, vital rates …	https://journals.plos.org/plosone/article?id=10.1371/journal.pone.0151739	https://scholar.google.com/scholar?q=related:Tu3IrhlnqV0J:scholar.google.com/&scioq=ocean+acidification+fish+behaviour&hl=en&as_sdt=0,5&as_ylo=2009&as_yhi=2018&as_vis=1
65	RP Ellis, MA Urbina, RW Wilson	Lessons from two high CO2 worlds – future oceans and intensive aquaculture	2017	Global change biology	Wiley Online Library	https://onlinelibrary.wiley.com/doi/abs/10.1111/gcb.13515	https://scholar.google.com/scholar?cites=11778377193260855912&as_sdt=2005&sciodt=0,5&hl=en	236	2021-08-09 14:39:37		10.1111/gcb.13515							65	16.25	22	3	4	… a quarter of anthropogenic CO 2 emissions have been absorbed by the oceans (Pörtner et al … successfully at much higher CO 2 levels long before the term 'ocean acidification' was coined … CO 2 due to high stocking densities) and under global aquatic acidification (marine and …	https://onlinelibrary.wiley.com/doi/pdf/10.1111/gcb.13515	https://scholar.google.com/scholar?q=related:aDLgGqczdaMJ:scholar.google.com/&scioq=ocean+acidification+fish+behaviour&hl=en&as_sdt=0,5&as_ylo=2009&as_yhi=2018&as_vis=1
74	RH Maneja, AY Frommel, HI Browman, C Clemmesen…	The swimming kinematics of larval Atlantic cod, Gadus morhua L., are resilient to elevated seawater p CO 2	2013	Marine Biology	Springer	https://link.springer.com/article/10.1007/s00227-012-2054-y	https://scholar.google.com/scholar?cites=15910146970672402341&as_sdt=2005&sciodt=0,5&hl=en	237	2021-08-09 14:39:37		10.1007/s00227-012-2054-y							74	9.25	15	5	8	… One of the most economically important commercial fish species in the north … system variables measured weekly for eight weeks for the ocean acidification experiment with … calibrated with seawater standard and seawater-certified reference material (Oceanic Carbon Dioxide …	https://www.researchgate.net/profile/Uwe-Piatkowski/publication/235964347_The_swimming_kinematics_of_larval_Atlantic_cod_Gadus_morhua_L_are_resilient_to_elevated_seawater_pCO_2/links/0c960520e379c9189c000000/The-swimming-kinematics-of-larval-Atlantic-cod-Gadus-morhua-L-are-resilient-to-elevated-seawater-pCO-2.pdf	https://scholar.google.com/scholar?q=related:pY8vz18yzNwJ:scholar.google.com/&scioq=ocean+acidification+fish+behaviour&hl=en&as_sdt=0,5&as_ylo=2009&as_yhi=2018&as_vis=1
39	JA Godbold, P Calosi	Ocean acidification and climate change: advances in ecology and evolution	2013		royalsocietypublishing.org	https://royalsocietypublishing.org/doi/abs/10.1098/rstb.2012.0448	https://scholar.google.com/scholar?cites=17354885127461194722&as_sdt=2005&sciodt=0,5&hl=en	238	2021-08-09 14:39:37		10.1098/rstb.2012.0448							39	4.88	20	2	8	… 1 [2]), with much of the additional energy absorbed by the world's oceans causing a … production, primary productivity and biogeochemical cycling) are able to adapt to ocean acidification [49 … show that long-term acclimatization or adaptation to warm and acidified conditions could …	https://royalsocietypublishing.org/doi/pdf/10.1098/rstb.2012.0448	https://scholar.google.com/scholar?q=related:4ssIxBLw2PAJ:scholar.google.com/&scioq=ocean+acidification+fish+behaviour&hl=en&as_sdt=0,5&as_ylo=2009&as_yhi=2018&as_vis=1
0	OM Lönnstedt, PL Munday, MI McCormick…	Ocean acidification and impaired responses to predation cues: can sensory compensation reduce the apparent impacts of elevated CO2 on fish?	2013	Ecology and …	diva-portal.org	https://www.diva-portal.org/smash/get/diva2:782792/FULLTEXT01.pdf		239	2021-08-09 14:39:37	PDF								0	0	0	4	8	… While it is known that ocean acidification impairs the ability of prey fish to detect … signposts of risk, it is unknown whether visual information may partially compensate for the lack of olfactory abilities, and thus help maintain population replenishment in acidified oceans …	https://www.diva-portal.org/smash/get/diva2:782792/FULLTEXT01.pdf	https://scholar.google.com/scholar?q=related:FXdeeIDE-ToJ:scholar.google.com/&scioq=ocean+acidification+fish+behaviour&hl=en&as_sdt=0,5&as_ylo=2009&as_yhi=2018&as_vis=1
0	M Hauge	Ocean acidification	2011	Havforskningsnytt/Marine reserch news	core.ac.uk	https://core.ac.uk/download/pdf/52050968.pdf		240	2021-08-09 14:39:37	PDF								0	0	0	1	10	… Since the start of the industrial revolution, the pH of the oceans' surface layer has fallen … It is therefore of serious concern if commercially important fish species are being harmed by … Researchers are studying the impact of ocean acidification on their shells, and are investigat …	https://core.ac.uk/download/pdf/52050968.pdf
104	MR Heath, FC Neat, JK Pinnegar…	Review of climate change impacts on marine fish and shellfish around the UK and Ireland	2012	Aquatic …	Wiley Online Library	https://onlinelibrary.wiley.com/doi/abs/10.1002/aqc.2244	https://scholar.google.com/scholar?cites=4779528664338563363&as_sdt=2005&sciodt=0,5&hl=en	241	2021-08-09 14:39:37		10.1002/aqc.2244							104	11.56	26	4	9	… that climatic fluctuations are playing an important role in changing fish distributions and abundances, which is discernible against the background of trends in abundance due to fishing … The eventual population‐scale impacts of ocean acidification on fish and shellfish are …	https://onlinelibrary.wiley.com/doi/pdf/10.1002/aqc.2244	https://scholar.google.com/scholar?q=related:I4GyR_9LVEIJ:scholar.google.com/&scioq=ocean+acidification+fish+behaviour&hl=en&as_sdt=0,5&as_ylo=2009&as_yhi=2018&as_vis=1
40	JL Rummer, PL Munday	Climate change and the evolution of reef fishes: past and future	2017	Fish and Fisheries	Wiley Online Library	https://onlinelibrary.wiley.com/doi/abs/10.1111/faf.12164	https://scholar.google.com/scholar?cites=17521575428473779825&as_sdt=2005&sciodt=0,5&hl=en	242	2021-08-09 14:39:37		10.1111/faf.12164							40	10	20	2	4	… at the ocean surface exceeds 1000 μatm, and the present-day natural oceanic CO 2 … Ultimately, this rapid warming and acidification of the oceans will have far-reaching impacts on … required when attempting to predict the effects of climate change and ocean acidification on reef …		https://scholar.google.com/scholar?q=related:cXZk1wQkKfMJ:scholar.google.com/&scioq=ocean+acidification+fish+behaviour&hl=en&as_sdt=0,5&as_ylo=2009&as_yhi=2018&as_vis=1
0	FJFOS Carvalho	Fish brain development in a changing ocean	2018		repositorio.ul.pt	https://repositorio.ul.pt/handle/10451/35522		243	2021-08-09 14:39:37									0	0	0	1	3	… prevalence of species and ecological communities (Nagelkerken and Munday 2016). Ocean warming and acidification affects animal behaviour directly and indirectly through … metabolic rates have direct impacts on fish activity levels and risk-taking behaviour …	https://repositorio.ul.pt/bitstream/10451/35522/1/ulfc121902_tm_Francisco_Carvalho.pdf	https://scholar.google.com/scholar?q=related:oIBIJWFDhGgJ:scholar.google.com/&scioq=ocean+acidification+fish+behaviour&hl=en&as_sdt=0,5&as_ylo=2009&as_yhi=2018&as_vis=1
106	KL De la Haye, JI Spicer, S Widdicombe, M Briffa	Reduced sea water pH disrupts resource assessment and decision making in the hermit crab Pagurus bernhardus	2011	Animal Behaviour	Elsevier	https://www.sciencedirect.com/science/article/pii/S0003347211002405	https://scholar.google.com/scholar?cites=12698403847526104824&as_sdt=2005&sciodt=0,5&hl=en	244	2021-08-09 14:39:37									106	10.6	27	4	10	… Changes in water pH, in particular, have altered the behaviour of crayfish (Allison et al … and marine molluscs (Bibby et al., 2007, Turner and Chislock, 2010) and fish (Leduc et … predicted to fall on a global scale owing to anthropogenically induced ocean acidification (Caldeira and …	https://www.academia.edu/download/41798661/Reduced_sea_water_pH_disrupts_resource_a20160131-14124-9hcre7.pdf	https://scholar.google.com/scholar?q=related:-D4_MgXLObAJ:scholar.google.com/&scioq=ocean+acidification+fish+behaviour&hl=en&as_sdt=0,5&as_ylo=2009&as_yhi=2018&as_vis=1
0	FOMC Borges	Transgenerational responses of a gammarid amphipod to ocean acidification: effects on reproductive traits, mate detection and metabolism	2017		repositorio.ul.pt	https://repositorio.ul.pt/handle/10451/30823		245	2021-08-09 14:39:37									0	0	0	1	4	… balance of the Earth, and the calcium carbonate equilibrium in the oceans as well … an ecosystem's structure and overall function (Doney et al., 2012) – and acidification could, therefore … Changes in the ocean's and the individual's carbonate chemistry compromise the excretion of …	https://repositorio.ul.pt/bitstream/10451/30823/1/ulfc120842_tm_Francisco_Borges.pdf	https://scholar.google.com/scholar?q=related:mTUr4_F9eXAJ:scholar.google.com/&scioq=ocean+acidification+fish+behaviour&hl=en&as_sdt=0,5&as_ylo=2009&as_yhi=2018&as_vis=1
149	V Witt, C Wild, KRN Anthony…	Effects of ocean acidification on microbial community composition of, and oxygen fluxes through, biofilms from the Great Barrier Reef	2011	Environmental …	Wiley Online Library	https://sfamjournals.onlinelibrary.wiley.com/doi/abs/10.1111/j.1462-2920.2011.02571.x	https://scholar.google.com/scholar?cites=8582604503908108815&as_sdt=2005&sciodt=0,5&hl=en	246	2021-08-09 14:39:37		10.1111/j.1462-2920.2011.02571.x							149	14.9	37	4	10	… Summary. Rising anthropogenic CO 2 emissions acidify the oceans, and cause changes to seawater carbon chemistry. Bacterial biofilm communities reflect environmental disturbances and may rapidly respond to ocean acidification …	https://media.suub.uni-bremen.de/bitstream/elib/321/1/00102631-1.pdf#page=124	https://scholar.google.com/scholar?q=related:D0oc31KJG3cJ:scholar.google.com/&scioq=ocean+acidification+fish+behaviour&hl=en&as_sdt=0,5&as_ylo=2009&as_yhi=2018&as_vis=1
69	N Hilmi, D Allemand, S Dupont, A Safa, G Haraldsson…	Towards improved socio-economic assessments of ocean acidification's impacts	2013	Marine Biology	Springer	https://link.springer.com/article/10.1007/s00227-012-2031-5	https://scholar.google.com/scholar?cites=13102278694674821795&as_sdt=2005&sciodt=0,5&hl=en	247	2021-08-09 14:39:37	HTML	10.1007/s00227-012-2031-5							69	8.63	12	6	8	… Search SpringerLink Search. Towards improved socio-economic assessments of ocean acidification's impacts. Download PDF … But because ocean acidification is a new research area, significant knowledge gaps are preventing economists from estimating its welfare impacts …	https://link.springer.com/article/10.1007/s00227-012-2031-5	https://scholar.google.com/scholar?q=related:o_JC0A2l1LUJ:scholar.google.com/&scioq=ocean+acidification+fish+behaviour&hl=en&as_sdt=0,5&as_ylo=2009&as_yhi=2018&as_vis=1
0	DANAMDAS FARIA	IMPACTS OF CO2-INDUCED OCEAN ACIDIFICATION ON PREDATOR DETECTION ABILITY AND DEVELOPMENT OF TEMPERATE FISH	2017		core.ac.uk	https://core.ac.uk/download/pdf/95048793.pdf		248	2021-08-09 14:39:37	PDF								0	0	0	1	4	… acidified conditions. Results are expressed as mean ± 0.95 confidence interval. The two … CO2 is changing oceans' chemistry, leading to increasing levels of CO2 partial pressure (pCO2) and decreasing pH levels, in a process known as ocean acidification (OA) (Doney, Balch …	https://core.ac.uk/download/pdf/95048793.pdf	https://scholar.google.com/scholar?q=related:rEiFngu30GkJ:scholar.google.com/&scioq=ocean+acidification+fish+behaviour&hl=en&as_sdt=0,5&as_ylo=2009&as_yhi=2018&as_vis=1
61	LC Weiss, L Pötter, A Steiger, S Kruppert, U Frost…	Rising pCO2 in freshwater ecosystems has the potential to negatively affect predator-induced defenses in Daphnia	2018	Current Biology	Elsevier	https://www.sciencedirect.com/science/article/pii/S096098221731655X	https://scholar.google.com/scholar?cites=5849815454108804177&as_sdt=2005&sciodt=0,5&hl=en	249	2021-08-09 14:39:37	HTML								61	20.33	10	6	3	… of atmospheric CO 2 (ie, ocean acidification [2, 3, 4, 5]). Research on ocean acidification is ongoing … (2015) predicted that rising atmospheric CO 2 drives freshwater acidification with a … 0.3 within 35 years, indicating that freshwaters may acidify at a faster rate than the oceans …	https://www.sciencedirect.com/science/article/pii/S096098221731655X	https://scholar.google.com/scholar?q=related:UeS-bym4LlEJ:scholar.google.com/&scioq=ocean+acidification+fish+behaviour&hl=en&as_sdt=0,5&as_ylo=2009&as_yhi=2018&as_vis=1
10	PL Munday, AJ Cheal, NAJ Graham, M Meekan…	Tropical coastal fish	2009		eprints.jcu.edu.au	http://eprints.jcu.edu.au/8869/	https://scholar.google.com/scholar?cites=6272294352478293406&as_sdt=2005&sciodt=0,5&hl=en	250	2021-08-09 14:39:37									10	0.83	2	5	12	… Altered oceanic circulation and ocean acidification could have … There are a many critical knowledge gaps in our understanding of the effect of climate change on tropical marine fish, including the impact of warmer temperatures on adult reproduction, and the development …	http://eprints.jcu.edu.au/8869/1/8869_Munday_et_al_2009.pdf	https://scholar.google.com/scholar?q=related:nk0oRnuqC1cJ:scholar.google.com/&scioq=ocean+acidification+fish+behaviour&hl=en&as_sdt=0,5&as_ylo=2009&as_yhi=2018&as_vis=1
15	MA Birk, EL McLean, BA Seibel	Ocean acidification does not limit squid metabolism via blood oxygen supply	2018	Journal of Experimental …	journals.biologists.com	https://journals.biologists.com/jeb/article-abstract/221/19/jeb187443/33842	https://scholar.google.com/scholar?cites=11819995854970946096&as_sdt=2005&sciodt=0,5&hl=en	251	2021-08-09 14:39:37									15	5	5	3	3	… Ocean acidification does not limit squid metabolism via blood oxygen supply … Received: 25 Jun 2018. Accepted: 07 Aug 2018. Online Issn: 1477-9145. Print Issn: 0022-0949. Funding: National Oceanic and Atmospheric Administration (NO AWARD) …	https://journals.biologists.com/jeb/article/221/19/jeb187443/33842	https://scholar.google.com/scholar?q=related:MAIi5poPCaQJ:scholar.google.com/&scioq=ocean+acidification+fish+behaviour&hl=en&as_sdt=0,5&as_ylo=2009&as_yhi=2018&as_vis=1
24	P Domenici, JF Steffensen…	The effect of hypoxia on fish schooling	2017	… Transactions of the …	royalsocietypublishing.org	https://royalsocietypublishing.org/doi/abs/10.1098/rstb.2016.0236	https://scholar.google.com/scholar?cites=706701822863389405&as_sdt=2005&sciodt=0,5&hl=en	252	2021-08-09 14:39:37		10.1098/rstb.2016.0236							24	6	8	3	4	… and changing circulation is leading to declines in the oxygen levels of the oceans [12] … of the three main stressors of climate change, along with ocean warming and ocean acidification [10 … fish can therefore be a fundamental component of the reaction of schooling fish to hypoxia …	https://royalsocietypublishing.org/doi/pdf/10.1098/rstb.2016.0236	https://scholar.google.com/scholar?q=related:3bLkSZC1zgkJ:scholar.google.com/&scioq=ocean+acidification+fish+behaviour&hl=en&as_sdt=0,5&as_ylo=2009&as_yhi=2018&as_vis=1
51	JP Barry, C Lovera, KR Buck, ET Peltzer…	Use of a Free Ocean CO2 Enrichment (FOCE) System to Evaluate the Effects of Ocean Acidification on the Foraging Behavior of a Deep-Sea Urchin	2014	… science & technology	ACS Publications	https://pubs.acs.org/doi/abs/10.1021/es501603r	https://scholar.google.com/scholar?cites=11555457652228210217&as_sdt=2005&sciodt=0,5&hl=en	253	2021-08-09 14:39:37		10.1021/es501603r							51	7.29	10	5	7	… Journal Logo. Use of a Free Ocean CO 2 Enrichment (FOCE) System to Evaluate the Effects of Ocean Acidification on the Foraging Behavior of a Deep-Sea Urchin …	https://pubs.acs.org/doi/full/10.1021/es501603r	https://scholar.google.com/scholar?q=related:Kb4h4oI7XaAJ:scholar.google.com/&scioq=ocean+acidification+fish+behaviour&hl=en&as_sdt=0,5&as_ylo=2009&as_yhi=2018&as_vis=1
18	SC Mangi, J Lee, JK Pinnegar, RJ Law…	The economic impacts of ocean acidification on shellfish fisheries and aquaculture in the United Kingdom	2018	… Science & Policy	Elsevier	https://www.sciencedirect.com/science/article/pii/S1462901117311528	https://scholar.google.com/scholar?cites=50952516822198702&as_sdt=2005&sciodt=0,5&hl=en	254	2021-08-09 14:39:37									18	6	4	5	3	… that catch or eat fish, or depend on coral reefs for tourism, storm protection or food. The UK is ranked third among the 25 nations most vulnerable to ocean acidification due to the high level of catch within its exclusive economic zone (EEZ) and the extremely acidified water along …	https://eprints.soas.ac.uk/30388/1/The%20economic%20impacts%20of%20ocean%20acidification%20on%20shellfish%20fisheries%20and%20aquaculture%20in%20the%20United%20Kingdom.pdf	https://scholar.google.com/scholar?q=related:rmmZSQsFtQAJ:scholar.google.com/&scioq=ocean+acidification+fish+behaviour&hl=en&as_sdt=0,5&as_ylo=2009&as_yhi=2018&as_vis=1
55	RM Heuer, M Grosell	Elevated CO 2 increases energetic cost and ion movement in the marine fish intestine	2016	Scientific reports	nature.com	https://www.nature.com/articles/srep34480	https://scholar.google.com/scholar?cites=17061388967199179655&as_sdt=2005&sciodt=0,5&hl=en	255	2021-08-09 14:39:37	HTML								55	11	28	2	5	… does not keep pace with a rapidly acidifying ocean, fish in future oceans will require … Since teleosts are the largest vertebrate group with a vital role in oceanic food webs, it is important to understand how impacts to the intestine during future ocean acidification scenarios could …	https://www.nature.com/articles/srep34480	https://scholar.google.com/scholar?q=related:hwOt3N46xuwJ:scholar.google.com/&scioq=ocean+acidification+fish+behaviour&hl=en&as_sdt=0,5&as_ylo=2009&as_yhi=2018&as_vis=1
3	EDW Freeburg	Exploring the link between otolith growth and function along the biological continuum in the context of ocean acidification	2014		search.proquest.com	https://search.proquest.com/openview/cb4e004e887a468d5f8649d161187bcb/1?pq-origsite=gscholar&cbl=18750	https://scholar.google.com/scholar?cites=12280213115786383673&as_sdt=2005&sciodt=0,5&hl=en	256	2021-08-09 14:39:37	BOOK								3	0.43	3	1	7	… This process, known as ocean acidification (OA), is well known and documented. Over the next 100 years … down has a direct effect on dissolved inorganic carbon (DIC) balance in the ocean. OA … [ ], of the oceans decline. What is unclear, however, is how these changes will …	https://search.proquest.com/openview/cb4e004e887a468d5f8649d161187bcb/1?pq-origsite=gscholar&cbl=18750	https://scholar.google.com/scholar?q=related:OVGK9MMUbKoJ:scholar.google.com/&scioq=ocean+acidification+fish+behaviour&hl=en&as_sdt=0,5&as_ylo=2009&as_yhi=2018&as_vis=1
27	CW Armstrong, S Holen, S Navrud, I Seifert	The Economics of Ocean Acidification–a scoping study	2012	Fram Centre	researchgate.net	https://www.researchgate.net/profile/Stale-Navrud/publication/266413564_The_Economics_of_Ocean_Acidification-A_Scoping_Study/links/54da30360cf2970e4e7e494d/The-Economics-of-Ocean-Acidification-A-Scoping-Study.pdf	https://scholar.google.com/scholar?cites=1403029934458601180&as_sdt=2005&sciodt=0,5&hl=en	257	2021-08-09 14:39:37	PDF								27	3	7	4	9	… A reduction in pH may be expected to reduce the nitrification rate of the oceans, leading to the capacity to absorb waste declining, ie potentially reducing regulating services … Studies have shown that ocean acidification affects nutrient cycling, such as oceanic nitrification …	https://www.researchgate.net/profile/Stale-Navrud/publication/266413564_The_Economics_of_Ocean_Acidification-A_Scoping_Study/links/54da30360cf2970e4e7e494d/The-Economics-of-Ocean-Acidification-A-Scoping-Study.pdf	https://scholar.google.com/scholar?q=related:3P6ktEqQeBMJ:scholar.google.com/&scioq=ocean+acidification+fish+behaviour&hl=en&as_sdt=0,5&as_ylo=2009&as_yhi=2018&as_vis=1
19	S Zha, S Liu, W Su, W Shi, G Xiao, M Yan…	Laboratory simulation reveals significant impacts of ocean acidification on microbial community composition and host-pathogen interactions between the blood clam …	2017	Fish & shellfish …	Elsevier	https://www.sciencedirect.com/science/article/pii/S1050464817306411	https://scholar.google.com/scholar?cites=16232753607628923054&as_sdt=2005&sciodt=0,5&hl=en	258	2021-08-09 14:39:37									19	4.75	3	7	4	… Elsevier. Fish & Shellfish Immunology. Volume 71, December 2017, Pages 393-398. Fish & Shellfish Immunology … Highlights. • Ocean acidification alters the composition of microbial community. • The abundance of Vibrio sp. was increased under acidified condition. • …		https://scholar.google.com/scholar?q=related:rqApvWZTRuEJ:scholar.google.com/&scioq=ocean+acidification+fish+behaviour&hl=en&as_sdt=0,5&as_ylo=2009&as_yhi=2018&as_vis=1
2	EEK Quansah	Preliminary Studies on Impacts of Ocean Acidification on Diversity of Fish Species Landed by Artisanal and Semi-Industrial Fisheries and Coastal Community …	2015		197.255.68.205	http://197.255.68.205/handle/123456789/7287	https://scholar.google.com/scholar?cites=9482414933732760690&as_sdt=2005&sciodt=0,5&hl=en	259	2021-08-09 14:39:37									2	0.33	2	1	6	… th century, sea level measurements for over a 100 years and long records of surface oceanic observations, (IPCC, 2001) … 2.2.1 The chemistry behind Ocean acidification Ocean acidification does not refer to an instant change of the oceans to acid, but a …	http://197.255.68.205/bitstream/handle/123456789/7287/Edna%20Ekua%20Kwansima%20Quansah_%20%20Preliminary%20Studies%20on%20Impacts%20of%20Ocean%20Acidification%20on%20Diversity%20of%20Fish%20Species%20Landed%20By%20Artisanal%20and%20Semi-Industrial%20Fisheries%20and%20Coastal%20Community%20Livelihoods%20in%20Ghana_2014.pdf?sequence=1&isAllowed=y	https://scholar.google.com/scholar?q=related:chwAaiROmIMJ:scholar.google.com/&scioq=ocean+acidification+fish+behaviour&hl=en&as_sdt=0,5&as_ylo=2009&as_yhi=2018&as_vis=1
3	PL Munday	New perspectives in ocean acidification research: editor's introduction to the special feature on ocean acidification	2017		royalsocietypublishing.org	https://royalsocietypublishing.org/doi/abs/10.1098/rsbl.2017.0438	https://scholar.google.com/scholar?cites=18054861304230966639&as_sdt=2005&sciodt=0,5&hl=en	260	2021-08-09 14:39:37		10.1098/rsbl.2017.0438							3	0.75	3	1	4	… 2014Evolution in an acidifying ocean … 2017Adult exposure to ocean acidification is maladaptive for larvae of the Sydney rock oyster Saccostrea glomerata in the presence of multiple … 2012Parental environment mediates impacts of increased carbon dioxide on a coral reef fish …	https://royalsocietypublishing.org/doi/full/10.1098/rsbl.2017.0438	https://scholar.google.com/scholar?q=related:b_Whi7LAj_oJ:scholar.google.com/&scioq=ocean+acidification+fish+behaviour&hl=en&as_sdt=0,5&as_ylo=2009&as_yhi=2018&as_vis=1
98	BM Devine, PL Munday, GP Jones	Homing ability of adult cardinalfish is affected by elevated carbon dioxide	2012	Oecologia	Springer	https://link.springer.com/content/pdf/10.1007/s00442-011-2081-2.pdf	https://scholar.google.com/scholar?cites=7802921697765034974&as_sdt=2005&sciodt=0,5&hl=en	261	2021-08-09 14:39:37		10.1007/s00442-011-2081-2							98	10.89	33	3	9	… Recent studies simulating ocean acidification have revealed profound effects of elevated CO2 on the chemosensory … are more active and exhibit riskier behaviour after settlement than fish exposed to … and survival rates (*700 ppm CO2) will be observed in the oceans before 2100 …	https://www.researchgate.net/profile/Geoffrey-Jones-5/publication/51531460_Homing_ability_of_adult_cardinalfish_is_affected_by_elevated_carbon_dioxide/links/0deec5346277657115000000/Homing-ability-of-adult-cardinalfish-is-affected-by-elevated-carbon-dioxide.pdf	https://scholar.google.com/scholar?q=related:3gt5RfGLSWwJ:scholar.google.com/&scioq=ocean+acidification+fish+behaviour&hl=en&as_sdt=0,5&as_ylo=2009&as_yhi=2018&as_vis=1
87	T Lacoue-Labarthe, E Reveillac, F Oberhänsli…	Effects of ocean acidification on trace element accumulation in the early-life stages of squid Loligo vulgaris	2011	Aquatic Toxicology	Elsevier	https://www.sciencedirect.com/science/article/pii/S0166445X11001573	https://scholar.google.com/scholar?cites=4976336718640095749&as_sdt=2005&sciodt=0,5&hl=en	262	2021-08-09 14:39:37									87	8.7	22	4	10	… By air-sea equilibration, the uptake of anthropogenic CO 2 by the oceanic surface waters is consecutively … The consequences of ocean acidification for marine biota could be wide ranging … Gattuso et al., 1998, Gattuso et al., 1999, Doney et al., 2009) and acidified seawater could …	https://hal.archives-ouvertes.fr/hal-00785214/file/Lacoue-Labarthe_et_al_AQTX_PDF.pdf	https://scholar.google.com/scholar?q=related:BaJGPeF_D0UJ:scholar.google.com/&scioq=ocean+acidification+fish+behaviour&hl=en&as_sdt=0,5&as_ylo=2009&as_yhi=2018&as_vis=1
14	E Spence, N Pidgeon, P Pearson	UK public perceptions of Ocean Acidification–The importance of place and environmental identity	2018	Marine Policy	Elsevier	https://www.sciencedirect.com/science/article/pii/S0308597X18301921	https://scholar.google.com/scholar?cites=17877781135780736124&as_sdt=2005&sciodt=0,5&hl=en	263	2021-08-09 14:39:37	HTML								14	4.67	5	3	3	… 2] dedicated a section to the impact of climate change on the oceans, establishing a … and raw materials (fishmeal, fish oil and seaweed), which are necessary to feed fish species that … that must be considered and researched (as seen by the UK Ocean Acidification programme [13 …	https://www.sciencedirect.com/science/article/pii/S0308597X18301921	https://scholar.google.com/scholar?q=related:fOxj8jijGvgJ:scholar.google.com/&scioq=ocean+acidification+fish+behaviour&hl=en&as_sdt=0,5&as_ylo=2009&as_yhi=2018&as_vis=1
3	SNR Birchenough, P Williamson…	Future of the sea: Ocean acidification	2017	… of ocean acidification …	plymsea.ac.uk	http://plymsea.ac.uk/id/eprint/7775/	https://scholar.google.com/scholar?cites=7182189708771458623&as_sdt=2005&sciodt=0,5&hl=en	264	2021-08-09 14:39:37									3	0.75	1	3	4	… current rate of anthropogenic emissions, allowing more time for slow oceanic buffering processes to lessen the chemical effects as well as the effects for species … Spencer et al. 2015). As the carbonate chemistry of the oceans is clearly changing … Page 18. Ocean Acidification 18 …	http://plymsea.ac.uk/id/eprint/7775/1/Ocean_Acidification_final_v3.pdf	https://scholar.google.com/scholar?q=related:P_7JvHxDrGMJ:scholar.google.com/&scioq=ocean+acidification+fish+behaviour&hl=en&as_sdt=0,5&as_ylo=2009&as_yhi=2018&as_vis=1
0	D Newton	Carbon dioxide induced freshwater acidification alters anxiety-like behaviour in zebrafish	2017	Student Research Proceedings	journals.macewan.ca	https://journals.macewan.ca/studentresearch/article/view/1196		265	2021-08-09 14:39:37									0	0	0	1	4	… As a result, CO2 diffuses into the ocean and is causing a net increase in acidity, termed ocean acidification. Over the last decade many studies have shown that elevated CO2 can alter the behaviour in marine fish, although it is also important to consider that other studies show …
2	C Edworthy	The metabolic physiology of early stage Argyrosomus japonicus with insight into the potential effects of pCO2 induced ocean acidification	2018		core.ac.uk	https://core.ac.uk/download/pdf/145039044.pdf	https://scholar.google.com/scholar?cites=13141636006677481496&as_sdt=2005&sciodt=0,5&hl=en	266	2021-08-09 14:39:37	PDF								2	0.67	2	1	3	… The effects of climate change and ocean acidification, in addition to harvesting and … estuaries of the Indian and eastern Pacific oceans (Griffiths 1996; Fitzgibbon et al. 2007) … number of species but teleost fish contribute the largest proportion to their diet (Griffiths 1997b) …	https://core.ac.uk/download/pdf/145039044.pdf	https://scholar.google.com/scholar?q=related:GIh-GVJ4YLYJ:scholar.google.com/&scioq=ocean+acidification+fish+behaviour&hl=en&as_sdt=0,5&as_ylo=2009&as_yhi=2018&as_vis=1
82	BM Devine, PL Munday, GP Jones	Rising CO 2 concentrations affect settlement behaviour of larval damselfishes	2012	Coral Reefs	Springer	https://link.springer.com/article/10.1007/s00338-011-0837-0	https://scholar.google.com/scholar?cites=900992190293328095&as_sdt=2005&sciodt=0,5&hl=en	267	2021-08-09 14:39:37		10.1007/s00338-011-0837-0							82	9.11	27	3	9	… risk from rising CO 2 , as increased uptake of CO 2 changes water chemistry, leading to a decrease in oceanic pH (ocean acidification) and a … 2 eliciting behavioural abnormalities and olfactory impairment in larval reef fishes (700–850 ppm) could occur in the oceans by the …	https://www.researchgate.net/profile/Geoffrey-Jones-5/publication/257398046_Rising_CO2_concentrations_affect_settlement_behavior_of_larval_damselfishes/links/0c960534647940f9b5000000/Rising-CO2-concentrations-affect-settlement-behavior-of-larval-damselfishes.pdf	https://scholar.google.com/scholar?q=related:38DVl5_3gAwJ:scholar.google.com/&scioq=ocean+acidification+fish+behaviour&hl=en&as_sdt=0,5&as_ylo=2009&as_yhi=2018&as_vis=1
34	OM Lönnstedt, MI McCormick…	Habitat degradation is threatening reef replenishment by making fish fearless	2014	Journal of Animal …	Wiley Online Library	https://besjournals.onlinelibrary.wiley.com/doi/abs/10.1111/1365-2656.12209	https://scholar.google.com/scholar?cites=12361917808322236268&as_sdt=2005&sciodt=0,5&hl=en	268	2021-08-09 14:39:37		10.1111/1365-2656.12209							34	4.86	11	3	7	… 1178-1185 Journal of Animal Ecology. Standard Paper Free Access. Habitat degradation is threatening reef replenishment by making fish fearless. Oona M. Lönnstedt Corresponding Author. ARC Centre of Excellence for Coral …	https://besjournals.onlinelibrary.wiley.com/doi/pdfdirect/10.1111/1365-2656.12209	https://scholar.google.com/scholar?q=related:bE-fG8BajqsJ:scholar.google.com/&scioq=ocean+acidification+fish+behaviour&hl=en&as_sdt=0,5&as_ylo=2009&as_yhi=2018&as_vis=1
41	JM Hall-Spencer, R Allen	The impact of CO2 emissions on 'nuisance' marine species	2015	Research and Reports in Biodiversity …	dovepress.com	https://www.dovepress.com/the-impact-of-co2-emissions-on-39nuisance39-marine-species-peer-reviewed-article-RRBS	https://scholar.google.com/scholar?cites=12772640577900055255&as_sdt=2005&sciodt=0,5&hl=en	269	2021-08-09 14:39:37									41	6.83	21	2	6	… 121 Thus, the impact of C. rodgersii in Tasmania is likely to be maintained, despite ocean acidification, since genotypes resilient to both acidification and warming … the invasive cushion star Patiriella regularis may recede from this island as the oceans acidify, since its …	https://www.dovepress.com/getfile.php?fileID=27900	https://scholar.google.com/scholar?q=related:1wp56e6IQbEJ:scholar.google.com/&scioq=ocean+acidification+fish+behaviour&hl=en&as_sdt=0,5&as_ylo=2009&as_yhi=2018&as_vis=1
64	P Domenici, BJM Allan, SA Watson, MI McCormick…	Shifting from Right to Left: The Combined Effect of Elevated CO2 and Temperature on Behavioural Lateralization in a Coral Reef Fish	2014	PLoS …	journals.plos.org	https://journals.plos.org/plosone/article?id=10.1371/journal.pone.0087969	https://scholar.google.com/scholar?cites=178983337189523610&as_sdt=2005&sciodt=0,5&hl=en	270	2021-08-09 14:39:37	HTML								64	9.14	13	5	7	… (2010) Replenishment of fish populations is threatened by ocean acidification. Proc Natl Acad Sci USA 107: 12930–12934 … MI, Nilsson GE (2012) Impact of global warming and rising CO2 levels on coral reef fishes: what hope for the future? J Exp Biol 215: 3865–3873 …	https://journals.plos.org/plosone/article?id=10.1371/journal.pone.0087969	https://scholar.google.com/scholar?q=related:mkDlmWXgewIJ:scholar.google.com/&scioq=ocean+acidification+fish+behaviour&hl=en&as_sdt=0,5&as_ylo=2009&as_yhi=2018&as_vis=1
87	SS Killen, B Adriaenssens, S Marras…	Context dependency of trait repeatability and its relevance for management and conservation of fish populations	2016	Conservation …	academic.oup.com	https://academic.oup.com/conphys/article-abstract/4/1/cow007/2951328	https://scholar.google.com/scholar?cites=5955660796237171892&as_sdt=2005&sciodt=0,5&hl=en	271	2021-08-09 14:39:37									87	17.4	22	4	5	… Context dependency of trait repeatability and its relevance for management and conservation of fish populations. SS Killen, SS Killen. Institute of Biodiversity, Animal Health and Comparative Medicine, Graham Kerr Building, University of Glasgow, Glasgow G12 8QQ, UK …	https://academic.oup.com/conphys/article/4/1/cow007/2951328	https://scholar.google.com/scholar?q=related:tMxvkvDBplIJ:scholar.google.com/&scioq=ocean+acidification+fish+behaviour&hl=en&as_sdt=0,5&as_ylo=2009&as_yhi=2018&as_vis=1
0	FC Mark	From larval performance to socio-economy: an integrative ecophysiological study on ocean acidification and warming effects in gadoid fish	2016		epic.awi.de	https://epic.awi.de/id/eprint/41477/		272	2021-08-09 14:39:37									0	0	0	1	5	… expected rise in carbon dioxide concentrations and temperature in the oceans may thus … Methods: Within the German ocean acidification research programme BIOACID in its second phase from … affect different life stages and interactions between polar gadoid fish species and …
22	S Hennige, JM Roberts, P Williamson	An updated synthesis of the impacts of ocean acidification on marine biodiversity.	2014	CBD Technical Series	cabdirect.org	https://www.cabdirect.org/cabdirect/abstract/20143358449	https://scholar.google.com/scholar?cites=12516888647058293489&as_sdt=2005&sciodt=0,5&hl=en	273	2021-08-09 14:39:37									22	3.14	7	3	7	This report represents an enormous scientific effort by researchers and experts from around the world to synthesize the best available and most up-to-date information on the impacts of changing ocean pH on the health of the world's oceans. Among other findings, the report notes …		https://scholar.google.com/scholar?q=related:8YIHPejrtK0J:scholar.google.com/&scioq=ocean+acidification+fish+behaviour&hl=en&as_sdt=0,5&as_ylo=2009&as_yhi=2018&as_vis=1
131	SR Cooley, N Lucey, H Kite‐Powell…	Nutrition and income from molluscs today imply vulnerability to ocean acidification tomorrow	2012	Fish and …	Wiley Online Library	https://onlinelibrary.wiley.com/doi/abs/10.1111/j.1467-2979.2011.00424.x	https://scholar.google.com/scholar?cites=11379867730776175582&as_sdt=2005&sciodt=0,5&hl=en	274	2021-08-09 14:39:37		10.1111/j.1467-2979.2011.00424.x							131	14.56	33	4	9	… Register. Fish and Fisheries. Volume 13, Issue 2 p. 182-215 Fish and Fisheries … every mollusc species worldwide, these initial data (Table 1) imply that ocean acidification is likely to … Yellow periwinkle (Littorina obtusata, Littorinidae), –, Altered behaviour AND physiology; Heart rate …	https://cedmcenter.org/wp-content/uploads/2017/10/Nutrition-and-income-from-molluscs-today-imply-vulnerability-to-ocean-acidification-tomorrow.pdf	https://scholar.google.com/scholar?q=related:3jPYc2hp7Z0J:scholar.google.com/&scioq=ocean+acidification+fish+behaviour&hl=en&as_sdt=0,5&as_ylo=2009&as_yhi=2018&as_vis=1
43	SL Garrard, NJ Beaumont	The effect of ocean acidification on carbon storage and sequestration in seagrass beds; a global and UK context	2014	Marine Pollution Bulletin	Elsevier	https://www.sciencedirect.com/science/article/pii/S0025326X14004755	https://scholar.google.com/scholar?cites=14637692924455653863&as_sdt=2005&sciodt=0,5&hl=en	275	2021-08-09 14:39:37									43	6.14	22	2	7	… The effect of ocean acidification on carbon storage and sequestration in seagrass beds; a global and UK context … Highlights. • Ocean acidification is likely to increase the carbon storage and sequestration potential of seagrass beds. • …	https://www.academia.edu/download/34572957/Garrard___Beaumont_2014.pdf	https://scholar.google.com/scholar?q=related:55FtNSmII8sJ:scholar.google.com/&scioq=ocean+acidification+fish+behaviour&hl=en&as_sdt=0,5&as_ylo=2009&as_yhi=2018&as_vis=1
0	C Cattano	CO2 effects on behaviour and reproduction of nesting fish species	2014	X incontro dei dottorandi in Ecologia e Scienze dei …	iris.unipa.it	https://iris.unipa.it/handle/10447/100973		276	2021-08-09 14:39:37									0	0	0	1	7	… Ocean acidification is a global phenomenon linked to the CO2 absorption by the surface of the sea … However, the effects of acidification on fishes are yet poorly understood … many researches have described severe effects of altered pCO2 levels on fish behaviour, especially during …
0	SU Goldenberg	Ecological responses to ocean acidification and warming: scaling up from individuals to communities	2018		digital.library.adelaide.edu.au	https://digital.library.adelaide.edu.au/dspace/handle/2440/128430		277	2021-08-09 14:39:37									0	0	0	1	3	… 7. Schmidtko S, Stramma L & Visbeck M (2017) Decline in global oceanic oxygen content … Reusch TBH (2014) Climate change in the oceans: evolutionary versus phenotypically plastic responses of … mesocosm experiment, we reveal how future ocean acidification and warming …	https://digital.library.adelaide.edu.au/dspace/bitstream/2440/128430/1/Goldenberg2018_PhD.pdf	https://scholar.google.com/scholar?q=related:gEYW-PE6xaEJ:scholar.google.com/&scioq=ocean+acidification+fish+behaviour&hl=en&as_sdt=0,5&as_ylo=2009&as_yhi=2018&as_vis=1
40	V Di Santo	Intraspecific variation in physiological performance of a benthic elasmobranch challenged by ocean acidification and warming	2016	Journal of Experimental Biology	journals.biologists.com	https://journals.biologists.com/jeb/article-abstract/219/11/1725/15196	https://scholar.google.com/scholar?cites=4860293098287726078&as_sdt=2005&sciodt=0,5&hl=en	278	2021-08-09 14:39:37									40	8	40	1	5	… In fact, as carbon dioxide (CO 2 ) and temperature increase in the oceans, the likelihood of … 2015; Rummer et al., 2013), several studies have presented data suggesting that increasing ocean acidification has the potential to exert several adverse effects on fish life history …	https://www.researchgate.net/profile/Valentina_Di_Santo/publication/299494777_Intraspecific_variation_in_physiological_performance_of_a_benthic_elasmobranch_challenged_by_ocean_acidification_and_warming/links/5761bc9108ae5c6f86da7fed.pdf	https://scholar.google.com/scholar?q=related:_v24a9I6c0MJ:scholar.google.com/&scioq=ocean+acidification+fish+behaviour&hl=en&as_sdt=0,5&as_ylo=2009&as_yhi=2018&as_vis=1
0	CM Turley, K Boot, P Williamson	What has the UK Ocean Acidification research programme told us? An infographic for Defra.	2017	… has the UK Ocean Acidification …	plymsea.ac.uk	http://plymsea.ac.uk/id/eprint/7757/1/UKOA-InfographicV5.pdf		279	2021-08-09 14:39:37	PDF								0	0	0	3	4	www.oceanacidification.org.uk … Sampling coldwater corals off Scotland Image: Murray Roberts/Changing Oceans … Firstly, the wider scientific literature shows that, for other finfish, sensitivity to ocean acidification seems much more common than tolerance, with ~75% of species …	http://plymsea.ac.uk/id/eprint/7757/1/UKOA-InfographicV5.pdf
26	S Bignami, S Sponaugle, M Hauff…	Combined effects of elevated pCO2, temperature, and starvation stress on larvae of a large tropical marine fish	2017	ICES Journal of Marine …	academic.oup.com	https://academic.oup.com/icesjms/article-abstract/74/4/1220/2742041	https://scholar.google.com/scholar?cites=7430964363674769312&as_sdt=2005&sciodt=0,5&hl=en	280	2021-08-09 14:39:37									26	6.5	7	4	4	… for the absorption of ∼25% of all anthropogenic CO 2 into the oceans (Sabine et … Consequently, CO 2 -induced ocean acidification has reduced average ocean pH by 0.1 units since … also produce a multitude of cascading effects on atmospheric, terrestrial, and oceanic systems …	https://www.researchgate.net/profile/Su-Sponaugle/publication/324795578_Combined_effects_of_elevated_pCO2_temperature_and_starvation_stress_on_larvae_of_a_large_tropical_marine_fish/links/5c758193a6fdcc47159e5fa3/Combined-effects-of-elevated-pCO2-temperature-and-starvation-stress-on-larvae-of-a-large-tropical-marine-fish.pdf	https://scholar.google.com/scholar?q=related:oNdrw7cWIGcJ:scholar.google.com/&scioq=ocean+acidification+fish+behaviour&hl=en&as_sdt=0,5&as_ylo=2009&as_yhi=2018&as_vis=1
2	JH Shim, JN Kwon, JM Park…	The Effect of Ocean Acidification on Early Growth of Juvenile Oliver Flounder (Paralichthys olivaceus): in situ Mesocosm Experiment	2013	Korean Journal of …	koreascience.or.kr	https://www.koreascience.or.kr/article/JAKO201307949876943.page	https://scholar.google.com/scholar?cites=14147220653482929454&as_sdt=2005&sciodt=0,5&hl=en	281	2021-08-09 14:39:37									2	0.25	1	4	8	… 2008. Fishes in high- CO2, acidified oceans. Mar. Ecol. Prog … 2009. Effects of ocean acidification on the early life history of a tropical marine fish. Proc. R. Soc … 2012. Near-future carbon dioxide levels alter fish behaviour by interfering with neuro- transmitter function. Nature Clim …	https://www.koreascience.or.kr/article/JAKO201307949876943.pdf	https://scholar.google.com/scholar?q=related:Lm3rqToGVcQJ:scholar.google.com/&scioq=ocean+acidification+fish+behaviour&hl=en&as_sdt=0,5&as_ylo=2009&as_yhi=2018&as_vis=1
13	JM Castro, MCP Amorim, AP Oliveira, EJ Gonçalves…	Painted Goby Larvae under High-CO2 Fail to Recognize Reef Sounds	2017	PLoS …	journals.plos.org	https://journals.plos.org/plosone/article?id=10.1371/journal.pone.0170838	https://scholar.google.com/scholar?cites=17500625151678698646&as_sdt=2005&sciodt=0,5&hl=en	282	2021-08-09 14:39:37	HTML								13	3.25	3	5	4	… With the amplifying effects of anthropogenic ocean acidification, future pCO 2 could, therefore, easily exceed 1500 μatm … larvae were randomly assigned to two replicate 35 l tanks (~50 fish per tank … for 10, 15 and 25 days, to test if larvae became acclimated to acidified conditions …	https://journals.plos.org/plosone/article?id=10.1371/journal.pone.0170838	https://scholar.google.com/scholar?q=related:llQTadq13vIJ:scholar.google.com/&scioq=ocean+acidification+fish+behaviour&hl=en&as_sdt=0,5&as_ylo=2009&as_yhi=2018&as_vis=1
4	J Clements	Influence of sediment acidification on the burrowing behaviour, post-settlement dispersal, and recruitment of juvenile soft-shell clams (Mya arenaria L.)	2016		unbscholar.lib.unb.ca	https://unbscholar.lib.unb.ca/islandora/object/unbscholar%3A7973/	https://scholar.google.com/scholar?cites=14048010390837172009&as_sdt=2005&sciodt=0,5&hl=en	283	2021-08-09 14:39:37									4	0.8	4	1	5	… Luskick et al. 1978) and predator avoidance in fish (eg Gregory 1993). The interactive … planet, and 2) increasing oceanic CO2 concentrations and a resultant shift in pH to more acidic conditions … Doney et al. 2012), the latter process, known as ocean acidification (OA), has only …	https://unbscholar.lib.unb.ca/islandora/object/unbscholar%3A7973/datastream/PDF/view	https://scholar.google.com/scholar?q=related:KZfYWgWP9MIJ:scholar.google.com/&scioq=ocean+acidification+fish+behaviour&hl=en&as_sdt=0,5&as_ylo=2009&as_yhi=2018&as_vis=1
0	AFW Sidun, WG Wright	Ocean Acidification and Predator-Prey Relations: Correlating Disruption of Predator Avoidance with Chemosensory Deficits	2016		digitalcommons.chapman.edu	https://digitalcommons.chapman.edu/cusrd_abstracts/190/		284	2021-08-09 14:39:37									0	0	0	2	5	… that converts atmospheric CO2 to increased H+ ion concentration (acidity) in the oceans (Figure 1 … a 5lb tank of CO2 gas, a regulator valve, separate buckets for acidifying water treatments … "Replenishment of Fish Populations Is Threatened by Ocean Acidification." Proceedings of …	https://digitalcommons.chapman.edu/cgi/viewcontent.cgi?article=1191&context=cusrd_abstracts
0	FC Mark	Will ocean acidification and warming affect European Societies?	2015		epic.awi.de	https://epic.awi.de/id/eprint/41470/		285	2021-08-09 14:39:37									0	0	0	1	6	… expected rise in carbon dioxide concentrations and temperature in the oceans (800-1000 … Within the German ocean acidification research programme BIOACID (2012-2015) we investigate how … affect different life stages and interactions between polar gadoid fish species and …
14	S Mustafa, S Senoo, M Luin	Response of Pure Stock of Coral Reef Tiger Grouper and Hybrid Grouper to Simulated Ocean Acidification.	2013	International Journal of Climate …	search.ebscohost.com	http://search.ebscohost.com/login.aspx?direct=true&profile=ehost&scope=site&authtype=crawler&jrnl=18357156&AN=94880263&h=FiWyDL0GgPf%2Br0NGs3a2qAyJm8UwNQ0Xl4tdCuUxi3KZJbzJVnanuLA1Df9RF5IaQX2yO0NxBj7lPPBBwO0NBg%3D%3D&crl=c	https://scholar.google.com/scholar?cites=9113745759404242886&as_sdt=2005&sciodt=0,5&hl=en	286	2021-08-09 14:39:37									14	1.75	5	3	8	… Changes in the carbonate system of the global oceans. Global Change 73: 25 … The oceanic sink for anthropogenic CO2. Science 305: 367-371 … Corals in deep waters: will the unseen hand of ocean acidification destroy cold-water ecosystems? Coral Reefs 26: 445-448 …		https://scholar.google.com/scholar?q=related:xjeDQnuHen4J:scholar.google.com/&scioq=ocean+acidification+fish+behaviour&hl=en&as_sdt=0,5&as_ylo=2009&as_yhi=2018&as_vis=1
3	J Fields	Effects of ocean acidification on the behavior of two marine invertebrates: a study of predator-prey responses of the molluscs Conus marmoreus and Strombus …	2013		digitalcollections.sit.edu	http://digitalcollections.sit.edu/cgi/viewcontent.cgi?article=2771&context=isp_collection	https://scholar.google.com/scholar?cites=16453418774991199300&as_sdt=2005&sciodt=0,5&hl=en	287	2021-08-09 14:39:37	PDF								3	0.38	3	1	8	… This increase in boldness was also observed in fish that were placed under similar elevated-CO2 … increased CO2 in the oceans on mollusc behavior. This possible advantage to marine gastropods under ocean acidification was also found by Manriquez et al …	http://digitalcollections.sit.edu/cgi/viewcontent.cgi?article=2771&context=isp_collection	https://scholar.google.com/scholar?q=related:RNwXsDNJVuQJ:scholar.google.com/&scioq=ocean+acidification+fish+behaviour&hl=en&as_sdt=0,5&as_ylo=2009&as_yhi=2018&as_vis=1
106	SK Wilson, M Adjeroud, DR Bellwood…	Crucial knowledge gaps in current understanding of climate change impacts on coral reef fishes	2010	Journal of …	journals.biologists.com	https://journals.biologists.com/jeb/article-abstract/213/6/894/10143	https://scholar.google.com/scholar?cites=15874290886833006505&as_sdt=2005&sciodt=0,5&hl=en	288	2021-08-09 14:39:37									106	9.64	27	4	11	… Crucial knowledge gaps in current understanding of climate change impacts on coral reef fishes … 11 Australian Institute of Marine Science, c/— The Oceans Institute, University of Western Australia. , Crawley WA. , Australia. Search for other works by this author on …	https://opus.cloud.lib.uts.edu.au/bitstream/10453/14938/1/2010000666OK.pdf	https://scholar.google.com/scholar?q=related:qefmunTPTNwJ:scholar.google.com/&scioq=ocean+acidification+fish+behaviour&hl=en&as_sdt=0,5&as_ylo=2009&as_yhi=2018&as_vis=1
36	TJ Hamilton, J Paz-Yepes, RA Morrison…	Exposure to bloom-like concentrations of two marine Synechococcus cyanobacteria (strains CC9311 and CC9902) differentially alters fish behaviour	2014	Conservation …	academic.oup.com	https://academic.oup.com/conphys/article-abstract/2/1/cou020/327665	https://scholar.google.com/scholar?cites=15509122052607015088&as_sdt=2005&sciodt=0,5&hl=en	289	2021-08-09 14:39:37									36	5.14	9	4	7	… of specific marine Synechococcus strains can induce differential sublethal effects in fish, namely alterations … are unicellular cyanobacteria that are abundant throughout the world's oceans and are … I–IV, are found in distinct environments throughout the global ocean (Scanlan et al …	https://academic.oup.com/conphys/article/2/1/cou020/327665	https://scholar.google.com/scholar?q=related:sHjRA1Z4O9cJ:scholar.google.com/&scioq=ocean+acidification+fish+behaviour&hl=en&as_sdt=0,5&as_ylo=2009&as_yhi=2018&as_vis=1
5	A Dissanayake	Ocean acidification and warming effects on Crustacea: possible future scenarios	2014	The Mediterranean Sea	Springer	https://link.springer.com/chapter/10.1007/978-94-007-6704-1_20	https://scholar.google.com/scholar?cites=3201520028558005421&as_sdt=2005&sciodt=0,5&hl=en	290	2021-08-09 14:39:37		10.1007/978-94-007-6704-1_20							5	0.71	5	1	7	… CO 2 ), which are causing increasing warming of the earth's oceans, elevating oceanic CO 2 … Oceans are regarded as natural 'sinks' for carbon and account for 30–50 % of the … Although, great strides have been taken to elucidate ocean acidification effects upon Crustacea, it is …		https://scholar.google.com/scholar?q=related:rZR_64AVbiwJ:scholar.google.com/&scioq=ocean+acidification+fish+behaviour&hl=en&as_sdt=0,5&as_ylo=2009&as_yhi=2018&as_vis=1
85	SL Garrard, MC Gambi, MB Scipione, FP Patti…	Indirect effects may buffer negative responses of seagrass invertebrate communities to ocean acidification	2014	Journal of Experimental …	Elsevier	https://www.sciencedirect.com/science/article/pii/S0022098114001993	https://scholar.google.com/scholar?cites=18240302319585055959&as_sdt=2005&sciodt=0,5&hl=en	291	2021-08-09 14:39:37									85	12.14	17	5	7	… Keywords. Ocean acidification. Natural CO 2 vents. Posidonia oceanica. Seagrass-associated invertebrates. Indirect effects. Species interactions … A large quantity of anthropogenic CO 2 has been absorbed by the oceans, leading to changes in ocean carbonate chemistry …	https://www.researchgate.net/profile/Maria-Cristina-Gambi/publication/267393493_Garrard_et_al_JMBE_2014_OA_fauna_Posidonia/data/544e8f330cf26dda08901658/Garrard-et-al-JMBE-2014-OA-fauna-Posidonia.pdf	https://scholar.google.com/scholar?q=related:19SZglGSIv0J:scholar.google.com/&scioq=ocean+acidification+fish+behaviour&hl=en&as_sdt=0,5&as_ylo=2009&as_yhi=2018&as_vis=1
0	IOFO ACIDIFICATION	AN UPDATED SYNTHESIS OF THE IMPACTS OF OCEAN ACIDIFICATION ON MARINE BIODIVERSITY		oceanrep.geomar.de		https://oceanrep.geomar.de/32250/1/cbd-ts-75-en.pdf		292	2021-08-09 14:39:37	PDF								0	0	0	1		The Secretariat of the Convention on Biological Diversity acknowledges with appreciation the generous financial support received from United Kingdom of Great Britain and Northern Ireland for undertaking and coordinating the research for this updated synthesis as well as …	https://oceanrep.geomar.de/32250/1/cbd-ts-75-en.pdf	https://scholar.google.com/scholar?q=related:aAacsg5LpmoJ:scholar.google.com/&scioq=ocean+acidification+fish+behaviour&hl=en&as_sdt=0,5&as_ylo=2009&as_yhi=2018&as_vis=1
0	MA Alim, S Winberg, A Cocco, L Vossen	A Behavioral and Neuropharmacological Study of Zebrafish as Model for Ocean Acidification Investigating GABAA Receptor Subunits		researchgate.net		https://www.researchgate.net/profile/Md_Abdul_Alim4/publication/320215569_A_Behavioral_and_Neuropharmacological_Study_of_Zebrafish_as_Model_for_Ocean_Acidification_Investigating_GABAA_Receptor_Subunits/links/59d53d66aca2725954c4505e/A-Behavioral-and-Neuropharmacological-Study-of-Zebrafish-as-Model-for-Ocean-Acidification-Investigating-GABAA-Receptor-Subunits.pdf		293	2021-08-09 14:39:37	PDF								0	0	0	4		… GABA, GABA-associated pathways and drug-receptors interaction. In addition, study can reveals that which CO2 concentrations might be reasonable for ocean acidification and changing the normal behaviors of fish species …	https://www.researchgate.net/profile/Md_Abdul_Alim4/publication/320215569_A_Behavioral_and_Neuropharmacological_Study_of_Zebrafish_as_Model_for_Ocean_Acidification_Investigating_GABAA_Receptor_Subunits/links/59d53d66aca2725954c4505e/A-Behavioral-and-Neuropharmacological-Study-of-Zebrafish-as-Model-for-Ocean-Acidification-Investigating-GABAA-Receptor-Subunits.pdf	https://scholar.google.com/scholar?q=related:LESutKWbBiUJ:scholar.google.com/&scioq=ocean+acidification+fish+behaviour&hl=en&as_sdt=0,5&as_ylo=2009&as_yhi=2018&as_vis=1
63	JC Blackford	Predicting the impacts of ocean acidification: Challenges from an ecosystem perspective	2010	Journal of Marine Systems	Elsevier	https://www.sciencedirect.com/science/article/pii/S0924796309003546	https://scholar.google.com/scholar?cites=1890521375469224634&as_sdt=2005&sciodt=0,5&hl=en	294	2021-08-09 14:39:37									63	5.73	63	1	11	… and trophic interactions. Ecosystem evolution over the next decades will be driven by many factors including ocean acidification, climate change and modification to fishing pressures, pollution and eutrophication. It is proposed …		https://scholar.google.com/scholar?q=related:ukIgsSx7PBoJ:scholar.google.com/&scioq=ocean+acidification+fish+behaviour&hl=en&as_sdt=0,5&as_ylo=2009&as_yhi=2018&as_vis=1
11	O Tills, X Sun, SD Rundle, T Heimbach…	Reduced pH affects pulsing behaviour and body size in ephyrae of the moon jellyfish, Aurelia aurita	2016	Journal of Experimental …	Elsevier	https://www.sciencedirect.com/science/article/pii/S0022098116300491	https://scholar.google.com/scholar?cites=4879681128586375641&as_sdt=2005&sciodt=0,5&hl=en	295	2021-08-09 14:39:37									11	2.2	2	5	5	… Dissolution of CO 2 by the oceans chemically alters seawater by changing its carbonate chemistry … This CO 2 -driven decrease in seawater pH has been termed Ocean Acidification (OA) (Caldeira … Such rates of reduction in oceanic pH are occurring around 100 times faster than …		https://scholar.google.com/scholar?q=related:2XGR_iEcuEMJ:scholar.google.com/&scioq=ocean+acidification+fish+behaviour&hl=en&as_sdt=0,5&as_ylo=2009&as_yhi=2018&as_vis=1
14	JE Johnson, JD Bell, AS Gupta	Pacific Islands ocean acidification vulnerability assessment	2015		sprep.org	https://www.sprep.org/attachments/Publications/CC/ocean-acidification.pdf	https://scholar.google.com/scholar?cites=7093602588265788557&as_sdt=2005&sciodt=0,5&hl=en	296	2021-08-09 14:39:37	BOOK								14	2.33	5	3	6	… The acidity of the global oceans has been relatively stable for millions of years … Although ocean acidification could have unpredictable and cascading effects on oceanic food webs, the … Preliminary trials indicate that declines in ocean pH greater than those expected to occur by …	https://www.sprep.org/attachments/Publications/CC/ocean-acidification.pdf	https://scholar.google.com/scholar?q=related:jbRfc_iJcWIJ:scholar.google.com/&scioq=ocean+acidification+fish+behaviour&hl=en&as_sdt=0,5&as_ylo=2009&as_yhi=2018&as_vis=1
1	G Kibria	Ocean acidification and its impact on marine biodiversity, seafood security & livelihoods-A short review	2015	Research Gate	researchgate.net	https://www.researchgate.net/profile/Golam-Kibria/publication/282093645_Ocean_Acidification_and_Its_Impact_on_Marine_Biodiversity_Seafood_Security_Livelihoods-_A_Short_Review/links/5602b64208aeaf867fb6def2/Ocean-Acidification-and-Its-Impact-on-Marine-Biodiversity-Seafood-Security-Livelihoods-A-Short-Review.pdf	https://scholar.google.com/scholar?cites=2723425740025919686&as_sdt=2005&sciodt=0,5&hl=en	297	2021-08-09 14:39:37	PDF								1	0.17	1	1	6	… Many jobs and economies around the world also depend on the shellfish and fish in our oceans [21] … 2013.Global warming amplified by reduced sulphur fluxes as a result of ocean acidification … 1987. Oceanic phytoplankton, atmospheric sulphur, cloud albedo and climate …	https://www.researchgate.net/profile/Golam-Kibria/publication/282093645_Ocean_Acidification_and_Its_Impact_on_Marine_Biodiversity_Seafood_Security_Livelihoods-_A_Short_Review/links/5602b64208aeaf867fb6def2/Ocean-Acidification-and-Its-Impact-on-Marine-Biodiversity-Seafood-Security-Livelihoods-A-Short-Review.pdf	https://scholar.google.com/scholar?q=related:xnhm_keNyyUJ:scholar.google.com/&scioq=ocean+acidification+fish+behaviour&hl=en&as_sdt=0,5&as_ylo=2009&as_yhi=2018&as_vis=1
0	S Newbatt	The Combined Impacts of Ocean Acidification and Copper on the Physiology of European Sea Bass (Dicentrarchus labrax) and Shore Crabs (Carcinus maenas)	2015		ore.exeter.ac.uk	https://ore.exeter.ac.uk/repository/handle/10871/18923		298	2021-08-09 14:39:37									0	0	0	1	6	… time over which atmospheric CO2 concentrations change is critical in determining the oceans ability to buffer potential changes in water chemistry … (within the projected oceanic pCO2 concentrations for the 21st century). It may be that … Prior to our characterization of ocean …	https://ore.exeter.ac.uk/repository/bitstream/handle/10871/18923/SNewbatt.pdf?sequence=1	https://scholar.google.com/scholar?q=related:rpYS4F19DcAJ:scholar.google.com/&scioq=ocean+acidification+fish+behaviour&hl=en&as_sdt=0,5&as_ylo=2009&as_yhi=2018&as_vis=1
18	TG Evans, JL Padilla-Gamiño, MW Kelly…	Ocean acidification research in the 'post-genomic'era: Roadmaps from the purple sea urchin Strongylocentrotus purpuratus	2015	… and Physiology Part A …	Elsevier	https://www.sciencedirect.com/science/article/pii/S1095643315000586	https://scholar.google.com/scholar?cites=2244903396377577474&as_sdt=2005&sciodt=0,5&hl=en	299	2021-08-09 14:39:37									18	3	5	4	6		https://www.gaylordlab.com/s/Evans_et_al_2015_Comp_Biochem_Phys_A.pdf	https://scholar.google.com/scholar?q=related:AkgnuL5_Jx8J:scholar.google.com/&scioq=ocean+acidification+fish+behaviour&hl=en&as_sdt=0,5&as_ylo=2009&as_yhi=2018&as_vis=1
12	JC Clements, D Bourque, J McLaughlin…	Extreme ocean acidification reduces the susceptibility of eastern oyster shells to a polydorid parasite	2017	Journal of fish …	Wiley Online Library	https://onlinelibrary.wiley.com/doi/abs/10.1111/jfd.12626	https://scholar.google.com/scholar?cites=2727525520821127948&as_sdt=2005&sciodt=0,5&hl=en	300	2021-08-09 14:39:37		10.1111/jfd.12626							12	3	3	4	4	… Consequently, as the amount of CO 2 absorbed by the oceans increases, the concentration of … However, evidence suggests that the Northwest Atlantic is acidifying (Mucci et al … obs.), and an extreme ocean acidification scenario (pH 7.0; decrease of ~0.4 units plus an added …	https://www.academia.edu/download/53798345/Clements_et_al-2017-Journal_of_Fish_Diseases.pdf	https://scholar.google.com/scholar?q=related:DAtbmAIe2iUJ:scholar.google.com/&scioq=ocean+acidification+fish+behaviour&hl=en&as_sdt=0,5&as_ylo=2009&as_yhi=2018&as_vis=1
63	AV Ivanina, IM Sokolova	Interactive effects of metal pollution and ocean acidification on physiology of marine organisms	2015	Current Zoology	academic.oup.com	https://academic.oup.com/cz/article-abstract/61/4/653/1803153	https://scholar.google.com/scholar?cites=7411774329602037996&as_sdt=2005&sciodt=0,5&hl=en	301	2021-08-09 14:39:37									63	10.5	32	2	6	… 4 Aptian Oceanic Anoxic Event (~120 Myr ago) or the Paleocene-Eocene Thermal Maximum (~55 Myr ago) had … bioavailability (such as increases in free Fe2+) may be beneficial (eg in the open ocean where the … The effects of this acidification-induced metabolic suppression on …	https://pdfs.semanticscholar.org/3760/0bd2beb0048c4628505b79fefa2794aefc46.pdf	https://scholar.google.com/scholar?q=related:7NhJx3vp22YJ:scholar.google.com/&scioq=ocean+acidification+fish+behaviour&hl=en&as_sdt=0,5&as_ylo=2009&as_yhi=2018&as_vis=1
0	IJM van Beek, M Dedert	Ocean Acidification: a review of the current status of research and institutional developments	2012		library.wur.nl	https://library.wur.nl/WebQuery/wurpubs/429459		302	2021-08-09 14:39:37									0	0	0	2	9	… is defined as the change in ocean chemistry driven by the oceanic uptake of … refers to the shoaling of the aragonite saturation horizon in the oceans from current … Ocean acidification has a significant negative effect on photosynthesis and growth on calcareous algae (Kroeker …	https://library.wur.nl/WebQuery/wurpubs/fulltext/237843	https://scholar.google.com/scholar?q=related:o7sCMyjDS9QJ:scholar.google.com/&scioq=ocean+acidification+fish+behaviour&hl=en&as_sdt=0,5&as_ylo=2009&as_yhi=2018&as_vis=1
2	M Sakashita	Using the Clean Water Act to tackle ocean acidification: When carbon dioxide pollutes the oceans	2016	Wash. J. Envtl. L. & Pol'y	HeinOnline	https://heinonline.org/hol-cgi-bin/get_pdf.cgi?handle=hein.journals/wshjoop6&section=19	https://scholar.google.com/scholar?cites=500671953400458657&as_sdt=2005&sciodt=0,5&hl=en	303	2021-08-09 14:39:37									2	0.4	2	1	5	… emissions scenarios the acidity of the oceans will double before the end of the century … to identify waters impaired by ocean acidification.51 While the EPA conceded that ocean acidification is a … data linking the massive die-off of oyster larvae in a hatchery to acidified waters taken …	https://digitalcommons.law.uw.edu/cgi/viewcontent.cgi?article=1064&context=wjelp	https://scholar.google.com/scholar?q=related:oW1vK32-8gYJ:scholar.google.com/&scioq=ocean+acidification+fish+behaviour&hl=en&as_sdt=0,5&as_ylo=2009&as_yhi=2018&as_vis=1
0	K Knight	Ocean acidification will interfere with fish eyes	2014		journals.biologists.com	https://journals.biologists.com/jeb/article-abstract/217/3/311/12964		304	2021-08-09 14:39:37									0	0	0	1	7	… As global CO 2 levels rise, the pH at the surface of the oceans is gradually falling … system is affected by high CO 2 '. Curious to find out how increasing ocean acidification might affect the … activity no longer matched the light's flicker; this was when they reached the fish's CFF and …		https://scholar.google.com/scholar?q=related:zuZov_TJFhgJ:scholar.google.com/&scioq=ocean+acidification+fish+behaviour&hl=en&as_sdt=0,5&as_ylo=2009&as_yhi=2018&as_vis=1
0	JM Hall-Spencer	Ocean acidification: how will marine life cope?	2015		pearl.plymouth.ac.uk	https://pearl.plymouth.ac.uk/bitstream/handle/10026.1/3537/Hall-Spencer%202015%20Planet%20Earth.pdf?sequence=1		305	2021-08-09 14:39:37	PDF								0	0	0	1	6	… causing ocean acidification (OA), which certainly sounds bad … On average the pH at the surface of the oceans has fallen by only 0.1 since burning coal for steam power … I first heard about OA, I have been running expeditions to areas of the seabed that are already acidified, so that …	https://pearl.plymouth.ac.uk/bitstream/handle/10026.1/3537/Hall-Spencer%202015%20Planet%20Earth.pdf?sequence=1
0	MF Sigler, JN Cross, M Dalton, RJ Foy, TP Hurst…	NOAA's Alaska ocean acidification research plan for FY18-FY20	2017		repository.library.noaa.gov	https://repository.library.noaa.gov/view/noaa/14995		306	2021-08-09 14:39:37									0	0	0	6	4	… research pending support from the NOAA Ocean Acidification Program (http://oceanacidification. noaa.gov … into the effects of ocean acidification focused on the potential for depressed oceanic pH levels … of early life stage northwest Atlantic forage fish to ocean acidification and low …	https://repository.library.noaa.gov/view/noaa/14995/noaa_14995_DS1.pdf	https://scholar.google.com/scholar?q=related:J4qH2fkYiJkJ:scholar.google.com/&scioq=ocean+acidification+fish+behaviour&hl=en&as_sdt=0,5&as_ylo=2009&as_yhi=2018&as_vis=1
62	CS Porteus, PC Hubbard, TMU Webster…	Near-future CO 2 levels impair the olfactory system of a marine fish	2018	Nature Climate …	nature.com	https://www.nature.com/articles/s41558-018-0224-8?dom=currents&src=syn	https://scholar.google.com/scholar?cites=2638626407855363893&as_sdt=2005&sciodt=0,5&hl=en	307	2021-08-09 14:39:37									62	20.67	16	4	3	… Survival of marine fishes that are exposed to elevated near-future CO 2 levels is … and molecular mechanism in the olfactory system that helps to explain altered behaviour under elevated … When exposed to elevated CO 2 (approximately 1,000 µatm), fish must be up to 42% closer …	https://ore02.exeter.ac.uk/repository/bitstream/handle/10871/34865/Porteus%20et%20al%20NCC%20final%202018%20accepted%20MS.pdf?sequence=2&isAllowed=y	https://scholar.google.com/scholar?q=related:NRcv57xIniQJ:scholar.google.com/&scioq=ocean+acidification+fish+behaviour&hl=en&as_sdt=0,5&as_ylo=2009&as_yhi=2018&as_vis=1
0	MLH Vaughan	The effects of ocean acidification on predator-prey interactions in echinoderms	2015		open.library.ubc.ca	https://open.library.ubc.ca/collections/ubctheses/24/items/1.0166211		308	2021-08-09 14:39:37	HTML								0	0	0	1	6	Learning, knowledge, research, insight: welcome to the world of UBC Library, the second-largest academic research library in Canada.	https://open.library.ubc.ca/collections/ubctheses/24/items/1.0166211	https://scholar.google.com/scholar?q=related:68XmsZui2OIJ:scholar.google.com/&scioq=ocean+acidification+fish+behaviour&hl=en&as_sdt=0,5&as_ylo=2009&as_yhi=2018&as_vis=1
0	JA Godbold, M Solan	Long-term effects of warming and ocean acidification are	2013		researchgate.net	https://www.researchgate.net/profile/Jasmin-Godbold/publication/256120477_Long-term_effects_of_warming_and_ocean_acidification_are_modified_by_seasonal_variation_in_species_responses_and_environmental_conditions/links/0c960524c7733abf34000000/Long-term-effects-of-warming-and-ocean-acidification-are-modified-by-seasonal-variation-in-species-responses-and-environmental-conditions.pdf		309	2021-08-09 14:39:37	PDF								0	0	0	2	8	… changing environmental conditions (temperature and photo- period), to warming and ocean acidification affects the … We hypothesize that the effects of warming and acidification will develop over an … approximately 0.03 g of tropical fish flake food (Aquarian Tropi- cal Flake) every …	https://www.researchgate.net/profile/Jasmin-Godbold/publication/256120477_Long-term_effects_of_warming_and_ocean_acidification_are_modified_by_seasonal_variation_in_species_responses_and_environmental_conditions/links/0c960524c7733abf34000000/Long-term-effects-of-warming-and-ocean-acidification-are-modified-by-seasonal-variation-in-species-responses-and-environmental-conditions.pdf	https://scholar.google.com/scholar?q=related:bsf_lSf4M1YJ:scholar.google.com/&scioq=ocean+acidification+fish+behaviour&hl=en&as_sdt=0,5&as_ylo=2009&as_yhi=2018&as_vis=1
93	RE Holt, C Jørgensen	Climate change in fish: effects of respiratory constraints on optimal life history and behaviour	2015	Biology letters	royalsocietypublishing.org	https://royalsocietypublishing.org/doi/abs/10.1098/rsbl.2014.1032	https://scholar.google.com/scholar?cites=14110324017395031599&as_sdt=2005&sciodt=0,5&hl=en	310	2021-08-09 14:39:37		10.1098/rsbl.2014.1032							93	15.5	47	2	6	… all of the heat associated with climate warming is taken-up and stored within the world's oceans [1 … component, it allows flexibility to include additional drivers, such as the effects of ocean acidification, hypoxia or … In Fish energetics: new perspectives(eds P Tytler and P Calow), pp …	https://royalsocietypublishing.org/doi/pdf/10.1098/rsbl.2014.1032	https://scholar.google.com/scholar?q=related:L15-Iu_w0cMJ:scholar.google.com/&scioq=ocean+acidification+fish+behaviour&hl=en&as_sdt=0,5&as_ylo=2009&as_yhi=2018&as_vis=1
296	PL Munday, JM Leis, JM Lough, CB Paris…	Climate change and coral reef connectivity	2009	Coral reefs	Springer	https://link.springer.com/content/pdf/10.1007/s00338-008-0461-9.pdf	https://scholar.google.com/scholar?cites=1506672052772827350&as_sdt=2005&sciodt=0,5&hl=en	311	2021-08-09 14:39:37		10.1007/s00338-008-0461-9							296	24.67	59	5	12	… associated with distinct anomalies of the tropical atmospheric and oceanic climate (McPhaden … climate variability superimposed on the overall warming of the tropical oceans … Ocean acidification Reduced coral calcification causing habitat loss and fragmentation (HC) Reduced …	https://dial.uclouvain.be/pr/boreal/object/boreal:76582	https://scholar.google.com/scholar?q=related:1nCI0j_G6BQJ:scholar.google.com/&scioq=ocean+acidification+fish+behaviour&hl=en&as_sdt=0,5&as_ylo=2009&as_yhi=2018&as_vis=1
29	RD Tate, K Benkendorff, R Ab Lah…	Ocean acidification and warming impacts the nutritional properties of the predatory whelk, Dicathais orbita	2017	Journal of Experimental …	Elsevier	https://www.sciencedirect.com/science/article/pii/S0022098116302799	https://scholar.google.com/scholar?cites=957666197593196295&as_sdt=2005&sciodt=0,5&hl=en	312	2021-08-09 14:39:37									29	7.25	7	4	4	… The combination of changing ecological landscapes and disturbance regimes associated with ocean warming and acidification, as well as other stressors (eg pollution, fishing pressure, species invasions) creates an uncertain future for nearshore marine environments and the …	https://www.researchgate.net/profile/Roslizawati-Ab-Lah-2/publication/315793696_Ocean_acidification_and_warming_impacts_the_nutritional_properties_of_the_predatory_whelk_Dicathais_orbita/links/5a39f99da6fdcc34776a7faa/Ocean-acidification-and-warming-impacts-the-nutritional-properties-of-the-predatory-whelk-Dicathais-orbita.pdf	https://scholar.google.com/scholar?q=related:BwfxMFVQSg0J:scholar.google.com/&scioq=ocean+acidification+fish+behaviour&hl=en&as_sdt=0,5&as_ylo=2009&as_yhi=2018&as_vis=1
0	MH Stiasny, A Mittermayr, M Sswat, R Voss, F Jutfelt…	Effects of end-of-the-century ocean acidification on Atlantic cod larvae of different populations in terms of survival, growth and recruitment to the fished stocks	2015		ices.dk	http://www.ices.dk/sites/pub/ASCExtendedAbstracts/Shared%20Documents/H%20-%20Ocean%20acidification%20%20Understanding%20chemical,%20biological%20and%20biochemical%20responses%20in%20marine%20ecosystems%20(CP%20by%20PICES)/H1015.pdf		313	2021-08-09 14:39:37	PDF								0	0	0	6	6	… an inevitable consequence of increasing carbon dioxide concentrations in the oceans and in … dioxide concentrations are causing not only global warming, but also ocean acidification (Doney et al … found on behaviour, tissue and otolith development of marine fish larvae (Munday …	http://www.ices.dk/sites/pub/ASCExtendedAbstracts/Shared%20Documents/H%20-%20Ocean%20acidification%20%20Understanding%20chemical,%20biological%20and%20biochemical%20responses%20in%20marine%20ecosystems%20(CP%20by%20PICES)/H1015.pdf	https://scholar.google.com/scholar?q=related:JijnQUo2JqEJ:scholar.google.com/&scioq=ocean+acidification+fish+behaviour&hl=en&as_sdt=0,5&as_ylo=2009&as_yhi=2018&as_vis=1
19	S Siddiqui, GK Bielmyer-Fraser	Responses of the sea anemone, Exaiptasia pallida, to ocean acidification conditions and copper exposure	2015	Aquatic Toxicology	Elsevier	https://www.sciencedirect.com/science/article/pii/S0166445X15300382	https://scholar.google.com/scholar?cites=4444328815189456129&as_sdt=2005&sciodt=0,5&hl=en	314	2021-08-09 14:39:37									19	3.17	10	2	6	… Volume 167, October 2015, Pages 228-239. Aquatic Toxicology. Responses of the sea anemone, Exaiptasia pallida, to ocean acidification conditions and copper exposure … Abstract. Ocean acidification (OA) is a growing concern due to its deleterious effects on aquatic organisms …		https://scholar.google.com/scholar?q=related:AXVmpoJtrT0J:scholar.google.com/&scioq=ocean+acidification+fish+behaviour&hl=en&as_sdt=0,5&as_ylo=2009&as_yhi=2018&as_vis=1
2	MG Hartl	Fish Ecotoxicology in a Changing World: do we Need New Biomarker Endpoints in Light of Climate Change?	2015	Journal of Fisheries Sciences	researchportal.hw.ac.uk	https://researchportal.hw.ac.uk/files/9228064/Hartl_2015_.pdf	https://scholar.google.com/scholar?cites=1500001396565690398&as_sdt=2005&sciodt=0,5&hl=en	315	2021-08-09 14:39:37	PDF								2	0.33	2	1	6	… IPCC reports on climate change show that the upper 75m of the world's oceans have been … rise, quality and quantity of particulate matter owing to increased erosion and runoff, ocean acidification etc., will … several levels: first of all it will affect the distribution of many fish species …	https://researchportal.hw.ac.uk/files/9228064/Hartl_2015_.pdf	https://scholar.google.com/scholar?q=related:HkjjpFIT0RQJ:scholar.google.com/&scioq=ocean+acidification+fish+behaviour&hl=en&as_sdt=0,5&as_ylo=2009&as_yhi=2018&as_vis=1
147	RP Ellis, J Bersey, SD Rundle, JM Hall-Spencer…	Subtle but significant effects of CO2 acidified seawater on embryos of the intertidal snail, Littorina obtusata	2009	Aquatic Biology	int-res.com	https://www.int-res.com/abstracts/ab/v5/n1/p41-48/	https://scholar.google.com/scholar?cites=5101625615493349323&as_sdt=2005&sciodt=0,5&hl=en	316	2021-08-09 14:39:37									147	12.25	29	5	12	… 0.8 to 1.4 units (Royal Society 2005), caus- ing the oceans to become … demonstrate differing levels of vulner- ability to the change in oceanic chemistry (Hall … KEY WORDS: Ocean acidification · Climate change · Seawater pH · Embryonic development · Marine gastropod · Littorina …	http://www.int-res.com/articles/ab2009/5/b005p041.pdf	https://scholar.google.com/scholar?q=related:y7-DvHedzEYJ:scholar.google.com/&scioq=ocean+acidification+fish+behaviour&hl=en&as_sdt=0,5&as_ylo=2009&as_yhi=2018&as_vis=1
0	FC Mark	The BIOACID fish consortium: Physiological Insights into species resilience and Interaction in two polar gadoids	2015		epic.awi.de	https://epic.awi.de/id/eprint/41469/		317	2021-08-09 14:39:37									0	0	0	1	6	… The BIOACID fish consortium: Physiological Insights into species resilience and Interaction in … 2012-2015) we investigate how the combined effects of ocean acidification and warming … Scopes for acclimation (physiology and behaviour) and adaptation (evolution) that together …
7	FO Borges, E Sampaio, C Figueiredo, R Rosa…	Hypercapnia-induced disruption of long-distance mate-detection and reduction of energy expenditure in a coastal keystone crustacean	2018	Physiology & …	Elsevier	https://www.sciencedirect.com/science/article/pii/S0031938418305407	https://scholar.google.com/scholar?cites=3740119334821726584&as_sdt=2005&sciodt=0,5&hl=en	318	2021-08-09 14:39:37									7	2.33	1	5	3	… The concurrent increase in oceanic CO 2 uptake is responsible for the disruption of seawater carbon chemistry in a phenomenon known as ocean acidification (OA), which … A direct link between metabolic rates and behaviour is likely to exist [36], although there is still …		https://scholar.google.com/scholar?q=related:eImeEbiS5zMJ:scholar.google.com/&scioq=ocean+acidification+fish+behaviour&hl=en&as_sdt=0,5&as_ylo=2009&as_yhi=2018&as_vis=1
0	P Ziveri, E Delpiazzo, F Bosello, F Eboli…	Adaptation policies and strategies as a response to ocean acidification and warming in the Mediterranean Sea	2017	… Sustainable Oceans	elgaronline.com	https://www.elgaronline.com/view/edcoll/9781786430717/9781786430717.00026.xml		319	2021-08-09 14:39:37									0	0	0	5	4	… is the National Working Waterfronts grant program established by the US National Oceanic and Atmospheric … 3.2.6 Bio- engineering to address ocean acidification A final section is dedicated to bio … It includes techniques to mitigate the chemical effects on the oceans of increased …		https://scholar.google.com/scholar?q=related:DGsOrppx1GYJ:scholar.google.com/&scioq=ocean+acidification+fish+behaviour&hl=en&as_sdt=0,5&as_ylo=2009&as_yhi=2018&as_vis=1
3	GD Raby, J Sundin, F Jutfelt, SJ Cooke…	Exposure to elevated carbon dioxide does not impair short‐term swimming behaviour or shelter‐seeking in a predatory coral‐reef fish	2018	Journal of fish …	Wiley Online Library	https://onlinelibrary.wiley.com/doi/abs/10.1111/jfb.13728	https://scholar.google.com/scholar?cites=3906422128340680735&as_sdt=2005&sciodt=0,5&hl=en	320	2021-08-09 14:39:37		10.1111/jfb.13728							3	1	1	5	3	… For that reason, it has long been thought that ocean acidification (OA; the anthropogenic acidification of the oceans via diffusion of increased atmospheric CO 2 ) would not pose direct problems for marine fishes for at least the next century (Heuer & Grosell, 2014) …	https://ntnuopen.ntnu.no/ntnu-xmlui/bitstream/handle/11250/2592946/AS6410636561203251529852894544_content_1.pdf?sequence=2	https://scholar.google.com/scholar?q=related:H8B4hjpmNjYJ:scholar.google.com/&scioq=ocean+acidification+fish+behaviour&hl=en&as_sdt=0,5&as_ylo=2009&as_yhi=2018&as_vis=1
2	R Allen, A Bergin	Ocean acidification: An emerging Australian environmental security challenge	2009	Australian Journal of Maritime & Ocean Affairs	Taylor & Francis	https://www.tandfonline.com/doi/abs/10.1080/18366503.2009.10815637	https://scholar.google.com/scholar?cites=15941940794462970133&as_sdt=2005&sciodt=0,5&hl=en	321	2021-08-09 14:39:37		10.1080/18366503.2009.10815637							2	0.17	1	2	12	… Increased oceanic absorption of CO2 is driving the oceans' pH level … illegal fishing.10 The threat to sustainable fish stocks may be exacerbated by ocean acidification, increasing the economic importance of major species and forcing further hardships on the millions of people …		https://scholar.google.com/scholar?q=related:FSFGRLAmPd0J:scholar.google.com/&scioq=ocean+acidification+fish+behaviour&hl=en&as_sdt=0,5&as_ylo=2009&as_yhi=2018&as_vis=1
0	PR Halloran	Macrobiology–The effect of ocean acidification on marine ecosystems		Saturday 9 October 2010	science.org.au	https://www.science.org.au/files/userfiles/events/documents/2010-frontiers-program.pdf#page=23		322	2021-08-09 14:39:37	PDF								0	0	0	1		… Recent estimates suggest that the oceans are now 30% more acidic than they were before … Science 323: 116-119 Graham NAJ, et al.(2006) Dynamic fragility of oceanic coral reef … Hoegh-Guldberg O, et al.(2007) Coral reefs under rapid climate change and ocean acidification …	https://www.science.org.au/files/userfiles/events/documents/2010-frontiers-program.pdf#page=23	https://scholar.google.com/scholar?q=related:sKoGBXOp6rkJ:scholar.google.com/&scioq=ocean+acidification+fish+behaviour&hl=en&as_sdt=0,5&as_ylo=2009&as_yhi=2018&as_vis=1
82	CS Couturier, JAW Stecyk, JL Rummer…	Species-specific effects of near-future CO2 on the respiratory performance of two tropical prey fish and their predator	2013	… and Physiology Part A …	Elsevier	https://www.sciencedirect.com/science/article/pii/S1095643313002031	https://scholar.google.com/scholar?cites=6344862770410181442&as_sdt=2005&sciodt=0,5&hl=en	323	2021-08-09 14:39:37									82	10.25	21	4	8	… ocean pCO 2 may not be detrimental to aerobic scope of all fish species and it … Ocean acidification has been hypothesized to have negative consequences for the performance of marine fishes … Barrier Reef (GBR) was significantly reduced by exposure to CO 2 -acidified water (.	https://www.ncbi.nlm.nih.gov/pmc/articles/pmc3830952/	https://scholar.google.com/scholar?q=related:QlPmuhJ7DVgJ:scholar.google.com/&scioq=ocean+acidification+fish+behaviour&hl=en&as_sdt=0,5&as_ylo=2009&as_yhi=2018&as_vis=1
194	JP Gattuso, L Hansson	Ocean acidification: background and history	2011	Ocean acidification	books.google.com	https://books.google.com/books?hl=en&lr=&id=eoxpAgAAQBAJ&oi=fnd&pg=PA1&dq=ocean+acidification+fish+behaviour&ots=0YqLvqX9p5&sig=CpN08T_8_nA74qp2RdxkhgA-OaY	https://scholar.google.com/scholar?cites=13274653338039354878&as_sdt=2005&sciodt=0,5&hl=en	324	2021-08-09 14:39:37									194	19.4	97	2	10	… By taking CO2 away from the atmosphere, the oceanic and terrestrial sinks mitigate climatic changes … In other words, other parameters remaining the same, the oceans capture less atmospheric CO2 as … 10 OCEAN ACIDIFICATION US AA ustra li Jap an Can ad Ch in Oth ers Year …	https://epic.awi.de/id/eprint/37512/1/CC_OceanAcidification.pdf	https://scholar.google.com/scholar?q=related:_gVK-uAKObgJ:scholar.google.com/&scioq=ocean+acidification+fish+behaviour&hl=en&as_sdt=0,5&as_ylo=2009&as_yhi=2018&as_vis=1
0	L Green, F Jutfelt	Elevated carbon dioxide alters the plasma composition and	2014		academia.edu	https://www.academia.edu/download/36475636/Biol._Lett.-2014-Green-.pdf		325	2021-08-09 14:39:37	PDF								0	0	0	2	7	… the concurrent rise in surface water pCO2, is shifting the oceanic carbonate ion … 2012 Near- future carbon dioxide levels alter fish behaviour by interfering with neurotransmitter … 2009 Interacting effects of elevated temperature and ocean acidification on the aerobic performance …	https://www.academia.edu/download/36475636/Biol._Lett.-2014-Green-.pdf	https://scholar.google.com/scholar?q=related:rxFCuFs6KswJ:scholar.google.com/&scioq=ocean+acidification+fish+behaviour&hl=en&as_sdt=0,5&as_ylo=2009&as_yhi=2018&as_vis=1
62	C Lewis, K Clemow, WV Holt	Metal contamination increases the sensitivity of larvae but not gametes to ocean acidification in the polychaete Pomatoceros lamarckii (Quatrefages)	2013	Marine Biology	Springer	https://link.springer.com/article/10.1007/s00227-012-2081-8	https://scholar.google.com/scholar?cites=10935037650881180675&as_sdt=2005&sciodt=0,5&hl=en	326	2021-08-09 14:39:37		10.1007/s00227-012-2081-8							62	7.75	21	3	8	… Much of the ocean acidification research efforts to date have focused on the potential impacts of … echinoderms, corals and molluscs, since increased CO 2 uptake by the oceans ultimately leads to … However, there is also the potential for CO 2 -induced acidification to have impacts …		https://scholar.google.com/scholar?q=related:A3RLos4OwZcJ:scholar.google.com/&scioq=ocean+acidification+fish+behaviour&hl=en&as_sdt=0,5&as_ylo=2009&as_yhi=2018&as_vis=1
1	PL Munday, AJ Cheal, NAJ Graham, M Meekan…	Tropical coastal fish	2012		researchonline.jcu.edu.au	https://researchonline.jcu.edu.au/25196/	https://scholar.google.com/scholar?cites=6207477162536419388&as_sdt=2005&sciodt=0,5&hl=en	327	2021-08-09 14:39:37									1	0.11	0	5	9	… Altered oceanic circulation and ocean acidification could also have very significant effects … Behavioural and sensory impairment Ocean acidification Elevated CO2 levels could affect homing ability, habitat selection and predator avoidance of larval, juvenile and adult fish …	https://researchonline.jcu.edu.au/25196/1/25196_Munday_et_al_2012.pdf	https://scholar.google.com/scholar?q=related:PEBVOJdjJVYJ:scholar.google.com/&scioq=ocean+acidification+fish+behaviour&hl=en&as_sdt=0,5&as_ylo=2009&as_yhi=2018&as_vis=1
31	BM Devine, PL Munday	Habitat preferences of coral-associated fishes are altered by short-term exposure to elevated CO 2	2013	Marine biology	Springer	https://link.springer.com/article/10.1007/s00227-012-2051-1	https://scholar.google.com/scholar?cites=12458868967702513152&as_sdt=2005&sciodt=0,5&hl=en	328	2021-08-09 14:39:37		10.1007/s00227-012-2051-1							31	3.88	16	2	8	… elevated CO 2 concentrations, as would be expected to occur due rising atmospheric and oceanic CO 2 … and an elevated CO 2 level (880 μatm) that could occur in the shallow oceans by 2100 … As the atmosphere and shallow ocean are in approximate gas equilibrium (Doney et al …		https://scholar.google.com/scholar?q=related:AMYL81DL5qwJ:scholar.google.com/&scioq=ocean+acidification+fish+behaviour&hl=en&as_sdt=0,5&as_ylo=2009&as_yhi=2018&as_vis=1
74	SU Goldenberg, I Nagelkerken, E Marangon…	Ecological complexity buffers the impacts of future climate on marine consumers	2018	Nature Climate …	nature.com	https://www.nature.com/articles/s41558-018-0086-0	https://scholar.google.com/scholar?cites=419974961131521502&as_sdt=2005&sciodt=0,5&hl=en	329	2021-08-09 14:39:37									74	24.67	19	4	3	… 1,2,3 . Yet, our understanding of the ecological imprint of ocean acidification (elevated CO 2 … with a global meta-analysis, we reveal the capacity of consumers (fish and crustaceans) to resist the impacts of elevated CO 2 . While individual behaviours were impaired …		https://scholar.google.com/scholar?q=related:3oXNhAAN1AUJ:scholar.google.com/&scioq=ocean+acidification+fish+behaviour&hl=en&as_sdt=0,5&as_ylo=2009&as_yhi=2018&as_vis=1
0	S Shen	The Effects of Ocean Acidification on the Development, Behavior and Survival of Marine Fish Eggs and Larvae Inferred from Laboratory and Natural …	2016		search.proquest.com	https://search.proquest.com/openview/f96bbe9231d31e659f891e7c5e76936e/1?pq-origsite=gscholar&cbl=18750		330	2021-08-09 14:39:37	BOOK								0	0	0	1	5	… In Fish Reproductive Biology: Implications for Assessment and Management, PP.91-171, Wiley-Blackwell, West … Ishimatsu A, Hayashi M, Kikkawa T (2008) Fishes in high-CO2, acidified oceans … L, Singh GS, Duarte CM, Gattuso JP (2013) Impacts of ocean acidification on marine …	https://escholarship.org/content/qt5mp4g3x1/qt5mp4g3x1.pdf	https://scholar.google.com/scholar?q=related:13ydAc3az7kJ:scholar.google.com/&scioq=ocean+acidification+fish+behaviour&hl=en&as_sdt=0,5&as_ylo=2009&as_yhi=2018&as_vis=1
0	AK Almén	Copepods in a changing sea: Ocean acidification, long-term changes and short-term variability	2017		doria.fi	https://www.doria.fi/handle/10024/133983		331	2021-08-09 14:39:37									0	0	0	1	4	… In today's oceans, the carbonate mineral saturation horizon is shoaling (Doney et al … Copepods in a changing sea: Ocean acidification, long-term changes and short-term variability 5 … and especially fish, can move northwards, but that does not help them avoid acidification, in fact …	https://www.doria.fi/bitstream/handle/10024/133983/almen_anna.pdf?sequence=2	https://scholar.google.com/scholar?q=related:Z6EH4a89WXAJ:scholar.google.com/&scioq=ocean+acidification+fish+behaviour&hl=en&as_sdt=0,5&as_ylo=2009&as_yhi=2018&as_vis=1
0	AK Almén, A Brutemark	Fredrik Jutfelt, Ulf Riebesell & Jonna Engström-Öst	2017	Hydrobiologia	researchgate.net	https://www.researchgate.net/profile/Jonna-Engstroem-Oest/publication/318018718_Ocean_acidification_causes_no_detectable_effect_on_swimming_activity_and_body_size_in_a_common_copepod/links/5a01a09aa6fdcc232e2c962c/Ocean-acidification-causes-no-detectable-effect-on-swimming-activity-and-body-size-in-a-common-copepod.pdf		332	2021-08-09 14:39:37	PDF								0	0	0	2	4	… Effects of ocean acidification on female copepod size can therefore not be ruled out as … change in lowered pH but was negatively affected by combined acidification and warming … Calanus glacialis (Jaschnov, 1955) showed reduced hatching in highly acidified conditions (pH 6.9 …	https://www.researchgate.net/profile/Jonna-Engstroem-Oest/publication/318018718_Ocean_acidification_causes_no_detectable_effect_on_swimming_activity_and_body_size_in_a_common_copepod/links/5a01a09aa6fdcc232e2c962c/Ocean-acidification-causes-no-detectable-effect-on-swimming-activity-and-body-size-in-a-common-copepod.pdf	https://scholar.google.com/scholar?q=related:WK2QAU6C0-8J:scholar.google.com/&scioq=ocean+acidification+fish+behaviour&hl=en&as_sdt=0,5&as_ylo=2009&as_yhi=2018&as_vis=1
53	J Aguzzi, C Doya, S Tecchio, FC De Leo…	Coastal observatories for monitoring of fish behaviour and their responses to environmental changes	2015	… fish biology and fisheries	Springer	https://link.springer.com/article/10.1007/s11160-015-9387-9	https://scholar.google.com/scholar?cites=15699468583744757846&as_sdt=2005&sciodt=0,5&hl=en	333	2021-08-09 14:39:37		10.1007/s11160-015-9387-9							53	8.83	11	5	6	Advertisement. SpringerLink. Search: Search SpringerLink Search. Coastal observatories for monitoring of fish behaviour and their responses to environmental changes. Download PDF. Download PDF …	https://upcommons.upc.edu/bitstream/handle/2117/28362/RFBF-S-14-00076.pdf?sequence=1	https://scholar.google.com/scholar?q=related:VuCCYH-339kJ:scholar.google.com/&scioq=ocean+acidification+fish+behaviour&hl=en&as_sdt=0,5&as_ylo=2009&as_yhi=2018&as_vis=1
15	C Coll-Lladó, J Giebichenstein, PB Webb…	Ocean acidification promotes otolith growth and calcite deposition in gilthead sea bream (Sparus aurata) larvae	2018	Scientific Reports	nature.com	https://www.nature.com/articles/s41598-018-26026-y	https://scholar.google.com/scholar?cites=16202144099317938164&as_sdt=2005&sciodt=0,5&hl=en	334	2021-08-09 14:39:37	HTML								15	5	4	4	3	… The potential impact of ocean acidification on fish has also been studied, but relatively less compared to invertebrate groups 5 . Studies on fish have focused on acid-base regulatory capacity 6 , growth 7 , development 8 , neurosensory functions and behaviour 9 , reproduction …	https://www.nature.com/articles/s41598-018-26026-y	https://scholar.google.com/scholar?q=related:9HeJNzeU2eAJ:scholar.google.com/&scioq=ocean+acidification+fish+behaviour&hl=en&as_sdt=0,5&as_ylo=2009&as_yhi=2018&as_vis=1
37	H Zhang, PKS Shin, SG Cheung	Physiological responses and scope for growth upon medium-term exposure to the combined effects of ocean acidification and temperature in a subtidal scavenger …	2015	Marine Environmental Research	Elsevier	https://www.sciencedirect.com/science/article/pii/S0141113615000276	https://scholar.google.com/scholar?cites=17819970999395136177&as_sdt=2005&sciodt=0,5&hl=en	335	2021-08-09 14:39:37									37	6.17	12	3	6	… the ocean causes chemical changes in sea water and generates ocean acidification (OA) (Ries … to OA, all animal taxa studied (corals, echinoderms, molluscs, crustaceans, fishes) were negatively … an increase in metabolism and calcification when exposed to acidified seawater of …		https://scholar.google.com/scholar?q=related:sbK1rjVBTfcJ:scholar.google.com/&scioq=ocean+acidification+fish+behaviour&hl=en&as_sdt=0,5&as_ylo=2009&as_yhi=2018&as_vis=1
1	A Dissanayake	Ocean acidification and warming effects on crustacea: Possible future scenarios	2013		books.google.com	https://books.google.com/books?hl=en&lr=&id=4VfFBAAAQBAJ&oi=fnd&pg=PA363&dq=ocean+acidification+fish+behaviour&ots=yg30SIp8Ff&sig=zV6uuiy73pGv4ifmgUPQc2ZqYoI	https://scholar.google.com/scholar?cites=9671808431377772336&as_sdt=2005&sciodt=0,5&hl=en	336	2021-08-09 14:39:37	BOOK								1	0.13	1	1	8	… which are causing increasing warming of the earth's oceans, elevating oceanic CO2 concentrations … change drivers; ocean warming, due to tem- perature and ocean acidification, due to … CO2 diffusion and subsequent altered seawater chemistry of the oceans, as evidenced …	https://www.researchgate.net/profile/Awantha-Dissanayake-2/publication/262309232_Ocean_Acidification_and_Warming_Effects_on_Crustacea_Possible_Future_Scenarios/links/55ccb73508ae5b71d57aa823/Ocean-Acidification-and-Warming-Effects-on-Crustacea-Possible-Future-Scenarios.pdf	https://scholar.google.com/scholar?q=related:MG_mX4YqOYYJ:scholar.google.com/&scioq=ocean+acidification+fish+behaviour&hl=en&as_sdt=0,5&as_ylo=2009&as_yhi=2018&as_vis=1
0	MCSP da Silva	Effects of ocean warming and acidification on the early stages of marine fishes	2016		search.proquest.com	https://search.proquest.com/openview/4158030c85d954404fa061b89d0f7f18/1?pq-origsite=gscholar&cbl=2026366		337	2021-08-09 14:39:37									0	0	0	1	5	… LT100 Temperature required for 100% of mortality MDA Malondialdehyde NOAA National Oceanic and Atmospheric … 1 Oceans 1.2 Impacts of climate change on marine biota and ecosystems 1.2 … 2 Ocean acidification 1.3 Fishes in a changing ocean 1.4 Fish physiological and …	https://repositorio.ul.pt/bitstream/10451/23982/1/ulsd072883_td_Marta_Silva.pdf
51	S Widdicombe, JI Spicer, V Kitidis	Effects of ocean acidification on sediment fauna	2011	Ocean acidification	books.google.com	https://books.google.com/books?hl=en&lr=&id=eoxpAgAAQBAJ&oi=fnd&pg=PA176&dq=ocean+acidification+fish+behaviour&ots=0YqLvqX9q3&sig=v9aRWY1VXXF0-QzwQ2kpu0LEJ6I	https://scholar.google.com/scholar?cites=7984355467611193564&as_sdt=2005&sciodt=0,5&hl=en	338	2021-08-09 14:39:37									51	5.1	17	3	10	… is this more appar- ent than in shallow coastal seas and oceans which, despite … 184 OCEAN ACIDIFICATION acidification on benthic species is that our informa- tion is heavily restricted … for Nereis virens in previ- to extreme hypercapnia (pH ous acidification experiments (Batten …		https://scholar.google.com/scholar?q=related:3MBpr_4gzm4J:scholar.google.com/&scioq=ocean+acidification+fish+behaviour&hl=en&as_sdt=0,5&as_ylo=2009&as_yhi=2018&as_vis=1
0	PL Munday, MI McCormick, M Meekan, DL Dixson…	Selective mortality associated with variation in CO		scholar.archive.org		https://scholar.archive.org/work/smy7h6huvzd4fdcuc6pj22vemm/access/wayback/https://researchonline.jcu.edu.au/25839/1/Munday_et_al__2012_Ocean_Acidifcation.pdf		339	2021-08-09 14:39:37	PDF								0	0	0	5		… would be an important step toward understanding the potential for adaptation to ocean acidification in marine … was to test if variation in individual sensitivity of juvenile reef fishes to elevated CO2 … We focused on fish exposed to ~700µatm because this is where the greatest among …	https://scholar.archive.org/work/smy7h6huvzd4fdcuc6pj22vemm/access/wayback/https://researchonline.jcu.edu.au/25839/1/Munday_et_al__2012_Ocean_Acidifcation.pdf	https://scholar.google.com/scholar?q=related:yUvaK95rtC4J:scholar.google.com/&scioq=ocean+acidification+fish+behaviour&hl=en&as_sdt=0,5&as_ylo=2009&as_yhi=2018&as_vis=1
51	G Hellström, J Klaminder, F Finn, L Persson…	GABAergic anxiolytic drug in water increases migration behaviour in salmon	2016	Nature …	nature.com	https://www.nature.com/articles/ncomms13460	https://scholar.google.com/scholar?cites=15712098170564580864&as_sdt=2005&sciodt=0,5&hl=en	340	2021-08-09 14:39:37	HTML								51	10.2	10	5	5	… Animal migration, be it over land, in the oceans, or through the air, is an … leave their nursery habitat in the river and migrate downstream to the ocean 6 . Although … following exposure to anthropogenic water pollution, such as pharmaceutical residues and/or acidification, has been …	https://www.nature.com/articles/ncomms13460	https://scholar.google.com/scholar?q=related:ABaRNAqWDNoJ:scholar.google.com/&scioq=ocean+acidification+fish+behaviour&hl=en&as_sdt=0,5&as_ylo=2009&as_yhi=2018&as_vis=1
29	AR Harborne	The ecology, behaviour and physiology of fishes on coral reef flats, and the potential impacts of climate change	2013	Journal of fish biology	Wiley Online Library	https://onlinelibrary.wiley.com/doi/abs/10.1111/jfb.12203	https://scholar.google.com/scholar?cites=8571749731469491394&as_sdt=2005&sciodt=0,5&hl=en	341	2021-08-09 14:39:37		10.1111/jfb.12203							29	3.63	29	1	8	… regimes, water motion also interacts with tidal state to influence benthic and fish assemblages … Tidal ranges and cycles vary widely throughout the Pacific Ocean, but generally within the tropics, the … The presence of oceanic islands close to the equator in the biodiverse area of …	https://www.researchgate.net/profile/Tomas-tom-Tomascik/post/Is_there_any_relationship_between_reefs_and_fish_assemblages/attachment/5ac66625b53d2f63c3c41ab9/AS%3A612118021828608%401522951717893/download/Harborne-2013+The+ecology+behaviour+and+physiology+of+fishes+on+coral+reef+flats+and+the+potential+impacts+of+climate+change+J+Fish+Biol+83+417-447Journal_of_Fish_Biology.pdf	https://scholar.google.com/scholar?q=related:wvzJN_f49HYJ:scholar.google.com/&scioq=ocean+acidification+fish+behaviour&hl=en&as_sdt=0,5&as_ylo=2009&as_yhi=2018&as_vis=1
0	RJ Teyssié, JP Gattuso, S Martin	Ocean acidification reshapes the otolith-body allometry of growth in juvenile seabream	2015	Journal of experimental marine …	core.ac.uk	https://core.ac.uk/download/pdf/52719123.pdf		342	2021-08-09 14:39:37	PDF								0	0	0	3	6	… fishes (Bignami et al., 2013b; Checkley et al., 2009) … the hypercalcification of otoliths in this context of ocean acidification remains poorly understood 263 … 264 The observed uncoupling of fish body and otolith growth may have implications in fisheries 265 studies …	https://core.ac.uk/download/pdf/52719123.pdf
0	EM TOO, H HANDLE	METABOLIC SCALING ECHOLOCATION		researchgate.net		https://www.researchgate.net/profile/Viviana-Cadena/publication/273610842_When_bats_listen_closely_they_also_listen_widely/links/578007f508ae69ab882416a4/When-bats-listen-closely-they-also-listen-widely.pdf		343	2021-08-09 14:39:37	PDF								0	0	0	2		… on marine life, in particular on corals and molluscs, through the effects of ocean acidification on calcification … Canada and the USA suggests that non-calcifying species, such as fishes, may also … on the behaviour of larval clownfish – the striking white and orange fish that featured …	https://www.researchgate.net/profile/Viviana-Cadena/publication/273610842_When_bats_listen_closely_they_also_listen_widely/links/578007f508ae69ab882416a4/When-bats-listen-closely-they-also-listen-widely.pdf
0	L Munday	Marine mollusc predator-escape behaviour altered by	2013		Citeseer	https://citeseerx.ist.psu.edu/viewdoc/download?doi=10.1.1.715.2915&rep=rep1&type=pdf		344	2021-08-09 14:39:37	PDF								0	0	0	1	8	… 6]. Marine ecosystems are threatened by this increasing CO2 enrichment of the oceans [5,7 … cal- careous marine invertebrates [8,9]. In calcareous invertebrates, elevated-CO2 and ocean acidification can have … could be affected by near-future CO2 levels in a similar way to fishes …	https://citeseerx.ist.psu.edu/viewdoc/download?doi=10.1.1.715.2915&rep=rep1&type=pdf	https://scholar.google.com/scholar?q=related:mLH1xAD3peIJ:scholar.google.com/&scioq=ocean+acidification+fish+behaviour&hl=en&as_sdt=0,5&as_ylo=2009&as_yhi=2018&as_vis=1
6	DA Poulton, CS Porteus…	Combined impacts of elevated CO2 and anthropogenic noise on European sea bass (Dicentrarchus labrax)	2017	ICES Journal of Marine …	academic.oup.com	https://academic.oup.com/icesjms/article-abstract/74/4/1230/2907911	https://scholar.google.com/scholar?cites=5250720459065097755&as_sdt=2005&sciodt=0,5&hl=en	345	2021-08-09 14:39:37									6	1.5	2	3	4	… but with global population rise humans are increasingly altering the oceans, with impacts on … the combined impacts of two recently acknowledged environmental changes: ocean acidification (OA) and … released during combustion of fossil fuels, dissolving into the ocean (Orr et al …	https://academic.oup.com/icesjms/article/74/4/1230/2907911	https://scholar.google.com/scholar?q=related:G35zIXBO3kgJ:scholar.google.com/&scioq=ocean+acidification+fish+behaviour&hl=en&as_sdt=0,5&as_ylo=2009&as_yhi=2018&as_vis=1
0	LFA Rato	European lobster (Homarus gammarus) larvae under an acidification scenario: addressing biochemical, development and behaviour responses	2016		iconline.ipleiria.pt	https://iconline.ipleiria.pt/handle/10400.8/2434		346	2021-08-09 14:39:37									0	0	0	1	5	… considered the most productive in all Oceans' extent (Denman & Powell, 1984) … The effects of oceanic acidification on marine crustaceans have received increasing attention (eg … (Boyce et al., 2006). Ocean acidification promotes a decrease in haemolymph pH …	https://iconline.ipleiria.pt/bitstream/10400.8/2434/1/%5BH.%20gammarus%5D%20Tese_L%C3%A9nia%20Rato.pdf	https://scholar.google.com/scholar?q=related:ZaMeLtCGsjQJ:scholar.google.com/&scioq=ocean+acidification+fish+behaviour&hl=en&as_sdt=0,5&as_ylo=2009&as_yhi=2018&as_vis=1
15	MH Stiasny, FH Mittermayer, G Göttler, CR Bridges…	Effects of parental acclimation and energy limitation in response to high CO 2 exposure in Atlantic cod	2018	Scientific Reports	nature.com	https://www.nature.com/articles/s41598-018-26711-y	https://scholar.google.com/scholar?cites=11395280673806698661&as_sdt=2005&sciodt=0,5&hl=en	347	2021-08-09 14:39:37	HTML								15	5	3	5	3	… genes (Shama et al.) 21 . Exploring the potential of fish populations to adapt to ocean acidification through multi-generational experiments similar to work in coral reef fishes 22 and in stickleback, is unfeasible for most commerci.	https://www.nature.com/articles/s41598-018-26711-y	https://scholar.google.com/scholar?q=related:pUgf5mUrJJ4J:scholar.google.com/&scioq=ocean+acidification+fish+behaviour&hl=en&as_sdt=0,5&as_ylo=2009&as_yhi=2018&as_vis=1
0	C Geslani, M Loke, B Takenaka	Pelagic Fisheries Research Program News let ter	2012	… the Impacts of Ocean Acidification …	academia.edu	https://www.academia.edu/download/49531525/Novel_research_into_the_impacts_of_ocean20161011-6622-1kdj4kz.pdf#page=5		348	2021-08-09 14:39:37	PDF								0	0	0	3	9	… 2004.“Impact of Anthropogenic CO2 on the CaCO3 System in the Oceans.” Science 305: 362–6. Ferrari, MCO … 2004.“The Oceanic Sink for CO2.” Science 305: 367–71 … Overview of Tuna Fisheries in the Western and Central Pacific Ocean, Including Economic Conditions—2008 …	https://www.academia.edu/download/49531525/Novel_research_into_the_impacts_of_ocean20161011-6622-1kdj4kz.pdf#page=5	https://scholar.google.com/scholar?q=related:l4tA78nYPXUJ:scholar.google.com/&scioq=ocean+acidification+fish+behaviour&hl=en&as_sdt=0,5&as_ylo=2009&as_yhi=2018&as_vis=1
0	K Bresolin de Souza	Insights into Marine Fish Physiology in a Changing World	2016		gupea.ub.gu.se	https://gupea.ub.gu.se/handle/2077/41336		349	2021-08-09 14:39:37									0	0	0	1	5	… chemistry associated with the dissolution of CO2 into the oceans (National Research … rise, warming also adds thermic energy to the oceanic system enhancing the … Anthropogenic-driven environmental challenges like ocean acidification and temperature stress are occurring with …	https://gupea.ub.gu.se/bitstream/2077/41336/1/gupea_2077_41336_1.pdf	https://scholar.google.com/scholar?q=related:fiYI7RoOUD8J:scholar.google.com/&scioq=ocean+acidification+fish+behaviour&hl=en&as_sdt=0,5&as_ylo=2009&as_yhi=2018&as_vis=1
15	JYS Leung, BD Russell, SD Connell, JCY Ng, MMY Lo	Acid dulls the senses: impaired locomotion and foraging performance in a marine mollusc	2015	Animal Behaviour	Elsevier	https://www.sciencedirect.com/science/article/pii/S0003347215002195	https://scholar.google.com/scholar?cites=7897490588780075858&as_sdt=2005&sciodt=0,5&hl=en	350	2021-08-09 14:39:37									15	2.5	3	5	6	… Since coastal waters are subject to greater extremes in pH than oceanic waters (Hofmann et al … have the capacity to adapt to the substantially slower changes in ocean acidification over the … Since estuarine acidification is primarily caused by the production or supply of acid, we …		https://scholar.google.com/scholar?q=related:Uhs6CdmFmW0J:scholar.google.com/&scioq=ocean+acidification+fish+behaviour&hl=en&as_sdt=0,5&as_ylo=2009&as_yhi=2018&as_vis=1
0	F Lai	Neural effects of future CO2 levels on fish	2017		duo.uio.no	https://www.duo.uio.no/bitstream/handle/10852/55528/1/PhDThesisFlorianaLai-2017.pdf		351	2021-08-09 14:39:37	PDF								0	0	0	1	4	… (2013). Oceans play crucial roles in controlling the global carbon cycle on earth by … studies on the effects of ocean acidification on the behavior of coral-reef fish Ward´s … CO2 exposed fish became attracted to odors that they would normally avoid, including …	https://www.duo.uio.no/bitstream/handle/10852/55528/1/PhDThesisFlorianaLai-2017.pdf
81	IK Voellmy, J Purser, SD Simpson, AN Radford	Increased noise levels have different impacts on the anti-predator behaviour of two sympatric fish species	2014	PloS one	journals.plos.org	https://journals.plos.org/plosone/article?id=10.1371/journal.pone.0102946	https://scholar.google.com/scholar?cites=8982929631468691781&as_sdt=2005&sciodt=0,5&hl=en	352	2021-08-09 14:39:37	HTML								81	11.57	20	4	7	… and renewable energy operations, may substantially affect aquatic organisms [2]. Many fishes use and … Such set-ups also generate high levels of particle motion (all fish detect this … parallels the early work on other environmental stressors, such as ocean acidification and global …	https://journals.plos.org/plosone/article?id=10.1371/journal.pone.0102946	https://scholar.google.com/scholar?q=related:RaEF_ufGqXwJ:scholar.google.com/&scioq=ocean+acidification+fish+behaviour&hl=en&as_sdt=0,5&as_ylo=2009&as_yhi=2018&as_vis=1
0	DK Gledhill, EB Jewett, K Arzayus, J Bennet, J Newton…	AN INTEGRATED COASTAL OCEAN ACIDIFICATION OBSERVING SYSTEM (ICOAOS)		pmel.noaa.gov		http://www.pmel.noaa.gov/pubs/PDF/gled3888/gled3888.pdf		353	2021-08-09 14:39:37	PDF								0	0	0	6		… The existing global oceanic carbon observatory network of repeat hydrographic surveys, time … underway surface observations in the Atlantic, Pacific, and Indian Oceans provide a … NOAA Ocean Acidification Steering Committee (2010): NOAA Ocean and Great LaNes Acidification …	http://www.pmel.noaa.gov/pubs/PDF/gled3888/gled3888.pdf	https://scholar.google.com/scholar?q=related:lbvM4K72nLAJ:scholar.google.com/&scioq=ocean+acidification+fish+behaviour&hl=en&as_sdt=0,5&as_ylo=2009&as_yhi=2018&as_vis=1
546	F Gazeau, LM Parker, S Comeau, JP Gattuso…	Impacts of ocean acidification on marine shelled molluscs	2013	Marine biology	Springer	https://link.springer.com/article/10.1007/s00227-013-2219-3	https://scholar.google.com/scholar?cites=7565008430535949404&as_sdt=2005&sciodt=0,5&hl=en	354	2021-08-09 14:39:37		10.1007/s00227-013-2219-3							546	68.25	109	5	8	Over the next century, elevated quantities of atmospheric CO2 are expected to penetrate into the oceans, causing a reduction in pH (−0.3/−0.4 p.	https://imedea.uib-csic.es/master/cambioglobal/Modulo_III_cod101608/Tema_8-acidificaci%C3%83%C2%B3n/Gazeau%202013%20mollusc%20calcification.pdf	https://scholar.google.com/scholar?q=related:XDzuIBZP_GgJ:scholar.google.com/&scioq=ocean+acidification+fish+behaviour&hl=en&as_sdt=0,5&as_ylo=2009&as_yhi=2018&as_vis=1
122	PL Munday, MS Pratchett, DL Dixson, JM Donelson…	Elevated CO 2 affects the behavior of an ecologically and economically important coral reef fish	2013	Marine Biology	Springer	https://link.springer.com/article/10.1007/s00227-012-2111-6	https://scholar.google.com/scholar?cites=4254956336187355918&as_sdt=2005&sciodt=0,5&hl=en	355	2021-08-09 14:39:37		10.1007/s00227-012-2111-6							122	15.25	24	5	8	… CO 2 have so far been investigated in a range of small coral reef fish and include … of the studies conducted to date is that all have involved small territorial reef fishes, and none … a systemic problem for efforts to assess the social and economic costs of ocean acidification (Hilmi et …		https://scholar.google.com/scholar?q=related:DrM-eT6kDDsJ:scholar.google.com/&scioq=ocean+acidification+fish+behaviour&hl=en&as_sdt=0,5&as_ylo=2009&as_yhi=2018&as_vis=1
48	KL Kunz, S Frickenhaus, S Hardenberg, T Johansen…	… in Arctic waters: a comparison of metabolism and performance of polar cod (Boreogadus saida) and Atlantic cod (Gadus morhua) under ocean acidification and …	2016	Polar Biology	Springer	https://link.springer.com/article/10.1007/s00300-016-1932-z	https://scholar.google.com/scholar?cites=14077989155042450351&as_sdt=2005&sciodt=0,5&hl=en	356	2021-08-09 14:39:37		10.1007/s00300-016-1932-z							48	9.6	10	5	5	… The oceans are currently experiencing rising water temperatures, and in parallel, the increase in atmospheric CO 2 concentrations causes ocean acidification … The distribution of fish species is constrained by their species-specific temperature ranges (Coutant 1977 …	https://epic.awi.de/id/eprint/41498/1/Kunz2016.pdf	https://scholar.google.com/scholar?q=related:r1sbUowQX8MJ:scholar.google.com/&scioq=ocean+acidification+fish+behaviour&hl=en&as_sdt=0,5&as_ylo=2009&as_yhi=2018&as_vis=1
177	S Kawaguchi, A Ishida, R King, B Raymond…	Risk maps for Antarctic krill under projected Southern Ocean acidification	2013	Nature Climate …	nature.com	https://www.nature.com/articles/nclimate1937	https://scholar.google.com/scholar?cites=13881864748525870754&as_sdt=2005&sciodt=0,5&hl=en	357	2021-08-09 14:39:37									177	22.13	35	5	8	Risk maps for Antarctic krill under projected Southern Ocean acidification … Download PDF. Download PDF. Main. To assess the sensitivity of krill embryonic development to ocean acidification, we experimentally exposed krill eggs to elevated seawater CO 2 levels (see Methods) …	https://www.researchgate.net/profile/Atsushi-Ishimatsu/publication/249009598_Risk_maps_for_Antarctic_krill_under_projected_Southern_Ocean_acidification/links/540f9c9f0cf2f2b29a3de215/Risk-maps-for-Antarctic-krill-under-projected-Southern-Ocean-acidification.pdf	https://scholar.google.com/scholar?q=related:ot7mg3BKpsAJ:scholar.google.com/&scioq=ocean+acidification+fish+behaviour&hl=en&as_sdt=0,5&as_ylo=2009&as_yhi=2018&as_vis=1
76	B Schalkhausser, C Bock, K Stemmer, T Brey…	Impact of ocean acidification on escape performance of the king scallop, Pecten maximus, from Norway	2013	Marine Biology	Springer	https://link.springer.com/article/10.1007/s00227-012-2057-8	https://scholar.google.com/scholar?cites=1309945966826751122&as_sdt=2005&sciodt=0,5&hl=en	358	2021-08-09 14:39:37		10.1007/s00227-012-2057-8							76	9.5	15	5	8	… The oceans' average pH has already declined by more than 0.1 units below the pH … role for food and thus energy availability in maximizing resistance to ocean acidification (Melzner et al … are distributed worldwide and are unique among bivalves due to their swimming behaviour …	http://oceanrep.geomar.de/19183/1/art_10.1007_s00227-012-2057-8.pdf	https://scholar.google.com/scholar?q=related:kgSqm-rcLRIJ:scholar.google.com/&scioq=ocean+acidification+fish+behaviour&hl=en&as_sdt=0,5&as_ylo=2009&as_yhi=2018&as_vis=1
131	WC Long, KM Swiney, C Harris, HN Page, RJ Foy	Effects of Ocean Acidification on Juvenile Red King Crab (Paralithodes camtschaticus) and Tanner Crab (Chionoecetes bairdi) Growth, Condition …	2013	PloS one	journals.plos.org	https://journals.plos.org/plosone/article?id=10.1371/journal.pone.0060959	https://scholar.google.com/scholar?cites=10377301524056942345&as_sdt=2005&sciodt=0,5&hl=en	359	2021-08-09 14:39:37	HTML								131	16.38	26	5	8	… chemistry has an effect on many of the species living in the oceans and is … of acidification than tropical waters, understanding the species-specific responses to ocean acidification in this … to differentiate between the short and long-term effects of exposure to acidified water [27] …	https://journals.plos.org/plosone/article?id=10.1371/journal.pone.0060959	https://scholar.google.com/scholar?q=related:CaeIPMGUA5AJ:scholar.google.com/&scioq=ocean+acidification+fish+behaviour&hl=en&as_sdt=0,5&as_ylo=2009&as_yhi=2018&as_vis=1
6	HI Browman	Towards a broader perspective on ocean acidification research	2017		academic.oup.com	https://academic.oup.com/icesjms/article-abstract/74/4/889/3852373	https://scholar.google.com/scholar?cites=5288350748686147546&as_sdt=2005&sciodt=0,5&hl=en	360	2021-08-09 14:39:37									6	1.5	6	1	4	… of the ICES Journal of Marine Science (IJMS), “Towards a broader perspective on ocean acidification research.” Submissions … of C. glacialis will not be detrimentally affected in a future high CO 2 ocean … life history and habitat usage are related to the sensitivity of fish species to …		https://scholar.google.com/scholar?q=related:2t8br_z-Y0kJ:scholar.google.com/&scioq=ocean+acidification+fish+behaviour&hl=en&as_sdt=0,5&as_ylo=2009&as_yhi=2018&as_vis=1
169	V Cummings, J Hewitt, A Van Rooyen, K Currie…	Ocean Acidification at High Latitudes: Potential Effects on Functioning of the Antarctic Bivalve Laternula elliptica	2011	PloS one	journals.plos.org	https://journals.plos.org/plosone/article?id=10.1371/journal.pone.0016069	https://scholar.google.com/scholar?cites=6163120593803094273&as_sdt=2005&sciodt=0,5&hl=en	361	2021-08-09 14:39:37	HTML								169	16.9	34	5	10	… thirty percent of the total anthropogenic CO 2 emissions produced since the industrial revolution have been absorbed by the oceans [1]. This … Through this process, known as 'ocean acidification', pH has already dropped by 0.1 pH units (an increase in H+ concentration of almost …	https://journals.plos.org/plosone/article?id=10.1371/journal.pone.0016069	https://scholar.google.com/scholar?q=related:ASmHxYbNh1UJ:scholar.google.com/&scioq=ocean+acidification+fish+behaviour&hl=en&as_sdt=0,5&as_ylo=2009&as_yhi=2018&as_vis=1
74	L Kwiatkowski, JC Orr	Diverging seasonal extremes for ocean acidification during the twenty-first century	2018	Nature Climate Change	nature.com	https://www.nature.com/articles/s41558-017-0054-0	https://scholar.google.com/scholar?cites=1725632932552374480&as_sdt=2005&sciodt=0,5&hl=en	362	2021-08-09 14:39:37									74	24.67	37	2	3	… The ocean's CO 2 uptake affects marine chemistry via ocean acidification 1, 9,14 , a … local environment; however, many may be highly sensitive to changes in ocean carbonate chemistry … In teleost fish and marine invertebrates, ion exchange is reduced by extracellular acidosis or …	https://hal.archives-ouvertes.fr/hal-02044904/document	https://scholar.google.com/scholar?q=related:0Ph_ZQKu8hcJ:scholar.google.com/&scioq=ocean+acidification+fish+behaviour&hl=en&as_sdt=0,5&as_ylo=2009&as_yhi=2018&as_vis=1
130	BI McNeil, TP Sasse	Future ocean hypercapnia driven by anthropogenic amplification of the natural CO 2 cycle	2016	Nature	nature.com	https://www.nature.com/articles/nature16156	https://scholar.google.com/scholar?cites=11134097511984446729&as_sdt=2005&sciodt=0,5&hl=en	363	2021-08-09 14:39:37									130	26	65	2	5	… We find a substantial amplification of the annual oceanic CO 2 cycle over the twenty-first century … 1). In particular, for regions within the Southern, Pacific and North Atlantic oceans, our data-based … ESMs suggest an even greater CO 2 amplification in many parts of the ocean (Fig …		https://scholar.google.com/scholar?q=related:Cb1kOLJChJoJ:scholar.google.com/&scioq=ocean+acidification+fish+behaviour&hl=en&as_sdt=0,5&as_ylo=2009&as_yhi=2018&as_vis=1
13	A Mirasole, BM Gillanders, P Reis-Santos, F Grassa…	The influence of high p CO 2 on otolith shape, chemical and carbon isotope composition of six coastal fish species in a Mediterranean shallow CO 2 vent	2017	Marine Biology	Springer	https://link.springer.com/article/10.1007/s00227-017-3221-y	https://scholar.google.com/scholar?cites=3090677102732025134&as_sdt=2005&sciodt=0,5&hl=en	364	2021-08-09 14:39:37		10.1007/s00227-017-3221-y							13	3.25	3	5	4	… been hypothesized that there will likely be consequences to fish abundances under future acidified oceans (Baumann et al. 2011). Ultimately, the central role of fish to worldwide seafood catches makes it necessary to understand the potential effects of ocean acidification on fish …	https://www.researchgate.net/profile/Alice-Mirasole-2/publication/319429601_The_influence_of_high_pCO2_on_otolith_shape_chemical_and_carbon_isotope_composition_of_six_coastal_fish_species_in_a_Mediterranean_shallow_CO2_vent/links/5d5657a9299bf151bad6f74a/The-influence-of-high-pCO2-on-otolith-shape-chemical-and-carbon-isotope-composition-of-six-coastal-fish-species-in-a-Mediterranean-shallow-CO2-v…	https://scholar.google.com/scholar?q=related:Lp3GJ3NK5CoJ:scholar.google.com/&scioq=ocean+acidification+fish+behaviour&hl=en&as_sdt=0,5&as_ylo=2009&as_yhi=2018&as_vis=1
2	OS Board, National Research Council	Review of the Federal Ocean Acidification Research and Monitoring Plan	2013		books.google.com	https://books.google.com/books?hl=en&lr=&id=jRyfAwAAQBAJ&oi=fnd&pg=PA1&dq=ocean+acidification+fish+behaviour&ots=T8aXfJA4iv&sig=TxOdujIDia0Ln7yeraBQ5EaDNIk	https://scholar.google.com/scholar?cites=6283767950654197077&as_sdt=2005&sciodt=0,5&hl=en	365	2021-08-09 14:39:37	BOOK								2	0.25	1	2	8	… This study was supported by the National Oceanic and Atmospheric Adminis- tration under … Although the broader potential socioeconomic impacts of ocean acidi- fication are poorly known … consequences of acidification resulting from entry of atmospheric CO2 to the oceans …	https://www.oceanfdn.org/sites/default/files/Federal%20Ocean%20Acidification%20Research%20And%20Monitoring%20Plan.pdf	https://scholar.google.com/scholar?q=related:VU26hahtNFcJ:scholar.google.com/&scioq=ocean+acidification+fish+behaviour&hl=en&as_sdt=0,5&as_ylo=2009&as_yhi=2018&as_vis=1
296	H Sheppard Brennand, N Soars, SA Dworjanyn…	Impact of Ocean Warming and Ocean Acidification on Larval Development and Calcification in the Sea Urchin Tripneustes gratilla	2010	PloS one	journals.plos.org	https://journals.plos.org/plosone/article?id=10.1371/journal.pone.0011372	https://scholar.google.com/scholar?cites=8296812814137186032&as_sdt=2005&sciodt=0,5&hl=en	366	2021-08-09 14:39:37	HTML								296	26.91	74	4	11	… As the oceans warm and absorb increasing amounts of CO 2 , marine biota are faced … The potential for interactive effects of ocean warming and CO 2 driven acidification on … Single stressor studies of P CO2 induced acidification show impaired development in echinoderm and …	https://journals.plos.org/plosone/article?id=10.1371/journal.pone.0011372	https://scholar.google.com/scholar?q=related:8FaOykszJHMJ:scholar.google.com/&scioq=ocean+acidification+fish+behaviour&hl=en&as_sdt=0,5&as_ylo=2009&as_yhi=2018&as_vis=1
0	A Monitoring	Arctic Ocean Acidification (AOA) Assessment. AMAP Report to Senior Arctic Officials for meeting in Lulea, Sweden, November 8-9, 2011.	2011		oaarchive.arctic-council.org	https://oaarchive.arctic-council.org/handle/11374/1093		367	2021-08-09 14:39:37									0	0	0	1	10	… Marine fishing tourism in Norway: structure and economic effects. Økonomisk Fiskeriforskning 1:1-17 … Economic impact of ocean fish populations in the global fishery. J Bioecon … Guinotte, JM & Fabry, VJ Ocean acidification and its potential effects on marine ecosystems. Ann …	https://oaarchive.arctic-council.org/bitstream/handle/11374/1093/doc4-4-aoacidif.pdf?sequence=1&isAllowed=y
0	A Ventura	Bivalves in the face of ocean acidification	2018		gupea.ub.gu.se	https://gupea.ub.gu.se/handle/2077/55377		368	2021-08-09 14:39:37									0	0	0	1	3	… Page 11. 3 INTRODUCTION Ocean acidification Oceans absorb approximately one third of the atmospheric CO2 (Sabine 2004) which is associated with a decrease in oceanic pH, a phenomenon known as ocean acidification (OA) …	https://gupea.ub.gu.se/bitstream/2077/55377/1/gupea_2077_55377_1.pdf	https://scholar.google.com/scholar?q=related:1mlUd7h2eM4J:scholar.google.com/&scioq=ocean+acidification+fish+behaviour&hl=en&as_sdt=0,5&as_ylo=2009&as_yhi=2018&as_vis=1
549	CM Duarte, IE Hendriks, TS Moore, YS Olsen…	Is ocean acidification an open-ocean syndrome? Understanding anthropogenic impacts on seawater pH	2013	Estuaries and …	Springer	https://link.springer.com/article/10.1007/s12237-013-9594-3	https://scholar.google.com/scholar?cites=1744218843873613502&as_sdt=2005&sciodt=0,5&hl=en	369	2021-08-09 14:39:37	HTML	10.1007/s12237-013-9594-3							549	68.63	110	5	8	… in the watershed can, for example, lead to changes in alkalinity and CO 2 fluxes that, together with metabolic processes and oceanic dynamics, yield high … Ocean uptake of anthropogenic CO 2 is leading to a decline in the pH of the world's surface oceans (Caldeira and …	https://link.springer.com/article/10.1007/s12237-013-9594-3	https://scholar.google.com/scholar?q=related:vhahF8y1NBgJ:scholar.google.com/&scioq=ocean+acidification+fish+behaviour&hl=en&as_sdt=0,5&as_ylo=2009&as_yhi=2018&as_vis=1
29	W Shi, Y Han, C Guo, X Zhao, S Liu, W Su…	Ocean acidification hampers sperm-egg collisions, gamete fusion, and generation of Ca2+ oscillations of a broadcast spawning bivalve, Tegillarca granosa	2017	Marine environmental …	Elsevier	https://www.sciencedirect.com/science/article/pii/S0141113617303136	https://scholar.google.com/scholar?cites=574421824527420252&as_sdt=2005&sciodt=0,5&hl=en	370	2021-08-09 14:39:37									29	7.25	4	7	4	… 1. Introduction. Over the past century, elevated concentration of atmospheric CO 2 has led to reductions in both oceanic pH and carbonate ions concentrations, a process widely referred to as “ocean acidification” (Caldeira and Wickett, 2003, Orr et al., 2005) …	https://www.researchgate.net/profile/Guangxu-Liu-2/publication/318566279_Ocean_acidification_hampers_sperm-egg_collisions_gamete_fusion_and_generation_of_Ca_2_oscillations_of_a_broadcast_spawning_bivalve_Tegillarca_granosa/links/59c30aafa6fdcc69b9301543/Ocean-acidification-hampers-sperm-egg-collisions-gamete-fusion-and-generation-of-Ca-2-oscillations-of-a-broadcast-spawning-bivalve-Tegillarca-gra…	https://scholar.google.com/scholar?q=related:XEswIpvB-AcJ:scholar.google.com/&scioq=ocean+acidification+fish+behaviour&hl=en&as_sdt=0,5&as_ylo=2009&as_yhi=2018&as_vis=1
0	DA Poulton, CS Porteus, SD Simpson	Combined impacts of elevated CO2 and anthropogenic noise on European sea bass	2016		ore.exeter.ac.uk	https://ore.exeter.ac.uk/repository/handle/10871/32962		371	2021-08-09 14:39:37									0	0	0	3	5	… consequences, indicating that effective management of an- thropogenic noise will likely reduce stress, especially as oceans further acidify (Denman et al … Interacting effects of elevated temperature and ocean acidification on the aerobic per- formance of coral reef fishes …	https://ore.exeter.ac.uk/repository/bitstream/handle/10871/32962/Poulton%20et%20al%202016%20Combined%20impacts%20of%20elevated%20CO2%20and%20anthropogenic%20noise%20on%20European%20sea%20bass%20(Dicentrarchus%20labrax)%20-%20ICES%20Journal%20of%20Marine%20Science.pdf?sequence=1	https://scholar.google.com/scholar?q=related:nQjVLB5DuHkJ:scholar.google.com/&scioq=ocean+acidification+fish+behaviour&hl=en&as_sdt=0,5&as_ylo=2009&as_yhi=2018&as_vis=1
70	JP Barry, S Widdicombe, JM Hall-Spencer	Effects of ocean acidification on marine biodiversity and ecosystem function	2011	Ocean acidification	books.google.com	https://books.google.com/books?hl=en&lr=&id=eoxpAgAAQBAJ&oi=fnd&pg=PA192&dq=ocean+acidification+fish+behaviour&ots=0YqLvqXak1&sig=CfFilNolVhfxOJiuDdf2EvtKPnA	https://scholar.google.com/scholar?cites=16745452209484626224&as_sdt=2005&sciodt=0,5&hl=en	372	2021-08-09 14:39:37									70	7	23	3	10	… jected future reduction in aragonite saturation throughout the world's oceans (Kleypas et … earlier during earth's history, are also expected to benefit from ocean acidification. Photosynthetic rates of two dominant oceanic cyanobacterial genera (Synechococcus and Trichodesmium …	https://pearl.plymouth.ac.uk/bitstream/handle/10026.1/1314/Barry%20et%20al%202011%20Ocean%20Acidification%20OUP%20book.pdf?isAllowed=y&sequence=2	https://scholar.google.com/scholar?q=related:MHmcNRDMY-gJ:scholar.google.com/&scioq=ocean+acidification+fish+behaviour&hl=en&as_sdt=0,5&as_ylo=2009&as_yhi=2018&as_vis=1
1	N Hilmi, A Safa, V Planas-Bielsa…	Ocean acidification in the Middle East and North African region	2017	Region et …	regionetdeveloppement.univ-tln.fr	https://regionetdeveloppement.univ-tln.fr/wp-content/uploads/4_Hilmi.pdf	https://scholar.google.com/scholar?cites=16675556500245569698&as_sdt=2005&sciodt=0,5&hl=en	373	2021-08-09 14:39:37	PDF								1	0.25	0	4	4	… Not all the oceanic areas have the same buffering capacity, and thus the variability of … To achieve rapid results in protecting the oceans, all the stakeholders should be involved … have noticed, developing countries are the most vulnerable to climate change and ocean acidification …	https://regionetdeveloppement.univ-tln.fr/wp-content/uploads/4_Hilmi.pdf	https://scholar.google.com/scholar?q=related:ouAXPUl6a-cJ:scholar.google.com/&scioq=ocean+acidification+fish+behaviour&hl=en&as_sdt=0,5&as_ylo=2009&as_yhi=2018&as_vis=1
16	D Herr, K Isensee, E Harrould-Kolieb…	Ocean acidification: International policy and governance options	2014	IUCN, Gland …	researchgate.net	https://www.researchgate.net/profile/Carol-Turley/publication/264257296_Ocean_Acidification_International_Policy_and_Governance_Options/links/5c9b616a45851506d72de02c/Ocean-Acidification-International-Policy-and-Governance-Options.pdf	https://scholar.google.com/scholar?cites=12089861334031312391&as_sdt=2005&sciodt=0,5&hl=en	374	2021-08-09 14:39:37	PDF								16	2.29	4	4	7	… Ocean iron fertilization would further acidify the deep ocean without conferring any … or the 2013 United Nations Open-ended Informal Consultative Process on Oceans and the … energetic allocation to compensate for increased energetic costs of ocean acidification although they …	https://www.researchgate.net/profile/Carol-Turley/publication/264257296_Ocean_Acidification_International_Policy_and_Governance_Options/links/5c9b616a45851506d72de02c/Ocean-Acidification-International-Policy-and-Governance-Options.pdf	https://scholar.google.com/scholar?q=related:B6aqFtTQx6cJ:scholar.google.com/&scioq=ocean+acidification+fish+behaviour&hl=en&as_sdt=0,5&as_ylo=2009&as_yhi=2018&as_vis=1
0	SA Macko, CM Fantasia	An Overview of Ocean Acidification: Relationships	2018	The Marine Environment and United Nations …	brill.com	https://brill.com/view/book/edcoll/9789004366619/BP000030.xml		375	2021-08-09 14:39:37									0	0	0	2	3	… on the amount of CO 2 entering the atmosphere and the rate of oceanic absorption by the … to these increases is the increased level of dissolved carbon dioxide in the ocean, which results … Over the past 100 years, the oceans have absorbed approximately one third of the carbon …		https://scholar.google.com/scholar?q=related:5e75yzXsjqIJ:scholar.google.com/&scioq=ocean+acidification+fish+behaviour&hl=en&as_sdt=0,5&as_ylo=2009&as_yhi=2018&as_vis=1
126	K Denman, JR Christian, N Steiner…	Potential impacts of future ocean acidification on marine ecosystems and fisheries: current knowledge and recommendations for future research	2011	ICES Journal of …	academic.oup.com	https://academic.oup.com/icesjms/article-abstract/68/6/1019/713847	https://scholar.google.com/scholar?cites=13422207706279861720&as_sdt=2005&sciodt=0,5&hl=en	376	2021-08-09 14:39:37									126	12.6	32	4	10	… The oceans are becoming acidified as carbon dioxide from fossil fuel emissions enters surface … We adopt the convention that and pCO 2 refer to oceanic and atmospheric … since preindustrial times of the interface (the “saturation horizon”) below which the ocean is undersaturated …	https://academic.oup.com/icesjms/article/68/6/1019/713847	https://scholar.google.com/scholar?q=related:2F1SgstCRboJ:scholar.google.com/&scioq=ocean+acidification+fish+behaviour&hl=en&as_sdt=0,5&as_ylo=2009&as_yhi=2018&as_vis=1
94	M Wahl, V Saderne, Y Sawall	How good are we at assessing the impact of ocean acidification in coastal systems? Limitations, omissions and strengths of commonly used experimental approaches …	2015	Marine and Freshwater Research	CSIRO Publishing	https://www.publish.csiro.au/MF/MF14154	https://scholar.google.com/scholar?cites=268375481525493223&as_sdt=2005&sciodt=0,5&hl=en	377	2021-08-09 14:39:37									94	15.67	31	3	6	… How good are we at assessing the impact of ocean acidification in coastal systems … On the basis of a review of ~350 recent articles mainly on ocean acidification effects, we highlight major limitations of commonly used experimental approaches …	http://citeseerx.ist.psu.edu/viewdoc/download?doi=10.1.1.1008.3823&rep=rep1&type=pdf	https://scholar.google.com/scholar?q=related:513AGhR2uQMJ:scholar.google.com/&scioq=ocean+acidification+fish+behaviour&hl=en&as_sdt=0,5&as_ylo=2009&as_yhi=2018&as_vis=1
57	ER Harrould-Kolieb, D Herr	Ocean acidification and climate change: synergies and challenges of addressing both under the UNFCCC	2012	Climate Policy	Taylor & Francis	https://www.tandfonline.com/doi/abs/10.1080/14693062.2012.620788	https://scholar.google.com/scholar?cites=8536242429094492181&as_sdt=2005&sciodt=0,5&hl=en	378	2021-08-09 14:39:37		10.1080/14693062.2012.620788							57	6.33	29	2	9	… Species as varied as fish (Munday et al., 2009), oysters (Gazeau et al., 2007) and squid … provides scientific advice to the Parties and included a variety of references to ocean acidification in its … in which it highlighted that 'the main driver of these changes [lower oceanic pH and …	https://oceanfdn.org/sites/default/files/Ocean%20acidification%20and%20climate%20change%20synergies%20and%20challenges%20of%20addressing%20both%20under%20the%20UNFCCC.pdf	https://scholar.google.com/scholar?q=related:FXjLJkPTdnYJ:scholar.google.com/&scioq=ocean+acidification+fish+behaviour&hl=en&as_sdt=0,5&as_ylo=2009&as_yhi=2018&as_vis=1
0	T Deprez, M Vincx, AVM Canario, K Erzini…	The first Mares Conference on Marine Ecosystems Health and Conservation 2014: key messages and outcomes	2015	PeerJ …	search.proquest.com	https://search.proquest.com/openview/b91de39d35617201f45b422a6d3d223e/1?pq-origsite=gscholar&cbl=2045933		379	2021-08-09 14:39:37									0	0	0	5	6	… Other presenters dealt with changing global diversity patterns, ocean acidification, and the loss the genetic diversity … by Dr. Rainer Froese, who focused on whether or not the oceans can feed … Although ocean noise issues are often linked to marine mammals, the effects of sound …
52	JE Cinner, MS Pratchett, NAJ Graham…	A framework for understanding climate change impacts on coral reef social–ecological systems	2016	Regional environmental …	Springer	https://link.springer.com/article/10.1007%252Fs10113-015-0832-z	https://scholar.google.com/scholar?cites=14330734632876690921&as_sdt=2005&sciodt=0,5&hl=en	380	2021-08-09 14:39:37									52	10.4	13	4	5	Corals and coral-associated species are highly vulnerable to the emerging effects of global climate change. The widespread degradation of coral reefs, whi.	https://digitalarchive.worldfishcenter.org/bitstream/handle/20.500.12348/201/3877_2016_Cinner_Framework.pdf?sequence=1&isAllowed=y	https://scholar.google.com/scholar?q=related:6c0Amzj_4MYJ:scholar.google.com/&scioq=ocean+acidification+fish+behaviour&hl=en&as_sdt=0,5&as_ylo=2009&as_yhi=2018&as_vis=1
27	JA Tix, CT Hasler, C Sullivan, JD Jeffrey, CD Suski	Elevated carbon dioxide has the potential to impact alarm cue responses in some freshwater fishes	2017	Aquatic Ecology	Springer	https://link.springer.com/content/pdf/10.1007/s10452-016-9598-8.pdf	https://scholar.google.com/scholar?cites=15908078878764108403&as_sdt=2005&sciodt=0,5&hl=en	381	2021-08-09 14:39:37		10.1007/s10452-016-9598-8							27	6.75	5	5	4	… has shown that not only can the reduction in pH related to ocean acidification disrupt the … eg, atmo- spheric levels of CO2, seeps, upwellings, etc.), and pCO2 in the oceans has increased … tests have also shown that marine juvenile damselfish exposed to CO2-acidified water for 4 …	http://fishlab.nres.illinois.edu/Documents/Tix_et_al-2017-Aquatic_Ecology.pdf	https://scholar.google.com/scholar?q=related:cwqho3TZxNwJ:scholar.google.com/&scioq=ocean+acidification+fish+behaviour&hl=en&as_sdt=0,5&as_ylo=2009&as_yhi=2018&as_vis=1
16	LE Nadler, SS Killen, MI McCormick…	Effect of elevated carbon dioxide on shoal familiarity and metabolism in a coral reef fish	2016	Conservation …	academic.oup.com	https://academic.oup.com/conphys/article-abstract/4/1/cow052/2452291	https://scholar.google.com/scholar?cites=4321778922162745721&as_sdt=2005&sciodt=0,5&hl=en	382	2021-08-09 14:39:37									16	3.2	4	4	5	… Effect of elevated carbon dioxide on shoal familiarity and metabolism in a coral reef fish. Lauren E. Nadler, Lauren E. Nadler *. 1 College of Science and Engineering. , James Cook University. , Townsville, Queensland 4811. , Australia …	https://academic.oup.com/conphys/article/4/1/cow052/2452291?login=true	https://scholar.google.com/scholar?q=related:efFHLQgL-jsJ:scholar.google.com/&scioq=ocean+acidification+fish+behaviour&hl=en&as_sdt=0,5&as_ylo=2009&as_yhi=2018&as_vis=1
4	M Cobb	Acid seas block Nemo's nose	2010	Journal of Experimental Biology	journals.biologists.com	https://journals.biologists.com/jeb/article-abstract/213/21/iii/9941	https://scholar.google.com/scholar?cites=14584776696137060253&as_sdt=2005&sciodt=0,5&hl=en	383	2021-08-09 14:39:37									4	0.36	4	1	11	… on marine life, in particular on corals and molluscs, through the effects of ocean acidification on calcification … Canada and the USA suggests that non-calcifying species, such as fishes, may also … on the behaviour of larval clownfish – the striking white and orange fish that featured …		https://scholar.google.com/scholar?q=related:nQ-ltSGJZ8oJ:scholar.google.com/&scioq=ocean+acidification+fish+behaviour&hl=en&as_sdt=0,5&as_ylo=2009&as_yhi=2018&as_vis=1
23	H Zhang, PKS Shin, SG Cheung	… and scope for growth in a marine scavenging gastropod, Nassarius festivus (Powys, 1835), are affected by salinity and temperature but not by ocean acidification	2016	ICES Journal of Marine …	academic.oup.com	https://academic.oup.com/icesjms/article-abstract/73/3/814/2458919	https://scholar.google.com/scholar?cites=2785408876353500393&as_sdt=2005&sciodt=0,5&hl=en	384	2021-08-09 14:39:37									23	4.6	8	3	5	… Effects of ocean acidification have been extensively reported among marine organisms including bacteria … seawater makes calcifying invertebrates potential victims of changes to ocean chemistry … Acidified seawater also restrained pteropods from maintaining shells made up of …	https://academic.oup.com/icesjms/article/73/3/814/2458919	https://scholar.google.com/scholar?q=related:6TRFhZ3CpyYJ:scholar.google.com/&scioq=ocean+acidification+fish+behaviour&hl=en&as_sdt=0,5&as_ylo=2009&as_yhi=2018&as_vis=1
19	MD Jarrold, PL Munday	… does not substantially modify the interactive effects between elevated CO2 and diel CO2 cycles on the survival, growth and behavior of a coral reef fish	2018	Frontiers in Marine Science	frontiersin.org	https://www.frontiersin.org/articles/10.3389/fmars.2018.00458/full	https://scholar.google.com/scholar?cites=15694386442059036620&as_sdt=2005&sciodt=0,5&hl=en	385	2021-08-09 14:39:37	HTML								19	6.33	10	2	3	… for investigating the potential impacts of OA and OW on coral reef fishes (Munday et al … maximum (+5.2%) escape speed and a greater escape distance (+6.9%) compared to fish reared at … that diel CO 2 cycles can significantly modify the effects of ocean acidification conditions on …	https://www.frontiersin.org/articles/10.3389/fmars.2018.00458/full	https://scholar.google.com/scholar?q=related:zLeiDlGpzdkJ:scholar.google.com/&scioq=ocean+acidification+fish+behaviour&hl=en&as_sdt=0,5&as_ylo=2009&as_yhi=2018&as_vis=1
20	RA Mabardy, GG Waldbusser, F Conway…	Perception and response of the US west coast shellfish industry to ocean acidification: The voice of the canaries in the coal mine	2015	Journal of Shellfish …	BioOne	https://bioone.org/journals/journal-of-shellfish-research/volume-34/issue-2/035.034.0241/Perception-and-Response-of-the-US-West-Coast-Shellfish-Industry/10.2983/035.034.0241.full	https://scholar.google.com/scholar?cites=9353899924619265978&as_sdt=2005&sciodt=0,5&hl=en	386	2021-08-09 14:39:37	HTML	10.2983/035.034.0241.full							20	3.33	5	4	6	… 1 August 2015 Perception and Response of the US West Coast Shellfish Industry to Ocean Acidification: The Voice of the Canaries in the Coal Mine … This industry has been referred to as the “canary in a coal mine” for ocean acidification (OA) …	https://bioone.org/journals/journal-of-shellfish-research/volume-34/issue-2/035.034.0241/Perception-and-Response-of-the-US-West-Coast-Shellfish-Industry/10.2983/035.034.0241.full	https://scholar.google.com/scholar?q=related:ugd8H2y6z4EJ:scholar.google.com/&scioq=ocean+acidification+fish+behaviour&hl=en&as_sdt=0,5&as_ylo=2009&as_yhi=2018&as_vis=1
224	M Cigliano, MC Gambi, R Rodolfo-Metalpa, FP Patti…	Effects of ocean acidification on invertebrate settlement at volcanic CO 2 vents	2010	Marine Biology	Springer	https://link.springer.com/article/10.1007/s00227-010-1513-6	https://scholar.google.com/scholar?cites=18251084382945753926&as_sdt=2005&sciodt=0,5&hl=en	387	2021-08-09 14:39:37		10.1007/s00227-010-1513-6							224	20.36	45	5	11	… that the early life history stages of several organisms are negatively impacted by acidified seawater, including … CO 2 venting sites are not precise analogues of global-scale ocean acidification, they can … Here, we provide first data on the effects of acidification on invertebrates and …	https://pearl.plymouth.ac.uk/bitstream/handle/10026.1/1333/Cigliano%20et%20al%202010.pdf?isAllowed=y&sequence=2	https://scholar.google.com/scholar?q=related:RjspQ4zgSP0J:scholar.google.com/&scioq=ocean+acidification+fish+behaviour&hl=en&as_sdt=0,5&as_ylo=2009&as_yhi=2018&as_vis=1
4	EG Lim, CDG Harley	Caprellid amphipods (Caprella spp.) are vulnerable to both physiological and habitat-mediated effects of ocean acidification	2018	PeerJ	peerj.com	https://peerj.com/articles/5327/	https://scholar.google.com/scholar?cites=17843406887164356346&as_sdt=2005&sciodt=0,5&hl=en	388	2021-08-09 14:39:37	HTML								4	1.33	2	2	3	… and a sizeable fraction of these emissions are absorbed by the oceans (Sabine et … This change in oceanic chemistry—termed ocean acidification (OA)—has resulted in a … pH have been associated with major extinction events (Hönisch et al., 2012), ocean acidification is expected …	https://peerj.com/articles/5327/	https://scholar.google.com/scholar?q=related:-qYwhAaEoPcJ:scholar.google.com/&scioq=ocean+acidification+fish+behaviour&hl=en&as_sdt=0,5&as_ylo=2009&as_yhi=2018&as_vis=1
5	TC Tai, CDG Harley, WWL Cheung	Comparing model parameterizations of the biophysical impacts of ocean acidification to identify limitations and uncertainties	2018	Ecological Modelling	Elsevier	https://www.sciencedirect.com/science/article/pii/S0304380018302424	https://scholar.google.com/scholar?cites=11004204336975838043&as_sdt=2005&sciodt=0,5&hl=en	389	2021-08-09 14:39:37									5	1.67	2	3	3	… Volume 385, 10 October 2018, Pages 1-11. Ecological Modelling. Comparing model parameterizations of the biophysical impacts of ocean acidification to identify limitations and uncertainties … We explored model approaches for ocean acidification effects on marine organisms. • …		https://scholar.google.com/scholar?q=related:W_tBrYrJtpgJ:scholar.google.com/&scioq=ocean+acidification+fish+behaviour&hl=en&as_sdt=0,5&as_ylo=2009&as_yhi=2018&as_vis=1
0	RP Manassa	Social learning and its role in anti-predator behaviour by coral reef fishes	2013		researchonline.jcu.edu.au	https://researchonline.jcu.edu.au/40088		390	2021-08-09 14:39:37	HTML								0	0	0	1	8	… learning in coral reef fishes. PLoS ONE, 7 (2). pp. 1-10. Appendix 2: Simpson, Stephen D, Munday, Philip, Wittenrich, Matthew, Manassa, Rachel, Dixson, Danielle, Gagliano, Monica, and Yan, Hong Y (2011) Ocean acidification erodes crucial auditory behaviour in a marine fish …	https://researchonline.jcu.edu.au/40088	https://scholar.google.com/scholar?q=related:OhOIl88qBI4J:scholar.google.com/&scioq=ocean+acidification+fish+behaviour&hl=en&as_sdt=0,5&as_ylo=2009&as_yhi=2018&as_vis=1
0	TJ Hamilton, A Holcombe, M Tresguerres	receptor functioning A via alteration of GABA	2013		tresguerres.ucsd.edu	https://tresguerres.ucsd.edu/wp-content/uploads/sites/416/2014/03/Hamilton-et-al.-2014.pdf		391	2021-08-09 14:39:37	PDF								0	0	0	3	8	… by burning of fossil fuels is readily absorbed by the ocean, lowering oceanic pH in a … and mollusks have received the most attention due to the potential impact of acidification on carbonate … Short- term fluctuations in ocean dynamics can create localized areas of low pH (approx …	https://tresguerres.ucsd.edu/wp-content/uploads/sites/416/2014/03/Hamilton-et-al.-2014.pdf	https://scholar.google.com/scholar?q=related:0uo-2l64gE4J:scholar.google.com/&scioq=ocean+acidification+fish+behaviour&hl=en&as_sdt=0,5&as_ylo=2009&as_yhi=2018&as_vis=1
0	S Bodenstein	… und Temperatur auf Chloridzellen der Embryonen und Larven des Atlantischen Herings (Clupea harengus)-Effects of ocean acidification and temperature on chloride …	2012		oceanrep.geomar.de	http://oceanrep.geomar.de/id/eprint/14349		392	2021-08-09 14:39:37									0	0	0	1	9	… with acidified waters. Specialized cells in the skin of fish larvae called chloride cells are … demonstrating the great importance of the oceans in world climate acting as a buffer for … As described above CO₂ emissions are responsible for ocean acidification and in addition …	http://oceanrep.geomar.de/14349/1/Diplomarbeit_Bodenstein.pdf	https://scholar.google.com/scholar?q=related:OyMSlR7xdhcJ:scholar.google.com/&scioq=ocean+acidification+fish+behaviour&hl=en&as_sdt=0,5&as_ylo=2009&as_yhi=2018&as_vis=1
0	F Mittermayer	Effects of Ocean Acidification on the Transcriptome of Larval Atlantic Cod and Impacts of Parental Acclimation	2018		macau.uni-kiel.de	https://macau.uni-kiel.de/servlets/MCRFileNodeServlet/dissertation_derivate_00007591/Dissertation_Mittermayer_Ocean_acidification_cod_transcriptome.pdf		393	2021-08-09 14:39:37	PDF								0	0	0	1	3	… When CO2 dissolves in oceanic water, it forms carbonic acid, which then partially dissociates into protons … When CO2 is absorbed into the oceans, it reacts with water (H2O) (formula 1) to … A large part of communicated susceptibility of larval fish to ocean acidification is based on …	https://macau.uni-kiel.de/servlets/MCRFileNodeServlet/dissertation_derivate_00007591/Dissertation_Mittermayer_Ocean_acidification_cod_transcriptome.pdf	https://scholar.google.com/scholar?q=related:mHzhmmLIQt0J:scholar.google.com/&scioq=ocean+acidification+fish+behaviour&hl=en&as_sdt=0,5&as_ylo=2009&as_yhi=2018&as_vis=1
87	YC Tseng, MY Hu, M Stumpp, LY Lin, F Melzner…	CO2-driven seawater acidification differentially affects development and molecular plasticity along life history of fish (Oryzias latipes)	2013	… and Physiology Part A …	Elsevier	https://www.sciencedirect.com/science/article/pii/S1095643313000354	https://scholar.google.com/scholar?cites=9088128038339632175&as_sdt=2005&sciodt=0,5&hl=en	394	2021-08-09 14:39:37									87	10.88	15	6	8	… Abstract. Fish early life stages have been shown to react sensitive to simulated ocean acidification. In particular, acid–base disturbances elicited by altered seawater carbonate chemistry have been shown to induce pathologies in larval fish …		https://scholar.google.com/scholar?q=related:L1yAxkyEH34J:scholar.google.com/&scioq=ocean+acidification+fish+behaviour&hl=en&as_sdt=0,5&as_ylo=2009&as_yhi=2018&as_vis=1
253	AU Form, U Riebesell	Acclimation to ocean acidification during long‐term CO2 exposure in the cold‐water coral Lophelia pertusa	2012	Global change biology	Wiley Online Library	https://onlinelibrary.wiley.com/doi/abs/10.1111/j.1365-2486.2011.02583.x	https://scholar.google.com/scholar?cites=13254845995714659428&as_sdt=2005&sciodt=0,5&hl=en	395	2021-08-09 14:39:37		10.1111/j.1365-2486.2011.02583.x							253	28.11	127	2	9	… is caused when the CO 2 emitted by human activity dissolves into the oceans … cold-water coral reefs are considered the ecosystem most vulnerable to ocean acidification (Raven et al … 1971; Taviani et al., 2005), they are most commonly associated with oceanic water masses …		https://scholar.google.com/scholar?q=related:ZMQUtzSs8rcJ:scholar.google.com/&scioq=ocean+acidification+fish+behaviour&hl=en&as_sdt=0,5&as_ylo=2009&as_yhi=2018&as_vis=1
116	BJM Allan, P Domenici, MI McCormick, SA Watson…	Elevated CO2 Affects Predator-Prey Interactions through Altered Performance	2013	PLoS …	journals.plos.org	https://journals.plos.org/plosone/article?id=10.1371/journal.pone.0058520	https://scholar.google.com/scholar?cites=6736666292014900253&as_sdt=2005&sciodt=0,5&hl=en	396	2021-08-09 14:39:37	HTML								116	14.5	23	5	8	… Seawater was pumped from the ocean into 2×60 L sumps where it was diffused with … Here, we demonstrated that CO 2 levels that may occur in the surface oceans by the end … Moreover, the effects of elevated CO 2 are not necessarily restricted to single fish-fish interactions, but …	https://journals.plos.org/plosone/article?id=10.1371/journal.pone.0058520	https://scholar.google.com/scholar?q=related:HWTl2UxyfV0J:scholar.google.com/&scioq=ocean+acidification+fish+behaviour&hl=en&as_sdt=0,5&as_ylo=2009&as_yhi=2018&as_vis=1
2	R Descoteaux	Effects of ocean acidification on development of Alaskan crab larvae	2014		search.proquest.com	https://search.proquest.com/openview/15c0ae720336f897b7501e2f8ef52396/1?pq-origsite=gscholar&cbl=18750	https://scholar.google.com/scholar?cites=14599598428411965131&as_sdt=2005&sciodt=0,5&hl=en	397	2021-08-09 14:39:37	BOOK								2	0.29	2	1	7	… Management, National Ocean Service, National Oceanic and Atmospheric Administration (NOAA) … 1 Effects of ocean acidification on development of Alaskan crab larvae Introduction … CO2 concentration in the oceans (Feely et al., 2004). When this anthropogenic CO2 reacts …	https://scholarworks.alaska.edu/bitstream/handle/11122/4532/Descoteaux_uaf_0006N_10139.pdf?sequence=1&isAllowed=y	https://scholar.google.com/scholar?q=related:y67YLGsxnMoJ:scholar.google.com/&scioq=ocean+acidification+fish+behaviour&hl=en&as_sdt=0,5&as_ylo=2009&as_yhi=2018&as_vis=1
0	JA Godbold, P Calosi	Ocean acidification and climate change: advances in ecology	2013		Citeseer	https://citeseerx.ist.psu.edu/viewdoc/download?doi=10.1.1.657.7838&rep=rep1&type=pdf		398	2021-08-09 14:39:37	PDF								0	0	0	2	8	… 2]), with much of the additional energy absorbed by the world's oceans causing a … production, primary productivity and biogeochemical cycling) are able to adapt to ocean acidification [49] … show that long-term acclimatization or adaptation to warm and acidified conditions could …	https://citeseerx.ist.psu.edu/viewdoc/download?doi=10.1.1.657.7838&rep=rep1&type=pdf	https://scholar.google.com/scholar?q=related:t2SO1HtGwLAJ:scholar.google.com/&scioq=ocean+acidification+fish+behaviour&hl=en&as_sdt=0,5&as_ylo=2009&as_yhi=2018&as_vis=1
48	AW Griffith, CJ Gobler	Transgenerational exposure of North Atlantic bivalves to ocean acidification renders offspring more vulnerable to low pH and additional stressors	2017	Scientific reports	nature.com	https://www.nature.com/articles/s41598-017-11442-3	https://scholar.google.com/scholar?cites=5560530599456413818&as_sdt=2005&sciodt=0,5&hl=en	399	2021-08-09 14:39:37	HTML								48	12	24	2	4	… Our results suggest that clams and scallops are unlikely to acclimate to ocean acidification over short time scales and that as coastal oceans continue to acidify, negative effects on these populations may become compounded and more severe. Download PDF. Introduction …	https://www.nature.com/articles/s41598-017-11442-3	https://scholar.google.com/scholar?q=related:ehhKhx75Kk0J:scholar.google.com/&scioq=ocean+acidification+fish+behaviour&hl=en&as_sdt=0,5&as_ylo=2009&as_yhi=2018&as_vis=1
8	F Lai, CE Fagernes, NJ Bernier, GM Miller…	Responses of neurogenesis and neuroplasticity related genes to elevated CO2 levels in the brain of three teleost species	2017	Biology …	royalsocietypublishing.org	https://royalsocietypublishing.org/doi/abs/10.1098/rsbl.2017.0240	https://scholar.google.com/scholar?cites=13951739096183243656&as_sdt=2005&sciodt=0,5&hl=en	400	2021-08-09 14:39:37		10.1098/rsbl.2017.0240							8	2	2	5	4	… a possible species-specific regulation of genes involved in neurogenesis in response to ocean acidification … S . 2016Physiological challenges to fishes in a warmer and acidified future … 2012Near-future carbon dioxide levels alter fish behaviour by interfering with neurotransmitter …	https://royalsocietypublishing.org/doi/full/10.1098/rsbl.2017.0240?url_ver=Z39.88-2003&rfr_id=ori:rid:crossref.org&rfr_dat=cr_pub%20%200pubmed	https://scholar.google.com/scholar?q=related:iIPu2smInsEJ:scholar.google.com/&scioq=ocean+acidification+fish+behaviour&hl=en&as_sdt=0,5&as_ylo=2009&as_yhi=2018&as_vis=1
17	I IGBp	SCOR (2013)	2013	Ocean Acidification Summary for Policymakers–Third …	vliz.be	http://www.vliz.be/imisdocs/publications/ocrd/253464.pdf	https://scholar.google.com/scholar?cites=5200891518015292799&as_sdt=2005&sciodt=0,5&hl=en	401	2021-08-09 14:39:37	PDF								17	2.13	17	1	8	… Multiple stressors - ocean acidification, warming, decreases in oceanic oxygen concentrations … People who rely on the oceans ecosystem services … shows the vulnerability and sensitivity of commercially and ecologically important marine species to ocean acidification at elevated …	http://www.vliz.be/imisdocs/publications/ocrd/253464.pdf	https://scholar.google.com/scholar?q=related:f8WktkdHLUgJ:scholar.google.com/&scioq=ocean+acidification+fish+behaviour&hl=en&as_sdt=0,5&as_ylo=2009&as_yhi=2018&as_vis=1
21	J Sundin, M Amcoff, F Mateos-González…	Long-term exposure to elevated carbon dioxide does not alter activity levels of a coral reef fish in response to predator chemical cues	2017	Behavioral ecology and …	Springer	https://link.springer.com/article/10.1007/s00265-017-2337-x	https://scholar.google.com/scholar?cites=15366945487200097946&as_sdt=2005&sciodt=0,5&hl=en	402	2021-08-09 14:39:37	HTML	10.1007/s00265-017-2337-x							21	5.25	5	4	4	… of dissolved carbon dioxide (CO 2 ) projected to occur in the world's oceans in the … 2 decreased their swimming activity to the same degree as control fish when presented … Ocean acidification, caused by increased levels of dissolved carbon dioxide (CO 2 ) (Caldeira and Wickett …	https://link.springer.com/article/10.1007/s00265-017-2337-x	https://scholar.google.com/scholar?q=related:mpZax4BbQtUJ:scholar.google.com/&scioq=ocean+acidification+fish+behaviour&hl=en&as_sdt=0,5&as_ylo=2009&as_yhi=2018&as_vis=1
24	T Rossi, SD Connell, I Nagelkerken	The sounds of silence: Regime shifts impoverish marine soundscapes	2017	Landscape ecology	Springer	https://link.springer.com/content/pdf/10.1007/s10980-016-0439-x.pdf	https://scholar.google.com/scholar?cites=9368861991342145989&as_sdt=2005&sciodt=0,5&hl=en	403	2021-08-09 14:39:37		10.1007/s10980-016-0439-x							24	6	8	3	4	… Dixson DL, Abrego D, Hay ME (2014) Chemically mediated behavior of recruiting corals and fishes: a tipping point that may limit reef recovery. Science 345(6199):892–897 Dixson DL, Munday PL, Jones GP (2010) Ocean acidification disrupts the innate ability of fish to detect …		https://scholar.google.com/scholar?q=related:xYGbv1fiBIIJ:scholar.google.com/&scioq=ocean+acidification+fish+behaviour&hl=en&as_sdt=0,5&as_ylo=2009&as_yhi=2018&as_vis=1
1	OM Lönnstedt	Predator-prey interactions and the importance of sensory cues in a changing world	2013		researchonline.jcu.edu.au	https://researchonline.jcu.edu.au/40685/	https://scholar.google.com/scholar?cites=4857402913117329074&as_sdt=2005&sciodt=0,5&hl=en	404	2021-08-09 14:39:37	HTML								1	0.13	1	1	8	… No other species has been found to be able to circumvent the sophisticated threat-learning mechanism that fishes possess, and the current findings could be one of the reasons that P. volitans is … While it is known that ocean acidification impairs the ability of prey fish to detect …	https://researchonline.jcu.edu.au/40685/	https://scholar.google.com/scholar?q=related:slZOvzb2aEMJ:scholar.google.com/&scioq=ocean+acidification+fish+behaviour&hl=en&as_sdt=0,5&as_ylo=2009&as_yhi=2018&as_vis=1
29	SA Keith, AH Baird, JPA Hobbs, ES Woolsey…	Synchronous behavioural shifts in reef fishes linked to mass coral bleaching	2018	Nature Climate …	nature.com	https://www.nature.com/articles/s41558-018-0314-7	https://scholar.google.com/scholar?cites=5130194024586404287&as_sdt=2005&sciodt=0,5&hl=en	405	2021-08-09 14:39:37									29	9.67	6	5	3	… are overwhelmingly focused on the direct effects of water temperature and acidification (for example … way, we can move beyond site-contingent results and test whether fish behaviour responds in … Mass bleaching events reduce resource availability for fishes that rely on corals for …	https://eprints.lancs.ac.uk/id/eprint/128616/1/14219_3_merged_1536759436.pdf	https://scholar.google.com/scholar?q=related:v-FN0EgcMkcJ:scholar.google.com/&scioq=ocean+acidification+fish+behaviour&hl=en&as_sdt=0,5&as_ylo=2009&as_yhi=2018&as_vis=1
54	AI Catarino, C De Ridder, M Gonzalez, P Gallardo…	Sea urchin Arbacia dufresnei (Blainville 1825) larvae response to ocean acidification	2012	Polar Biology	Springer	https://link.springer.com/article/10.1007/s00300-011-1074-2	https://scholar.google.com/scholar?cites=8789841119760082122&as_sdt=2005&sciodt=0,5&hl=en	406	2021-08-09 14:39:37		10.1007/s00300-011-1074-2							54	6	11	5	9	… to clarify the response of polar and sub-polar sea urchin larvae in an acidified ocean … the present work was to increase the knowledge on the effects of ocean acidification on the … 0.65% of the standard certified material provided by Andrew G. Dickson's Oceanic Carbon Dioxide …	http://www.vliz.be/imisdocs/publications/279158.pdf	https://scholar.google.com/scholar?q=related:yuRrh-3J-3kJ:scholar.google.com/&scioq=ocean+acidification+fish+behaviour&hl=en&as_sdt=0,5&as_ylo=2009&as_yhi=2018&as_vis=1
150	S Lefevre	Are global warming and ocean acidification conspiring against marine ectotherms? A meta-analysis of the respiratory effects of elevated temperature, high CO2 and …	2016	Conservation Physiology	academic.oup.com	https://academic.oup.com/conphys/article-abstract/4/1/cow009/2951330	https://scholar.google.com/scholar?cites=96596557800532505&as_sdt=2005&sciodt=0,5&hl=en	407	2021-08-09 14:39:37									150	30	150	1	5		https://academic.oup.com/conphys/article/4/1/cow009/2951330	https://scholar.google.com/scholar?q=related:Geo5ug4uVwEJ:scholar.google.com/&scioq=ocean+acidification+fish+behaviour&hl=en&as_sdt=0,5&as_ylo=2009&as_yhi=2018&as_vis=1
6	JF Andrade, TP Hurst, JA Miller	Behavioral responses of a coastal flatfish to predation-associated cues and elevated CO2	2018	Journal of Sea Research	Elsevier	https://www.sciencedirect.com/science/article/pii/S1385110117302848	https://scholar.google.com/scholar?cites=16914520849754415426&as_sdt=2005&sciodt=0,5&hl=en	408	2021-08-09 14:39:37									6	2	2	3	3	… Ocean acidification (OA) is an anthropogenic process caused by the increased rate of global carbon consumption that has … This anthropogenically-driven change in the chemistry of the oceans is occurring faster than previous natural cycles in oceanic and atmospheric …	https://www.sciencedirect.com/science/article/am/pii/S1385110117302848	https://scholar.google.com/scholar?q=related:QuGMixhzvOoJ:scholar.google.com/&scioq=ocean+acidification+fish+behaviour&hl=en&as_sdt=0,5&as_ylo=2009&as_yhi=2018&as_vis=1
102	HL Wood, JI Spicer, DM Lowe, S Widdicombe	Interaction of ocean acidification and temperature; the high cost of survival in the brittlestar Ophiura ophiura	2010	Marine Biology	Springer	https://link.springer.com/article/10.1007/s00227-010-1469-6	https://scholar.google.com/scholar?cites=12000482687576784045&as_sdt=2005&sciodt=0,5&hl=en	409	2021-08-09 14:39:37		10.1007/s00227-010-1469-6							102	9.27	26	4	11	… Introduction. The oceans are decreasing in pH as a result of a rapid increase in the concentration carbon dioxide (CO 2 ) in the atmosphere and its subsequent dissolution into the oceans; this phenomenon is known as Ocean Acidification (Caldeira and Wickett 2003) …	https://www.academia.edu/download/40573375/Interaction_of_ocean_acidification_and_t20151202-10736-r6r47e.pdf	https://scholar.google.com/scholar?q=related:rTw9TmxHiqYJ:scholar.google.com/&scioq=ocean+acidification+fish+behaviour&hl=en&as_sdt=0,5&as_ylo=2009&as_yhi=2018&as_vis=1
177	K Walther, K Anger, HO Pörtner	Effects of ocean acidification and warming on the larval development of the spider crab Hyas araneus from different latitudes (54 vs. 79 N)	2010	Marine Ecology Progress Series	int-res.com	https://www.int-res.com/abstracts/meps/v417/p159-170	https://scholar.google.com/scholar?cites=3929077668503176458&as_sdt=2005&sciodt=0,5&hl=en	410	2021-08-09 14:39:37									177	16.09	59	3	11	… in the at- mosphere causes an accumulation of CO2 in the oceans and an acidification trend, which … They predicted a CO2 concentration of 710 ppm in the atmosphere and oceans by the year 2100 … CO2 is ab- sorbed into the ocean surface water by air-to-sea equili- bration and …	https://www.int-res.com/articles/meps2010/417/m417p159.pdf	https://scholar.google.com/scholar?q=related:CkUNhlLjhjYJ:scholar.google.com/&scioq=ocean+acidification+fish+behaviour&hl=en&as_sdt=0,5&as_ylo=2009&as_yhi=2018&as_vis=1
41	DJ Mayor, U Sommer, KB Cook, MR Viant	The metabolic response of marine copepods to environmental warming and ocean acidification in the absence of food	2015	Scientific Reports	nature.com	https://www.nature.com/articles/srep13690	https://scholar.google.com/scholar?cites=8104124051400564434&as_sdt=2005&sciodt=0,5&hl=en	411	2021-08-09 14:39:37	HTML								41	6.83	10	4	6	… is affected by end-of-century global warming and ocean acidification scenarios … They provide a crucial trophic link between phytoplankton and juvenile fish and hence are important for energy transfer and the production of commercially harvestable biomass 2,3 . They also …	https://www.nature.com/articles/srep13690	https://scholar.google.com/scholar?q=related:0h5uI-Ohd3AJ:scholar.google.com/&scioq=ocean+acidification+fish+behaviour&hl=en&as_sdt=0,5&as_ylo=2009&as_yhi=2018&as_vis=1
90	R Billé, R Kelly, A Biastoch, E Harrould-Kolieb…	Taking action against ocean acidification: a review of management and policy options	2013	Environmental …	Springer	https://link.springer.com/content/pdf/10.1007/s00267-013-0132-7.pdf	https://scholar.google.com/scholar?cites=13712607787896593924&as_sdt=2005&sciodt=0,5&hl=en	412	2021-08-09 14:39:37		10.1007/s00267-013-0132-7							90	11.25	18	5	8	… The enhancement of oceanic uptake of CO2, for example by fertilisation of the oceans with naturally … Enhancement of oceanic uptake of CO2, especially, has been thoroughly debated. Ocean fertilisation can be under- taken by addition of the micronutrient iron to High-Nutrient …	https://escholarship.org/content/qt42k0m6hf/qt42k0m6hf.pdf	https://scholar.google.com/scholar?q=related:BN7UbSH4TL4J:scholar.google.com/&scioq=ocean+acidification+fish+behaviour&hl=en&as_sdt=0,5&as_ylo=2009&as_yhi=2018&as_vis=1
9	P Thor, S Dupont	Ocean acidification	2018	Handbook on marine environment protection	Springer	https://link.springer.com/chapter/10.1007/978-3-319-60156-4_19	https://scholar.google.com/scholar?cites=4855639670450684412&as_sdt=2005&sciodt=0,5&hl=en	413	2021-08-09 14:39:37		10.1007/978-3-319-60156-4_19							9	3	5	2	3	… left. The oceans are acidifying now, and are doing so at accelerating rates … 19.4 Mitigation of Ocean Acidification. Proof … regions. Due to vanishing multi-year ice, the Arctic Ocean will be assessable for fishing and shipping in the future …		https://scholar.google.com/scholar?q=related:_AGC0o2yYkMJ:scholar.google.com/&scioq=ocean+acidification+fish+behaviour&hl=en&as_sdt=0,5&as_ylo=2009&as_yhi=2018&as_vis=1
19	P Domenici, R Torres…	Effects of elevated carbon dioxide and temperature on locomotion and the repeatability of lateralization in a keystone marine mollusc	2017	Journal of Experimental …	journals.biologists.com	https://journals.biologists.com/jeb/article-abstract/220/4/667/18689	https://scholar.google.com/scholar?cites=13770378259132432328&as_sdt=2005&sciodt=0,5&hl=en	414	2021-08-09 14:39:37									19	4.75	6	3	4	… calcifying organisms as the main species that may be affected by ocean acidification (Hofmann et … In fish, the malfunctioning of behaviours resulting from high P CO 2 exposure has … Other suggested mechanisms underlying the impact of acidification are a significant decrease in …	https://www.academia.edu/download/67045682/667.full.pdf	https://scholar.google.com/scholar?q=related:yL9ZbhE2Gr8J:scholar.google.com/&scioq=ocean+acidification+fish+behaviour&hl=en&as_sdt=0,5&as_ylo=2009&as_yhi=2018&as_vis=1
13	SL Garrard	The Effect of Ocean Acidification on Plant-Animal Interactions in a Posidonia oceanica Meadow	2013		search.proquest.com	https://search.proquest.com/openview/d39491eba5639d0af700de093646a5e8/1?pq-origsite=gscholar&cbl=2026366&diss=y	https://scholar.google.com/scholar?cites=15954728336916081409&as_sdt=2005&sciodt=0,5&hl=en	415	2021-08-09 14:39:37	BOOK								13	1.63	13	1	8	… Oceanic pH 2050 7.8 … area of approximately 60m2 and was located at a depth of 2.5 - 3.5 m. 1.5 Research aims and objectives Under the threat of ocean acidification, species will … Research suggests that a number of species will be lost as the oceans acidify (Hall-Spencer et al …		https://scholar.google.com/scholar?q=related:Aeu9AeSUat0J:scholar.google.com/&scioq=ocean+acidification+fish+behaviour&hl=en&as_sdt=0,5&as_ylo=2009&as_yhi=2018&as_vis=1
56	JV Büscher, AU Form…	Interactive effects of ocean acidification and warming on growth, fitness and survival of the cold-water coral Lophelia pertusa under different food availabilities	2017	Frontiers in Marine …	internal-journal.frontiersin.org	https://internal-journal.frontiersin.org/articles/10.3389/fmars.2017.00101/full	https://scholar.google.com/scholar?cites=15801565211637579595&as_sdt=2005&sciodt=0,5&hl=en	416	2021-08-09 14:39:37	HTML								56	14	19	3	4	… The oceans—as the largest reservoir of reactive carbon dioxide on Earth—take up … L. pertusa maintain calcification rates on longer time scales when exposed to ocean acidification and elevated … be affected after long-term exposure to end-of-the-century ocean change conditions …	https://internal-journal.frontiersin.org/articles/10.3389/fmars.2017.00101/full	https://scholar.google.com/scholar?q=related:S__T9tZvStsJ:scholar.google.com/&scioq=ocean+acidification+fish+behaviour&hl=en&as_sdt=0,5&as_ylo=2009&as_yhi=2018&as_vis=1
232	SD Connell, KJ Kroeker…	The other ocean acidification problem: CO2 as a resource among competitors for ecosystem dominance	2013	… of the Royal …	royalsocietypublishing.org	https://royalsocietypublishing.org/doi/abs/10.1098/rstb.2012.0442	https://scholar.google.com/scholar?cites=11879379743660211650&as_sdt=2005&sciodt=0,5&hl=en	417	2021-08-09 14:39:37		10.1098/rstb.2012.0442							232	29	77	3	8	… Predictions concerning the consequences of the oceanic uptake of increasing atmospheric carbon dioxide (CO 2 ) have been primarily occupied with the effects of ocean acidification on calcifying organisms, particularly those critical to the formation of habitats (eg coral reefs) or …	https://royalsocietypublishing.org/doi/full/10.1098/rstb.2012.0442?url_ver=Z39.88-2003&rfr_id=ori:rid:crossref.org&rfr_dat=cr_pub%20%200pubmed	https://scholar.google.com/scholar?q=related:wn3W7O8I3KQJ:scholar.google.com/&scioq=ocean+acidification+fish+behaviour&hl=en&as_sdt=0,5&as_ylo=2009&as_yhi=2018&as_vis=1
75	C Lewis, RP Ellis, E Vernon, K Elliot, S Newbatt…	Ocean acidification increases copper toxicity differentially in two key marine invertebrates with distinct acid-base responses	2016	Scientific reports	nature.com	https://www.nature.com/articles/srep21554	https://scholar.google.com/scholar?cites=5122608603577772597&as_sdt=2005&sciodt=0,5&hl=en	418	2021-08-09 14:39:37	HTML								75	15	13	6	5	… Ocean acidification (OA), the drop in ocean pH associated with increasing levels of carbon dioxide in the atmosphere and hence the oceans, is now … Of particular concern for environmental monitoring purposes is the potential for the predicted changes in ocean pH to alter the …	https://www.nature.com/articles/srep21554	https://scholar.google.com/scholar?q=related:NeqcW2IpF0cJ:scholar.google.com/&scioq=ocean+acidification+fish+behaviour&hl=en&as_sdt=0,5&as_ylo=2009&as_yhi=2018&as_vis=1
82	AS Hoey, E Howells, JL Johansen, JPA Hobbs…	Recent advances in understanding the effects of climate change on coral reefs	2016	Diversity	mdpi.com	https://www.mdpi.com/1424-2818/8/2/12	https://scholar.google.com/scholar?cites=4855141243607925446&as_sdt=2005&sciodt=0,5&hl=en	419	2021-08-09 14:39:37									82	16.4	16	5	5	… i) understanding the independent and interactive effects of ocean warming versus ocean acidification (oceanic uptake of … increases in the amount of anthropogenic CO 2 dissolved in the oceans [39] … their internal pH [46] and thereby, mitigate the effects of ocean acidification [47] …	https://www.mdpi.com/1424-2818/8/2/12/pdf	https://scholar.google.com/scholar?q=related:xkKZxzztYEMJ:scholar.google.com/&scioq=ocean+acidification+fish+behaviour&hl=en&as_sdt=0,5&as_ylo=2009&as_yhi=2018&as_vis=1
8	N Nasuchon, M Yagi, Y Kawabata, K Gao, A Ishimatsu	Escape responses of the Japanese anchovy Engraulis japonicus under elevated temperature and CO2 conditions	2016	Fisheries science	Springer	https://link.springer.com/content/pdf/10.1007/s12562-016-0974-z.pdf	https://scholar.google.com/scholar?cites=4711010435803365759&as_sdt=2005&sciodt=0,5&hl=en	420	2021-08-09 14:39:37		10.1007/s12562-016-0974-z							8	1.6	2	5	5	… with the exception of the turning rate that was significantly higher at 19 °C than at 15 °C. However, we must clarify how future oceanic environmental changes … [47], who studied the effects of ocean acidification on escape response in juvenile coral reef fish, Amphiprion …	https://www.researchgate.net/profile/Kunshan-Gao/publication/301712111_Escape_responses_of_the_Japanese_anchovy_Engraulis_japonicus_under_elevated_temperature_and_CO2_conditions/links/574e15ca08ae82d2c6be29b2/Escape-responses-of-the-Japanese-anchovy-Engraulis-japonicus-under-elevated-temperature-and-CO2-conditions.pdf	https://scholar.google.com/scholar?q=related:f8E3BwjfYEEJ:scholar.google.com/&scioq=ocean+acidification+fish+behaviour&hl=en&as_sdt=0,5&as_ylo=2009&as_yhi=2018&as_vis=1
74	V Asnaghi, M Chiantore, L Mangialajo, F Gazeau…	Cascading effects of ocean acidification in a rocky subtidal community	2013	PloS one	journals.plos.org	https://journals.plos.org/plosone/article?id=10.1371/journal.pone.0061978	https://scholar.google.com/scholar?cites=3381590389492483949&as_sdt=2005&sciodt=0,5&hl=en	421	2021-08-09 14:39:37	HTML								74	9.25	15	5	8	… interactions in naturally acidified locations [18], [43]–[44], that mimic future acidified scenarios but … or absence of grazers, and the sensitivity of sea urchins to ocean acidification, through direct … Sea urchins were positioned upside down (in order to mimic fish predator attack) in a …	https://journals.plos.org/plosone/article?id=10.1371/journal.pone.0061978	https://scholar.google.com/scholar?q=related:bQeT9YrS7S4J:scholar.google.com/&scioq=ocean+acidification+fish+behaviour&hl=en&as_sdt=0,5&as_ylo=2009&as_yhi=2018&as_vis=1
3	KN Scott	Ocean Acidification and Sustainable Development Goal 14: A Goal but No Target?	2018	The Marine Environment and United Nations …	brill.com	https://brill.com/downloadpdf/book/edcoll/9789004366619/BP000027.pdf	https://scholar.google.com/scholar?cites=13469892622770195460&as_sdt=2005&sciodt=0,5&hl=en	422	2021-08-09 14:39:37									3	1	3	1	3	… obligations to reduce CO2 more generally, which, as noted above, is the principal cause of ocean acidification … Sain, J. Barbiere, H. Terashima et al., Toward a Strategic Action Roadmap on Oceans and Climate: 2016–2021 (Washington, DC: Global Ocean Forum 2016 …	https://digital-commons.usnwc.edu/cgi/viewcontent.cgi?filename=14&article=1003&context=colp-conference&type=additional	https://scholar.google.com/scholar?q=related:BEzfTvmr7roJ:scholar.google.com/&scioq=ocean+acidification+fish+behaviour&hl=en&as_sdt=0,5&as_ylo=2009&as_yhi=2018&as_vis=1
18	JB Marliave, CJ Gibbs, DM Gibbs…	Biodiversity stability of shallow marine benthos in Strait of Georgia, British Columbia, Canada through climate regimes, overfishing and ocean acidification	2011	Biodiversity loss in a …	books.google.com	https://books.google.com/books?hl=en&lr=&id=JrqZDwAAQBAJ&oi=fnd&pg=PA49&dq=ocean+acidification+fish+behaviour&ots=aSZyvrCqes&sig=iaLRFHRDaHpe22-xmKJf6PCvudw	https://scholar.google.com/scholar?cites=11999902291373342635&as_sdt=2005&sciodt=0,5&hl=en	423	2021-08-09 14:39:37									18	1.8	5	4	10	… As CO2 levels rise in the atmosphere, the oceans become progressively more acidic … Ocean acidification can detrimentally impact anti-predator behaviors of fish (Dix et al … of Georgia, British Columbia, Canada Through Climate Regimes, Overfishing and Ocean Acidification 67 of …	https://www.researchgate.net/profile/Grillo-Oscar/publication/235898070_Biodiversity_loss_in_a_changing_planet/links/09e41513ef3e2ebce4000000/Biodiversity-loss-in-a-changing-planet.pdf#page=60	https://scholar.google.com/scholar?q=related:qz-0SI43iKYJ:scholar.google.com/&scioq=ocean+acidification+fish+behaviour&hl=en&as_sdt=0,5&as_ylo=2009&as_yhi=2018&as_vis=1
188	C Pelejero, E Calvo, O Hoegh-Guldberg	Paleo-perspectives on ocean acidification	2010	Trends in ecology & evolution	Elsevier	https://www.sciencedirect.com/science/article/pii/S0169534710000443	https://scholar.google.com/scholar?cites=3786803576313924977&as_sdt=2005&sciodt=0,5&hl=en	424	2021-08-09 14:39:37									188	17.09	63	3	11	… However, the steady acidification of the oceans (nicknamed the 'evil … of atmospheric CO 2 . Although it will be hard to quantify the effects separately, and indeed their synergistic behaviour, evidence gathered over the last years suggests that ocean acidification could represent …	http://www.as.wvu.edu/biology/bio463/Pelejero%20et%20al%202010%20Paleo%20perspectives%20on%20ocean%20acidification.pdf	https://scholar.google.com/scholar?q=related:cc1eEMptjTQJ:scholar.google.com/&scioq=ocean+acidification+fish+behaviour&hl=en&as_sdt=0,5&as_ylo=2009&as_yhi=2018&as_vis=1
28	CD MacLeod, R Poulin	Differential tolerances to ocean acidification by parasites that share the same host	2015	International Journal for Parasitology	Elsevier	https://www.sciencedirect.com/science/article/pii/S0020751915000545	https://scholar.google.com/scholar?cites=4173049158248983480&as_sdt=2005&sciodt=0,5&hl=en	425	2021-08-09 14:39:37									28	4.67	14	2	6	… The current average pH of surface ocean waters is 8.1, and is predicted to fall to … pH is caused by an increased uptake of carbon dioxide (CO 2 ) by oceanic surface waters … effects of OA on cercarial longevity in accordance with the best practice acidification techniques outlined …	https://www.otago.ac.nz/parasitegroup/PDF%20papers/MacLeodPoulin2015-IJP.pdf	https://scholar.google.com/scholar?q=related:uGusgxmm6TkJ:scholar.google.com/&scioq=ocean+acidification+fish+behaviour&hl=en&as_sdt=0,5&as_ylo=2009&as_yhi=2018&as_vis=1
62	A Heenan, R Pomeroy, J Bell, PL Munday, W Cheung…	A climate-informed, ecosystem approach to fisheries management	2015	Marine Policy	Elsevier	https://www.sciencedirect.com/science/article/pii/S0308597X15000676	https://scholar.google.com/scholar?cites=5992974158201703793&as_sdt=2005&sciodt=0,5&hl=en	426	2021-08-09 14:39:37	HTML								62	10.33	10	6	6		https://www.sciencedirect.com/science/article/pii/S0308597X15000676	https://scholar.google.com/scholar?q=related:cU21pz5SK1MJ:scholar.google.com/&scioq=ocean+acidification+fish+behaviour&hl=en&as_sdt=0,5&as_ylo=2009&as_yhi=2018&as_vis=1
14	Y Wang, M Hu, F Wu, D Storch, HO Pörtner	Elevated pCO2 affects feeding behavior and acute physiological response of the brown crab Cancer pagurus	2018	Frontiers in physiology	frontiersin.org	https://www.frontiersin.org/articles/10.3389/fphys.2018.01164/full	https://scholar.google.com/scholar?cites=15751705294968340268&as_sdt=2005&sciodt=0,5&hl=en	427	2021-08-09 14:39:37	HTML								14	4.67	3	5	3	… The most immediate physiological responses to ocean acidification (OA) in marine crustaceans are best … So far, seawater acidification has been shown to alter the behavioral responses of … tanks (210 l) to provide experimental treatment conditions according to oceanic CO 2 …	https://www.frontiersin.org/articles/10.3389/fphys.2018.01164/full	https://scholar.google.com/scholar?q=related:LD86eYJMmdoJ:scholar.google.com/&scioq=ocean+acidification+fish+behaviour&hl=en&as_sdt=0,5&as_ylo=2009&as_yhi=2018&as_vis=1
34	RE Kim	Is a new multilateral environmental agreement on ocean acidification necessary?	2012	Review of European Community & International …	Wiley Online Library	https://onlinelibrary.wiley.com/doi/abs/10.1111/reel.12000.x	https://scholar.google.com/scholar?cites=3223216228057896386&as_sdt=2005&sciodt=0,5&hl=en	428	2021-08-09 14:39:37		10.1111/reel.12000.x							34	3.78	34	1	9	… The issue of ocean acidification is closely related to climate change through the global carbon cycle … The oceans' exchange of carbon with the atmosphere is largely driven by the difference in the partial pressure of CO 2 between the atmosphere and the surface ocean water; a …	https://www.researchgate.net/profile/Rakhyun-Kim-2/publication/256043173_Is_a_New_Multilateral_Environmental_Agreement_on_Ocean_Acidification_Necessary/links/59ee81fbaca272029ddf71f8/Is-a-New-Multilateral-Environmental-Agreement-on-Ocean-Acidification-Necessary.pdf	https://scholar.google.com/scholar?q=related:wlWqAxUquywJ:scholar.google.com/&scioq=ocean+acidification+fish+behaviour&hl=en&as_sdt=0,5&as_ylo=2009&as_yhi=2018&as_vis=1
44	R Rosa, JR Paula, E Sampaio, M Pimentel, AR Lopes…	Neuro-oxidative damage and aerobic potential loss of sharks under elevated CO2 and warming	2016	Marine Biology	Springer	https://link.springer.com/content/pdf/10.1007/s00227-016-2898-7.pdf	https://scholar.google.com/scholar?cites=4425313871287999156&as_sdt=2005&sciodt=0,5&hl=en	429	2021-08-09 14:39:37		10.1007/s00227-016-2898-7							44	8.8	7	6	5	… tory fish exert a crucial top-down force on coastal and oceanic communities, and … substrate; cytotoxicity), especially under the expected chronic conditions of tomor- row's oceans … By assessing interspecific differences in shark vulnerabil- ity to ocean acidification and warming, we …	https://www.researchgate.net/profile/Miguel-Guerreiro-8/publication/301623215_Neuro-oxidative_damage_and_aerobic_potential_loss_of_sharks_under_elevated_CO2_and_warming/links/572088f108aed056fa24484c/Neuro-oxidative-damage-and-aerobic-potential-loss-of-sharks-under-elevated-CO2-and-warming.pdf	https://scholar.google.com/scholar?q=related:tNq6BYXfaT0J:scholar.google.com/&scioq=ocean+acidification+fish+behaviour&hl=en&as_sdt=0,5&as_ylo=2009&as_yhi=2018&as_vis=1
0	P Domenici, B Allan, MI McCormick, PL Munday	Elevated carbon dioxide affects behavioural lateralization in		Citeseer		https://citeseerx.ist.psu.edu/viewdoc/download?doi=10.1.1.701.3673&rep=rep1&type=pdf		430	2021-08-09 14:39:37	PDF								0	0	0	4		… formance in a number of cognitive tasks and anti-predator behaviours, it is possible that a loss of lateralization could increase the vulner- ability of larval fishes to predation … Keywords: ocean acidification; climate change; brain function; lateralization; larval fish; coral reef …	https://citeseerx.ist.psu.edu/viewdoc/download?doi=10.1.1.701.3673&rep=rep1&type=pdf
1	U Riebesell	A steep learning curve	2013	Nature Geoscience	nature.com	https://www.nature.com/articles/ngeo1690	https://scholar.google.com/scholar?cites=16730298085851283636&as_sdt=2005&sciodt=0,5&hl=en	431	2021-08-09 14:39:37									1	0.13	1	1	8	… with other changes such as ocean warming and a loss of oceanic oxygen, and … Even though many uncertainties about the impacts of ocean acidification on marine life remain, we now … in marine ecosystems and biodiversity will occur within our lifetimes, if the oceans continue to …		https://scholar.google.com/scholar?q=related:tECQ2Xf1LegJ:scholar.google.com/&scioq=ocean+acidification+fish+behaviour&hl=en&as_sdt=0,5&as_ylo=2009&as_yhi=2018&as_vis=1
99	YS Appelhans, J Thomsen, C Pansch…	Sour times: seawater acidification effects on growth, feeding behaviour and acid–base status of Asterias rubens and Carcinus maenas	2012	Marine Ecology …	int-res.com	https://www.int-res.com/abstracts/meps/v459/p85-98/	https://scholar.google.com/scholar?cites=14823661184450281202&as_sdt=2005&sciodt=0,5&hl=en	432	2021-08-09 14:39:37									99	11	25	4	9	… Until the end of the century, oceanic pH decreases of 0.3 to 0.4 units (equivalent to … Research to date has focused mainly on pelagic open ocean conditions and may be of little … and extra- cellular fluid buffering capacity, may be less sensitive to seawater acidification than less …	https://www.int-res.com/articles/meps_oa/m459p085.pdf	https://scholar.google.com/scholar?q=related:8r7n4U45uM0J:scholar.google.com/&scioq=ocean+acidification+fish+behaviour&hl=en&as_sdt=0,5&as_ylo=2009&as_yhi=2018&as_vis=1
47	C Goodwin, R Rodolfo‐Metalpa, B Picton…	Effects of ocean acidification on sponge communities	2014	Marine …	Wiley Online Library	https://onlinelibrary.wiley.com/doi/abs/10.1111/maec.12093	https://scholar.google.com/scholar?cites=15539555870000286564&as_sdt=2005&sciodt=0,5&hl=en	433	2021-08-09 14:39:37		10.1111/maec.12093							47	6.71	12	4	7	… The oceans are a major sink for CO2 and have absorbed approximately half of all anthropogenic emis- sions (Sabine et … Ocean acidification effect on sponge communities … CS, Wallace DWR, Tilbrook B., Millero FJ, Peng TH, Kozyr A., Ono R., Rios AF (2004) The oceanic sink for …	https://onlinelibrary.wiley.com/doi/pdf/10.1111/maec.12093	https://scholar.google.com/scholar?q=related:ZAu0TruXp9cJ:scholar.google.com/&scioq=ocean+acidification+fish+behaviour&hl=en&as_sdt=0,5&as_ylo=2009&as_yhi=2018&as_vis=1
218	N Bednaršek, RA Feely, JCP Reum…	Limacina helicina shell dissolution as an indicator of declining habitat suitability owing to ocean acidification in the California Current Ecosystem	2014	… of the Royal …	royalsocietypublishing.org	https://royalsocietypublishing.org/doi/abs/10.1098/rspb.2014.0123	https://scholar.google.com/scholar?cites=12365283952070343657&as_sdt=2005&sciodt=0,5&hl=en	434	2021-08-09 14:39:37		10.1098/rspb.2014.0123							218	31.14	55	4	7	… National Oceanic and Atmospheric Administration (NOAA), Pacific Marine Environmental Laboratory (PMEL), 7600 Sand Point … since the beginning of the industrial era [1,2]. The oceans have taken … the shelf break in the pre-industrial era, and contemporary ocean source-waters …	https://royalsocietypublishing.org/doi/pdf/10.1098/rspb.2014.0123	https://scholar.google.com/scholar?q=related:6bv9hT1QmqsJ:scholar.google.com/&scioq=ocean+acidification+fish+behaviour&hl=en&as_sdt=0,5&as_ylo=2009&as_yhi=2018&as_vis=1
46	N Dorey, F Melzner, S Martin, F Oberhänsli, JL Teyssié…	Ocean acidification and temperature rise: effects on calcification during early development of the cuttlefish Sepia officinalis	2013	Marine Biology	Springer	https://link.springer.com/article/10.1007/s00227-012-2059-6	https://scholar.google.com/scholar?cites=15329921728594165791&as_sdt=2005&sciodt=0,5&hl=en	435	2021-08-09 14:39:37		10.1007/s00227-012-2059-6							46	5.75	8	6	8	… Highly mobile and active marine organisms (teleost fish, cephalopods and many brachyuran … ATP-dependent pumps, may be energetically costly to maintain in acidified conditions (Hu … Yet, ocean acidification will act simultaneous with other climate-related variables, including a …	https://hal.archives-ouvertes.fr/docs/00/85/57/50/PDF/Dorey_et_al._2012_MARBIOL.pdf	https://scholar.google.com/scholar?q=related:H8BlO5fSvtQJ:scholar.google.com/&scioq=ocean+acidification+fish+behaviour&hl=en&as_sdt=0,5&as_ylo=2009&as_yhi=2018&as_vis=1
13	C Zakroff, TA Mooney, C Wirth	Ocean acidification responses in paralarval squid swimming behavior using a novel 3D tracking system	2018	Hydrobiologia	Springer	https://link.springer.com/article/10.1007/s10750-017-3342-9	https://scholar.google.com/scholar?cites=7643755222931146136&as_sdt=2005&sciodt=0,5&hl=en	436	2021-08-09 14:39:37		10.1007/s10750-017-3342-9							13	4.33	4	3	3	… tracking system. Download PDF. Download PDF. CEPHALOPOD ECOLOGY AND LIFE CYCLES; Published: 22 August 2017. Ocean acidification responses in paralarval squid swimming behavior using a novel 3D tracking system …	https://dspace.mit.edu/bitstream/handle/1721.1/114393/10750_2017_3342_ReferencePDF.pdf?sequence=2&isAllowed=y	https://scholar.google.com/scholar?q=related:mAXZfOASFGoJ:scholar.google.com/&scioq=ocean+acidification+fish+behaviour&hl=en&as_sdt=0,5&as_ylo=2009&as_yhi=2018&as_vis=1
54	P Calosi, S Melatunan, LM Turner, Y Artioli…	Regional adaptation defines sensitivity to future ocean acidification	2017	Nature …	nature.com	https://www.nature.com/articles/ncomms13994	https://scholar.google.com/scholar?cites=4234262251430508519&as_sdt=2005&sciodt=0,5&hl=en	437	2021-08-09 14:39:37	HTML								54	13.5	11	5	4	Regional adaptation defines sensitivity to future ocean acidification. Download PDF … In contrast, little is known about how other major global change drivers, such as ocean acidification (OA), will shape species distributions in the future …	https://www.nature.com/articles/ncomms13994	https://scholar.google.com/scholar?q=related:53dcZhUfwzoJ:scholar.google.com/&scioq=ocean+acidification+fish+behaviour&hl=en&as_sdt=0,5&as_ylo=2009&as_yhi=2018&as_vis=1
36	YS Appelhans, J Thomsen, S Opitz, C Pansch…	Juvenile sea stars exposed to acidification decrease feeding and growth with no acclimation potential	2014	Marine Ecology …	int-res.com	https://www.int-res.com/abstracts/meps/v509/p227-239/	https://scholar.google.com/scholar?cites=17933829142017032694&as_sdt=2005&sciodt=0,5&hl=en	438	2021-08-09 14:39:37									36	5.14	7	5	7	… have been reported for echinoderms and molluscs, indicating that long- term and multi-generation studies are needed for better assessment of species' vulnerability to ocean acidification (Parker et al. 2012, Dupont et al. 2013). Organisms from acidified and fluctuating regions …	http://www.int-res.com/articles/meps2014/509/m509p227.pdf	https://scholar.google.com/scholar?q=related:9kF5UJbC4fgJ:scholar.google.com/&scioq=ocean+acidification+fish+behaviour&hl=en&as_sdt=0,5&as_ylo=2009&as_yhi=2018&as_vis=1
43	P Thor, EO Oliva	Ocean acidification elicits different energetic responses in an Arctic and a boreal population of the copepod Pseudocalanus acuspes	2015	Marine Biology	Springer	https://link.springer.com/article/10.1007/s00227-015-2625-9	https://scholar.google.com/scholar?cites=11812835350488038997&as_sdt=2005&sciodt=0,5&hl=en	439	2021-08-09 14:39:37		10.1007/s00227-015-2625-9							43	7.17	22	2	6	… About one-third of emitted CO 2 is absorbed by the world's oceans (Sabine et al … Ocean models predict that this ocean acidification (OA) will continue with a further decrease of 0.4 pH … Many fish species depend on copepods for prey during their larval life (Last 1980), and fish …	https://www.researchgate.net/profile/Peter-Thor-2/publication/272093886_Ocean_acidification_elicits_different_energetic_responses_in_an_Arctic_and_a_boreal_population_of_the_copepod_Pseudocalanus_acuspes/links/54db14660cf2ba88a68f0147/Ocean-acidification-elicits-different-energetic-responses-in-an-Arctic-and-a-boreal-population-of-the-copepod-Pseudocalanus-acuspes.pdf	https://scholar.google.com/scholar?q=related:VT4ECCqf76MJ:scholar.google.com/&scioq=ocean+acidification+fish+behaviour&hl=en&as_sdt=0,5&as_ylo=2009&as_yhi=2018&as_vis=1
90	WWL Cheung, J Pinnegar, G Merino…	Review of climate change impacts on marine fisheries in the UK and Ireland	2012	Aquatic …	Wiley Online Library	https://onlinelibrary.wiley.com/doi/abs/10.1002/aqc.2248	https://scholar.google.com/scholar?cites=5641431710959674801&as_sdt=2005&sciodt=0,5&hl=en	440	2021-08-09 14:39:37		10.1002/aqc.2248							90	10	23	4	9	… Climate change and ocean acidification could have major consequences for resource availability, and in particular the interaction between fish populations and … have shown that aerobic scope (oxygen availability for metabolism) of marine fishes and invertebrates …		https://scholar.google.com/scholar?q=related:sSVgZEBkSk4J:scholar.google.com/&scioq=ocean+acidification+fish+behaviour&hl=en&as_sdt=0,5&as_ylo=2009&as_yhi=2018&as_vis=1
12	C Vila Pouca, C Gervais, J Reed, C Brown	Incubation under climate warming affects behavioral lateralisation in Port Jackson sharks	2018	Symmetry	mdpi.com	https://www.mdpi.com/298604	https://scholar.google.com/scholar?cites=1980769315673367698&as_sdt=2005&sciodt=0,5&hl=en	441	2021-08-09 14:39:37									12	4	3	4	3	… Climate change is warming the world's oceans at an unprecedented rate … current trajectory of greenhouse gas emissions is maintained [1,2]. In addition, oceanic carbon dioxide … Elevated temperatures and CO 2 levels in the ocean can significantly impair sensory functions and …	https://www.mdpi.com/2073-8994/10/6/184/pdf	https://scholar.google.com/scholar?q=related:kmS0sjIbfRsJ:scholar.google.com/&scioq=ocean+acidification+fish+behaviour&hl=en&as_sdt=0,5&as_ylo=2009&as_yhi=2018&as_vis=1
7	J Sundin, F Jutfelt	Effects of elevated carbon dioxide on male and female behavioural lateralization in a temperate goby	2018	Royal Society open science	royalsocietypublishing.org	https://royalsocietypublishing.org/doi/abs/10.1098/rsos.171550	https://scholar.google.com/scholar?cites=9070263709355007516&as_sdt=2005&sciodt=0,5&hl=en	442	2021-08-09 14:39:37		10.1098/rsos.171550							7	2.33	4	2	3	… as a significant consequence of the increasing levels of carbon dioxide occurring in the oceans … Exposure to high CO 2 affected this pattern, such that treated fish were slightly left … and consequently that of the dissolved gases in the sea, a process termed ocean acidification [1,2 …	https://royalsocietypublishing.org/doi/pdf/10.1098/rsos.171550	https://scholar.google.com/scholar?q=related:HN44j8kM4H0J:scholar.google.com/&scioq=ocean+acidification+fish+behaviour&hl=en&as_sdt=0,5&as_ylo=2009&as_yhi=2018&as_vis=1
[truncated: 553 more rows]

## Sheet: Google Scholar 2
Google scholar: "ocean acidification fish behavior"
Cites	Authors	Title	Year	Source	Publisher	ArticleURL	CitesURL	GSRank	QueryDate	Type	DOI	ISSN	CitationURL	Volume	Issue	StartPage	EndPage	ECC	CitesPerYear	CitesPerAuthor	AuthorCount	Age	Abstract	FullTextURL	RelatedURL
[truncated: 993 more rows]

## Sheet: Google Scholar 3
Google scholar: "elevated co2 fish behaviour"
Cites	Authors	Title	Year	Source	Publisher	ArticleURL	CitesURL	GSRank	QueryDate	Type	DOI	ISSN	CitationURL	Volume	Issue	StartPage	EndPage	ECC	CitesPerYear	CitesPerAuthor	AuthorCount	Age	Abstract	FullTextURL	RelatedURL
[truncated: 998 more rows]

## Sheet: Google Scholar 4
Google scholar: "elevated co2 fish behavior"
[truncated: 1,000 more rows]

## Sheet: Scopus 1
Scopus: "ocean acidification fish behaviour"
[truncated: 124 more rows]

[truncated: 9 more sheets: Scopus 2, Scopus 3, Scopus 4, Google Scholar dups removed, Scopus dups removed, All records dups removed, Incl after initial screen, Added in cited ref search, Final articles for met-analysis]
