# Supplementary material for: Meta-analysis reveals an extreme “decline effect” in the impacts of ocean acidification on fish behavior
Source: PLoS Biol. 2022 Feb 3;20(2):e3001511. doi: 10.1371/journal.pbio.3001511 (PMC8812914; doi:10.1371/journal.pbio.3001511)
Supplement: S5 Data — Data file for analysis in R. This dataset applies to the analysis titled “##### META-ANALYSIS–YEAR ONLINE–FULL DATASET” in S1 Code. (CSV) [file pbio.3001511.s006.csv]

obs	study	authors	year.print	year.online	if.at.pub	2017.if	if.group	avg.n	species	climate	cue	cue.type	life.stage	ctrl.n	ctrl.mean	ctrl.sd	oa.n	oa.mean	oa.sd
1	a1	Munday et al	2009	2010	9.432	9.504	J	27	Amphiprion percula	Trop	Yes	Habitat	Larvae	26	94.129	2.9931	46	72.789	13.273
2	a1	Munday et al	2009	2010	9.432	9.504	J		Amphiprion percula	Trop	Yes	Habitat	Larvae	20	0.783	3.5017	46	83.562	10.6211
3	a1	Munday et al	2009	2010	9.432	9.504	J		Amphiprion percula	Trop	Yes	Habitat	Larvae	20	46.38	14.0023	46	71.429	13.273
4	a1	Munday et al	2009	2010	9.432	9.504	J		Amphiprion percula	Trop	Yes	Habitat	Larvae	10	98.826	1.8563	16	88.258	7.044
5	a1	Munday et al	2009	2010	9.432	9.504	J		Amphiprion percula	Trop	Yes	Kin	Larvae	30	0.912	2.996	20	99.818	0.0045
6	a1	Munday et al	2009	2010	9.432	9.504	J		Amphiprion percula	Trop	Yes	Kin	Larvae	30	90.876	3.9984	20	99.818	0.0045
7	a1	Munday et al	2009	2010	9.432	9.504	J		Amphiprion percula	Trop	Yes	Kin	Larvae	30	96.35	3.9984	20	49.635	2.4463
8	a2	Dixson et al	2010	2010	10.318	9.137	K	15	Amphiprion percula	Trop	Yes	Predator	Larvae	45	9.647	10.6459	45	7.937	7.0973
9	a2	Dixson et al	2010	2010	10.318	9.137	K		Amphiprion percula	Trop	Yes	Predator	Larvae	45	10.064	0.0067	45	10.582	7.0973
10	a2	Dixson et al	2010	2010	10.318	9.137	K		Amphiprion percula	Trop	Yes	Predator	Larvae	45	14.054	3.6291	45	14.516	3.609
11	a2	Dixson et al	2010	2010	10.318	9.137	K		Amphiprion percula	Trop	Yes	Predator	Larvae	45	12.973	10.8807	45	1.613	0.0007
12	a2	Dixson et al	2010	2010	10.318	9.137	K		Amphiprion percula	Trop	Yes	Predator	Larvae	45	11.111	7.0973	45	11.111	0.0067
13	a2	Dixson et al	2010	2010	10.318	9.137	K		Amphiprion percula	Trop	Yes	Predator	Larvae	45	10.582	0.0007	45	8.993	7.0973
14	a2	Dixson et al	2010	2010	10.318	9.137	K		Amphiprion percula	Trop	Yes	Predator	Larvae	45	0.0001	0.0007	45	99.9999	0.0007
15	a2	Dixson et al	2010	2010	10.318	9.137	K		Amphiprion percula	Trop	Yes	Predator	Larvae	45	0.0001	0.0007	45	99.9999	0.0007
16	a2	Dixson et al	2010	2010	10.318	9.137	K		Amphiprion percula	Trop	Yes	Predator	Larvae	45	50.27	0.0007	45	99.9999	0.0007
17	a2	Dixson et al	2010	2010	10.318	9.137	K		Amphiprion percula	Trop	Yes	Predator	Larvae	45	50.811	0.0007	45	99.9999	0.0007
18	a2	Dixson et al	2010	2010	10.318	9.137	K		Amphiprion percula	Trop	Yes	Predator	Larvae	45	0.0001	0.0007	45	49.206	3.5486
19	a2	Dixson et al	2010	2010	10.318	9.137	K		Amphiprion percula	Trop	Yes	Predator	Larvae	45	0.0001	0.0007	45	49.206	0.0007
20	a3	Munday et al	2010	2010	9.771	9.504	J	18	Amphiprion percula	Trop	Yes	Predator	Larvae	22	11.899	2.025	22	9.873	1.772
21	a3	Munday et al	2010	2010	9.771	9.504	J		Amphiprion percula	Trop	Yes	Predator	Larvae	22	11.899	2.025	22	14.177	2.785
22	a3	Munday et al	2010	2010	9.771	9.504	J		Amphiprion percula	Trop	Yes	Predator	Larvae	22	11.899	2.025	22	18.481	1.772
23	a3	Munday et al	2010	2010	9.771	9.504	J		Amphiprion percula	Trop	Yes	Predator	Larvae	22	11.646	2.532	22	12.658	4.304
24	a3	Munday et al	2010	2010	9.771	9.504	J		Amphiprion percula	Trop	Yes	Predator	Larvae	22	11.646	2.532	22	15.443	4.304
25	a3	Munday et al	2010	2010	9.771	9.504	J		Amphiprion percula	Trop	Yes	Predator	Larvae	22	11.646	2.532	22	82.785	1.772
26	a3	Munday et al	2010	2010	9.771	9.504	J		Amphiprion percula	Trop	Yes	Predator	Larvae	22	11.392	2.278	22	12.152	2.532
27	a3	Munday et al	2010	2010	9.771	9.504	J		Amphiprion percula	Trop	Yes	Predator	Larvae	22	11.392	2.278	22	22.025	4.304
28	a3	Munday et al	2010	2010	9.771	9.504	J		Amphiprion percula	Trop	Yes	Predator	Larvae	22	11.392	2.278	22	83.038	4.81
29	a3	Munday et al	2010	2010	9.771	9.504	J		Amphiprion percula	Trop	Yes	Predator	Larvae	20	9.62	3.038	20	11.646	2.278
30	a3	Munday et al	2010	2010	9.771	9.504	J		Amphiprion percula	Trop	Yes	Predator	Larvae	20	9.62	3.038	20	44.051	32.658
31	a3	Munday et al	2010	2010	9.771	9.504	J		Amphiprion percula	Trop	Yes	Predator	Larvae	20	9.62	3.038	20	87.848	3.291
32	a3	Munday et al	2010	2010	9.771	9.504	J		Amphiprion percula	Trop	Yes	Predator	Larvae	20	11.899	3.038	20	11.139	2.785
33	a3	Munday et al	2010	2010	9.771	9.504	J		Amphiprion percula	Trop	Yes	Predator	Larvae	20	11.899	3.038	20	30.633	28.101
34	a3	Munday et al	2010	2010	9.771	9.504	J		Amphiprion percula	Trop	Yes	Predator	Larvae	20	11.899	3.038	20	87.595	3.038
35	a3	Munday et al	2010	2010	9.771	9.504	J		Amphiprion percula	Trop	Yes	Predator	Larvae	22	9.62	2.278	22	8.861	3.797
36	a3	Munday et al	2010	2010	9.771	9.504	J		Amphiprion percula	Trop	Yes	Predator	Larvae	22	9.62	2.278	22	41.519	35.949
37	a3	Munday et al	2010	2010	9.771	9.504	J		Amphiprion percula	Trop	Yes	Predator	Larvae	22	9.62	2.278	22	87.089	4.051
38	a3	Munday et al	2010	2010	9.771	9.504	J		Amphiprion percula	Trop	Yes	Predator	Larvae	18	0.0001	0.0001	22	0.0001	0.0001
39	a3	Munday et al	2010	2010	9.771	9.504	J		Amphiprion percula	Trop	Yes	Predator	Larvae	18	0.0001	0.0001	22	43.544	42.532
40	a3	Munday et al	2010	2010	9.771	9.504	J		Amphiprion percula	Trop	Yes	Predator	Larvae	18	0.0001	0.0001	22	98.481	2.532
41	a3	Munday et al	2010	2010	9.771	9.504	J		Amphiprion percula	Trop	Yes	Predator	Larvae	25	0.0001	0.0001	25	0.0001	0.0001
42	a3	Munday et al	2010	2010	9.771	9.504	J		Amphiprion percula	Trop	Yes	Predator	Larvae	25	0.0001	0.0001	25	44.337	42.892
43	a3	Munday et al	2010	2010	9.771	9.504	J		Amphiprion percula	Trop	Yes	Predator	Larvae	25	0.0001	0.0001	25	93.735	4.337
44	a3	Munday et al	2010	2010	9.771	9.504	J		Amphiprion percula	Trop	Yes	Predator	Larvae	10	0.0001	0.0001	10	0.0001	0.0001
45	a3	Munday et al	2010	2010	9.771	9.504	J		Amphiprion percula	Trop	Yes	Predator	Larvae	10	0.0001	0.0001	10	0.0001	0.0001
46	a3	Munday et al	2010	2010	9.771	9.504	J		Amphiprion percula	Trop	Yes	Predator	Larvae	10	0.0001	0.0001	10	0.563	0.563
47	a3	Munday et al	2010	2010	9.771	9.504	J		Amphiprion percula	Trop	Yes	Predator	Larvae	10	0.0001	0.0001	10	0.0001	0.0001
48	a3	Munday et al	2010	2010	9.771	9.504	J		Amphiprion percula	Trop	Yes	Predator	Larvae	10	0.0001	0.0001	10	7.324	20.563
49	a3	Munday et al	2010	2010	9.771	9.504	J		Amphiprion percula	Trop	Yes	Predator	Larvae	10	0.0001	0.0001	10	79.437	7.042
50	a3	Munday et al	2010	2010	9.771	9.504	J		Amphiprion percula	Trop	Yes	Predator	Larvae	10	0.0001	0.0001	10	0.0001	0.0001
51	a3	Munday et al	2010	2010	9.771	9.504	J		Amphiprion percula	Trop	Yes	Predator	Larvae	10	0.0001	0.0001	10	12.394	16.338
52	a3	Munday et al	2010	2010	9.771	9.504	J		Amphiprion percula	Trop	Yes	Predator	Larvae	10	0.0001	0.0001	10	86.479	5.07
53	a3	Munday et al	2010	2010	9.771	9.504	J		Amphiprion percula	Trop	Yes	Predator	Larvae	10	0.0001	0.0001	10	0.0001	0.0001
54	a3	Munday et al	2010	2010	9.771	9.504	J		Amphiprion percula	Trop	Yes	Predator	Larvae	10	0.0001	0.0001	10	48.187	40.933
55	a3	Munday et al	2010	2010	9.771	9.504	J		Amphiprion percula	Trop	Yes	Predator	Larvae	10	0.0001	0.0001	10	89.119	2.073
56	a3	Munday et al	2010	2010	9.771	9.504	J		Pomacentrus wardi	Trop	Yes	Predator	Larvae	10	1.972	3.662	10	3.944	3.169
57	a3	Munday et al	2010	2010	9.771	9.504	J		Pomacentrus wardi	Trop	Yes	Predator	Larvae	10	1.972	3.662	10	2.817	2.254
58	a3	Munday et al	2010	2010	9.771	9.504	J		Pomacentrus wardi	Trop	Yes	Predator	Larvae	10	1.972	3.662	10	1.69	8.451
59	a3	Munday et al	2010	2010	9.771	9.504	J		Pomacentrus wardi	Trop	Yes	Predator	Larvae	10	3.099	3.944	10	5.07	5.07
60	a3	Munday et al	2010	2010	9.771	9.504	J		Pomacentrus wardi	Trop	Yes	Predator	Larvae	10	3.099	3.944	10	5.07	39.437
61	a3	Munday et al	2010	2010	9.771	9.504	J		Pomacentrus wardi	Trop	Yes	Predator	Larvae	10	3.099	3.944	10	85.634	16.056
62	a3	Munday et al	2010	2010	9.771	9.504	J		Pomacentrus wardi	Trop	Yes	Predator	Larvae	17	1.972	1.69	10	6.479	3.944
63	a3	Munday et al	2010	2010	9.771	9.504	J		Pomacentrus wardi	Trop	Yes	Predator	Larvae	17	1.972	1.69	10	63.099	42.254
64	a3	Munday et al	2010	2010	9.771	9.504	J		Pomacentrus wardi	Trop	Yes	Predator	Larvae	17	1.972	1.69	17	91.831	14.085
65	a3	Munday et al	2010	2010	9.771	9.504	J		Pomacentrus wardi	Trop	Yes	Predator	Larvae	20	1.69	1.127	10	4.167	2.604
66	a3	Munday et al	2010	2010	9.771	9.504	J		Pomacentrus wardi	Trop	Yes	Predator	Larvae	20	1.69	1.127	109	48.438	45.312
67	a3	Munday et al	2010	2010	9.771	9.504	J		Pomacentrus wardi	Trop	Yes	Predator	Larvae	20	1.69	1.127	20	93.229	5.208
68	a4	Cripps et al	2011	2011	4.092	2.766	E	9	Pseudochromis fuscus	Trop	Yes	Predator	Adult	10	0.59	0.098	10	0.398	0.1202
69	a4	Cripps et al	2011	2011	4.092	2.766	E		Pseudochromis fuscus	Trop	Yes	Predator	Adult	10	0.59	0.098	14	0.412	0.1422
70	a4	Cripps et al	2011	2011	4.092	2.766	E		Pseudochromis fuscus	Trop	No	-	Adult	10	140	43.1936	8	143.415	117.4449
71	a4	Cripps et al	2011	2011	4.092	2.766	E		Pseudochromis fuscus	Trop	No	-	Adult	10	140	43.1936	7	269.756	154.5283
72	a4	Cripps et al	2011	2011	4.092	2.766	E		Pseudochromis fuscus	Trop	No	-	Adult	9	71.078	73.6305	7	172.794	97.271
73	a4	Cripps et al	2011	2011	4.092	2.766	E		Pseudochromis fuscus	Trop	No	-	Adult	9	71.078	73.6305	7	115.196	100.5121
74	a4	Cripps et al	2011	2011	4.092	2.766	E		Pseudochromis fuscus	Trop	No	-	Adult	10	228.571	127.9964	8	290.476	289.7733
75	a4	Cripps et al	2011	2011	4.092	2.766	E		Pseudochromis fuscus	Trop	No	-	Adult	10	228.571	127.9964	7	378.571	208.7662
76	a4	Cripps et al	2011	2011	4.092	2.766	E		Pseudochromis fuscus	Trop	No	-	Adult	9	21.238	12.9685	7	8.168	7.4663
77	a4	Cripps et al	2011	2011	4.092	2.766	E		Pseudochromis fuscus	Trop	No	-	Adult	9	21.238	12.6807	7	21.535	15.3242
78	a5	Ferrari et al	2011	2011	17.557	9.137	K	18	Pomacentrus moluccensis	Trop	Yes	Prey	Adult	18	19.296	31.981	14	25.025	32.7171
79	a5	Ferrari et al	2011	2011	17.557	9.137	K		Pomacentrus amboinensis	Trop	Yes	Prey	Adult	18	33.467	37.0977	14	25.93	27.0746
80	a5	Ferrari et al	2011	2011	17.557	9.137	K		Pomacentrus nagasakiensis	Trop	Yes	Prey	Adult	18	18.392	34.5393	14	28.04	28.2046
81	a5	Ferrari et al	2011	2011	17.557	9.137	K		Pomacentrus chrysurus	Trop	Yes	Prey	Adult	18	28.643	44.7726	14	21.106	24.8184
82	a5	Ferrari et al	2011	2011	17.557	9.137	K		Pomacentrus moluccensis	Trop	Yes	Prey	Adult	20	7.692	17.8885	20	41.615	59.1708
83	a5	Ferrari et al	2011	2011	17.557	9.137	K		Pomacentrus amboinensis	Trop	Yes	Prey	Adult	20	18.231	31.6493	20	31.154	55.043
84	a5	Ferrari et al	2011	2011	17.557	9.137	K		Pomacentrus nagasakiensis	Trop	Yes	Prey	Adult	20	37.923	50.9153	20	10.846	32.906
85	a5	Ferrari et al	2011	2011	17.557	9.137	K		Pomacentrus chrysurus	Trop	Yes	Prey	Adult	20	36.077	49.5378	20	14.538	35.7771
86	a6	Ferrari et al	2011	2011	6.862	8.997	I	20	Pomacentrus nagasakiensis	Trop	Yes	Predator	Juvenile	20	0.511	0.1386	20	0.355	0.2504
87	a6	Ferrari et al	2011	2011	6.862	8.997	I		Pomacentrus nagasakiensis	Trop	Yes	Predator	Juvenile	20	0.511	0.1386	20	0.294	0.2415
88	a6	Ferrari et al	2011	2011	6.862	8.997	I		Pomacentrus moluccensis	Trop	Yes	Predator	Juvenile	20	0.408	0.1476	20	0.182	0.3086
89	a6	Ferrari et al	2011	2011	6.862	8.997	I		Pomacentrus moluccensis	Trop	Yes	Predator	Juvenile	20	0.408	0.1476	20	-0.015	0.2504
90	a6	Ferrari et al	2011	2011	6.862	8.997	I		Pomacentrus chrysurus	Trop	Yes	Predator	Juvenile	20	0.501	0.0805	20	0.222	0.3801
91	a6	Ferrari et al	2011	2011	6.862	8.997	I		Pomacentrus chrysurus	Trop	Yes	Predator	Juvenile	20	0.501	0.0447	20	-0.092	0.2057
92	a6	Ferrari et al	2011	2011	6.862	8.997	I		Pomacentrus amboinensis	Trop	Yes	Predator	Juvenile	20	0.426	0.2147	20	0.018	0.3399
93	a6	Ferrari et al	2011	2011	6.862	8.997	I		Pomacentrus amboinensis	Trop	Yes	Predator	Juvenile	20	0.426	0.2147	20	-0.081	0.2191
94	a7	Simpson et al	2011	2011	3.762	3.345	D	26	Amphiprion percula	Trop	Yes	Auditory	Juvenile	30	0.276	0.2848	13	0.586	0.3786
95	a7	Simpson et al	2011	2011	3.762	3.345	D		Amphiprion percula	Trop	Yes	Auditory	Juvenile	30	0.276	0.2848	21	0.645	0.3483
96	a7	Simpson et al	2011	2011	3.762	3.345	D		Amphiprion percula	Trop	Yes	Auditory	Juvenile	30	0.276	0.2848	30	0.602	0.3396
97	a8	Devine et al	2012	2011	3.412	3.127	D	25	Cheilodipterus quinquelineatus	Trop	Yes	Habitat	Adult	27	63.881	3.7758	23	38.507	8.5893
98	a8	Devine et al	2012	2011	3.412	3.127	D		Cheilodipterus quinquelineatus	Trop	Yes	Habitat	Adult	27	63.881	3.7758	22	38.507	7.1388
99	a8	Devine et al	2012	2011	3.412	3.127	D		Cheilodipterus quinquelineatus	Trop	Yes	Habitat	Adult	27	63.881	6.2042	22	43.284	1.4024
100	a9	Devine et al	2012	2011	3.878	3.095	D	15	Pomacentrus moluccensis	Trop	Yes	Habitat	Larvae	15	74.39	0.0237	15	62.195	14.3011
101	a9	Devine et al	2012	2011	3.878	3.095	D		Pomacentrus moluccensis	Trop	Yes	Habitat	Larvae	15	74.39	12.6734	15	61.943	8.5788
102	a9	Devine et al	2012	2011	3.878	3.095	D		Pomacentrus moluccensis	Trop	Yes	Habitat	Larvae	15	65.854	49.6341	15	58.537	49.6341
103	a9	Devine et al	2012	2011	3.878	3.095	D		Pomacentrus moluccensis	Trop	Yes	Habitat	Larvae	15	65.854	49.6341	15	62.805	39.704
104	a9	Devine et al	2012	2011	3.878	3.095	D		Pomacentrus moluccensis	Trop	Yes	Habitat	Larvae	15	48.171	39.704	15	59.146	29.774
105	a9	Devine et al	2012	2011	3.878	3.095	D		Pomacentrus moluccensis	Trop	Yes	Habitat	Larvae	15	48.171	39.704	15	73.78	29.774
106	a9	Devine et al	2012	2011	3.878	3.095	D		Pomacentrus amboinensis	Trop	Yes	Habitat	Larvae	15	64.375	50.8713	15	61.25	40.6971
107	a9	Devine et al	2012	2011	3.878	3.095	D		Pomacentrus amboinensis	Trop	Yes	Habitat	Larvae	15	64.375	50.8713	15	56.25	30.5228
108	a9	Devine et al	2012	2011	3.878	3.095	D		Pomacentrus amboinensis	Trop	Yes	Habitat	Larvae	15	62.5	50.8713	15	58.125	40.6971
109	a9	Devine et al	2012	2011	3.878	3.095	D		Pomacentrus amboinensis	Trop	Yes	Habitat	Larvae	15	62.5	50.8713	15	49.375	61.0456
110	a9	Devine et al	2012	2011	3.878	3.095	D		Pomacentrus amboinensis	Trop	Yes	Habitat	Larvae	15	61.25	50.8713	15	46.875	40.6971
111	a9	Devine et al	2012	2011	3.878	3.095	D		Pomacentrus amboinensis	Trop	Yes	Habitat	Larvae	15	61.25	50.8713	15	56.875	40.6971
112	a9	Devine et al	2012	2011	3.878	3.095	D		Pomacentrus chrysurus	Trop	Yes	Habitat	Larvae	15	43.114	58.4898	15	39.521	48.7388
113	a9	Devine et al	2012	2011	3.878	3.095	D		Pomacentrus chrysurus	Trop	Yes	Habitat	Larvae	15	43.114	58.4898	15	36.527	38.9878
114	a9	Devine et al	2012	2011	3.878	3.095	D		Pomacentrus chrysurus	Trop	Yes	Habitat	Larvae	15	37.126	48.7388	15	41.317	48.7388
115	a9	Devine et al	2012	2011	3.878	3.095	D		Pomacentrus chrysurus	Trop	Yes	Habitat	Larvae	15	37.126	48.7388	15	67.066	29.2368
116	a9	Devine et al	2012	2011	3.878	3.095	D		Pomacentrus chrysurus	Trop	Yes	Habitat	Larvae	15	44.311	38.9878	15	46.707	48.7388
117	a9	Devine et al	2012	2011	3.878	3.095	D		Pomacentrus chrysurus	Trop	Yes	Habitat	Larvae	15	44.311	38.9878	15	58.683	48.7388
118	a10	Domenici et al	2012	2011	3.762	3.345	D	69	Neopomacentrus azysron	Trop	No	-	Larvae	70	46.829	30.6134	68	29.122	24.1367
119	a11	Ferrari et al	2012	2012	3.73	2.766	D	17	Pomacentrus amboinensis	Trop	No	-	Juvenile	16	-7.622	14.44	16	-0.401	9.628
120	a11	Ferrari et al	2012	2012	3.73	2.766	D		Pomacentrus amboinensis	Trop	Yes	Predator	Juvenile	16	-8.625	13.64	16	-2.006	14.44
121	a11	Ferrari et al	2012	2012	3.73	2.766	D		Pomacentrus amboinensis	Trop	No	-	Juvenile	16	3.009	13.64	16	-4.613	12.036
122	a11	Ferrari et al	2012	2012	3.73	2.766	D		Pomacentrus amboinensis	Trop	Yes	Predator	Juvenile	16	-61.576	14.44	16	-2.206	21.66
123	a11	Ferrari et al	2012	2012	3.73	2.766	D		Pomacentrus amboinensis	Trop	No	-	Juvenile	16	-0.528	10.556	16	-3.519	11.26
124	a11	Ferrari et al	2012	2012	3.73	2.766	D		Pomacentrus amboinensis	Trop	Yes	Predator	Juvenile	16	-6.334	9.852	16	-1.584	8.444
125	a11	Ferrari et al	2012	2012	3.73	2.766	D		Pomacentrus amboinensis	Trop	No	-	Juvenile	16	-4.927	11.26	16	-2.815	8.444
126	a11	Ferrari et al	2012	2012	3.73	2.766	D		Pomacentrus amboinensis	Trop	Yes	Predator	Juvenile	16	-45.044	19.004	16	-1.232	19.708
127	a11	Ferrari et al	2012	2012	3.73	2.766	D		Pomacentrus amboinensis	Trop	No	-	Juvenile	16	0.179	1.156	16	-0.138	0.716
128	a11	Ferrari et al	2012	2012	3.73	2.766	D		Pomacentrus amboinensis	Trop	Yes	Predator	Juvenile	16	-0.441	1.708	16	0.262	0.44
129	a11	Ferrari et al	2012	2012	3.73	2.766	D		Pomacentrus amboinensis	Trop	No	-	Juvenile	16	-0.069	0.828	16	0.179	0.384
130	a11	Ferrari et al	2012	2012	3.73	2.766	D		Pomacentrus amboinensis	Trop	Yes	Predator	Juvenile	16	-2.687	1.212	16	0.193	0.828
131	a11	Ferrari et al	2012	2012	3.73	2.766	D		Pomacentrus amboinensis	Trop	No	-	Juvenile	17	-2.281	10.1263	17	-4.211	15.1895
132	a11	Ferrari et al	2012	2012	3.73	2.766	D		Pomacentrus amboinensis	Trop	Yes	Predator	Juvenile	17	-0.877	8.6791	17	-10.351	18.0839
133	a11	Ferrari et al	2012	2012	3.73	2.766	D		Pomacentrus amboinensis	Trop	No	-	Juvenile	17	-0.877	5.7888	17	-1.404	8.6791
134	a11	Ferrari et al	2012	2012	3.73	2.766	D		Pomacentrus amboinensis	Trop	Yes	Predator	Juvenile	17	-45.965	21.6999	17	-4.912	12.2951
135	a11	Ferrari et al	2012	2012	3.73	2.766	D		Pomacentrus amboinensis	Trop	No	-	Juvenile	17	-6	13.9155	17	-7	16.4924
136	a11	Ferrari et al	2012	2012	3.73	2.766	D		Pomacentrus amboinensis	Trop	Yes	Predator	Juvenile	17	-4.875	9.7924	17	-9	15.977
137	a11	Ferrari et al	2012	2012	3.73	2.766	D		Pomacentrus amboinensis	Trop	No	-	Juvenile	17	-2.25	4.6385	17	1.75	12.8847
138	a11	Ferrari et al	2012	2012	3.73	2.766	D		Pomacentrus amboinensis	Trop	Yes	Predator	Juvenile	17	-29.75	17.5232	17	-1.5	12.8847
139	a11	Ferrari et al	2012	2012	3.73	2.766	D		Pomacentrus amboinensis	Trop	No	-	Juvenile	17	-0.126	0.7092	17	-0.252	1.1339
140	a11	Ferrari et al	2012	2012	3.73	2.766	D		Pomacentrus amboinensis	Trop	Yes	Predator	Juvenile	17	-0.057	0.4247	17	-0.436	0.9937
141	a11	Ferrari et al	2012	2012	3.73	2.766	D		Pomacentrus amboinensis	Trop	No	-	Juvenile	17	0.195	0.569	17	-0.057	0.6638
142	a11	Ferrari et al	2012	2012	3.73	2.766	D		Pomacentrus amboinensis	Trop	Yes	Predator	Juvenile	17	-1.995	1.039	17	0.195	0.8988
143	a11	Ferrari et al	2012	2012	3.73	2.766	D		Pomacentrus amboinensis	Trop	No	-	Juvenile	23	-2.609	8.8243	23	-2.899	9.7307
144	a11	Ferrari et al	2012	2012	3.73	2.766	D		Pomacentrus amboinensis	Trop	Yes	Predator	Juvenile	23	-31.449	17.3753	23	-8.986	20.1569
145	a11	Ferrari et al	2012	2012	3.73	2.766	D		Pomacentrus amboinensis	Trop	No	-	Juvenile	23	1.523	6.695	23	2.411	10.9537
146	a11	Ferrari et al	2012	2012	3.73	2.766	D		Pomacentrus amboinensis	Trop	Yes	Predator	Juvenile	23	-19.924	14.6081	23	-9.264	22.5164
147	a11	Ferrari et al	2012	2012	3.73	2.766	D		Pomacentrus amboinensis	Trop	No	-	Juvenile	23	0.359	0.8057	23	0.287	0.8632
148	a11	Ferrari et al	2012	2012	3.73	2.766	D		Pomacentrus amboinensis	Trop	Yes	Predator	Juvenile	23	-1.581	1.2613	23	-0.156	1.4915
149	a11	Ferrari et al	2012	2012	3.73	2.766	D		Pomacentrus amboinensis	Trop	No	-	Juvenile	15	-4.932	10.5035	15	-6.904	16.2355
150	a11	Ferrari et al	2012	2012	3.73	2.766	D		Pomacentrus amboinensis	Trop	Yes	Predator	Juvenile	15	-69.781	30.5578	15	-13.068	16.2355
151	a11	Ferrari et al	2012	2012	3.73	2.766	D		Pomacentrus amboinensis	Trop	Yes	Predator	Juvenile	15	-55.726	24.8297	15	-59.671	21.9637
152	a11	Ferrari et al	2012	2012	3.73	2.766	D		Pomacentrus amboinensis	Trop	No	-	Juvenile	15	-1.94	13.296	15	-5.075	20.8095
153	a11	Ferrari et al	2012	2012	3.73	2.766	D		Pomacentrus amboinensis	Trop	Yes	Predator	Juvenile	15	-37.313	21.3866	15	-13.284	12.7189
154	a11	Ferrari et al	2012	2012	3.73	2.766	D		Pomacentrus amboinensis	Trop	Yes	Predator	Juvenile	15	-39.403	16.1852	15	-28.657	19.6554
155	a11	Ferrari et al	2012	2012	3.73	2.766	D		Pomacentrus amboinensis	Trop	No	-	Juvenile	15	-0.076	0.7707	15	0.092	0.9489
156	a11	Ferrari et al	2012	2012	3.73	2.766	D		Pomacentrus amboinensis	Trop	Yes	Predator	Juvenile	15	-2.751	1.6576	15	-0.596	1.3633
157	a11	Ferrari et al	2012	2012	3.73	2.766	D		Pomacentrus amboinensis	Trop	Yes	Predator	Juvenile	15	-2.583	2.1921	15	-1.498	1.0651
158	a12	Ferrari et al	2012	2012	4.861	5.491	E	25	Pomacentrus amboinensis	Trop	Yes	Food	Juvenile	25	0.651	0.1689	25	0.662	0.1876
159	a12	Ferrari et al	2012	2012	4.861	5.491	E		Pomacentrus amboinensis	Trop	Yes	Food	Juvenile	25	0.651	0.1689	25	0.622	0.2064
160	a12	Ferrari et al	2012	2012	4.861	5.491	E		Pomacentrus amboinensis	Trop	Yes	Food	Juvenile	25	0.651	0.1689	25	0.389	0.3752
161	a12	Ferrari et al	2012	2012	4.861	5.491	E		Pomacentrus amboinensis	Trop	Yes	Food	Juvenile	25	0.548	0.3424	25	0.599	0.3189
162	a12	Ferrari et al	2012	2012	4.861	5.491	E		Pomacentrus amboinensis	Trop	Yes	Food	Juvenile	25	0.548	0.3424	25	0.449	0.4034
163	a12	Ferrari et al	2012	2012	4.861	5.491	E		Pomacentrus amboinensis	Trop	Yes	Food	Juvenile	25	0.548	0.3424	25	0.001	0.7411
164	a12	Ferrari et al	2012	2012	4.861	5.491	E		Pomacentrus amboinensis	Trop	Yes	Food	Juvenile	25	0.31	0.2674	25	0.312	0.3143
165	a12	Ferrari et al	2012	2012	4.861	5.491	E		Pomacentrus amboinensis	Trop	Yes	Food	Juvenile	25	0.31	0.2674	25	0.337	0.2674
166	a12	Ferrari et al	2012	2012	4.861	5.491	E		Pomacentrus amboinensis	Trop	Yes	Food	Juvenile	25	0.31	0.2674	25	0.061	0.4128
167	a12	Ferrari et al	2012	2012	4.861	5.491	E		Pomacentrus amboinensis	Trop	Yes	Food	Juvenile	25	19.338	4.5122	25	16.88	5.0094
168	a12	Ferrari et al	2012	2012	4.861	5.491	E		Pomacentrus amboinensis	Trop	Yes	Food	Juvenile	25	19.338	4.5122	25	18.91	3.5084
169	a12	Ferrari et al	2012	2012	4.861	5.491	E		Pomacentrus amboinensis	Trop	Yes	Food	Juvenile	25	19.338	4.5122	25	14.744	4.5122
170	a13	Hurst et al	2012	2012	2.546	2.276	C	30	Theragra chalcogramma	Temp	No	-	Juvenile	30	0.02	0.001	30	0.019	0.001
171	a13	Hurst et al	2012	2012	2.546	2.276	C		Theragra chalcogramma	Temp	No	-	Juvenile	30	0.02	0.001	30	0.018	0.001
172	a13	Hurst et al	2012	2012	2.546	2.276	C		Theragra chalcogramma	Temp	No	-	Juvenile	30	0.02	0.001	30	0.018	0.001
173	a13	Hurst et al	2012	2012	2.546	2.276	C		Theragra chalcogramma	Temp	No	-	Juvenile	30	0.081	0.006	30	0.086	0.005
174	a13	Hurst et al	2012	2012	2.546	2.276	C		Theragra chalcogramma	Temp	No	-	Juvenile	30	0.081	0.006	30	0.085	0.011
175	a13	Hurst et al	2012	2012	2.546	2.276	C		Theragra chalcogramma	Temp	No	-	Juvenile	30	0.081	0.006	30	0.085	0.006
176	a14	Nilsson et al	2012	2012	14.472	19.181	K	14	Amphiprion percula	Trop	Yes	Predator	Larvae	9	1.053	1.578	14	91.538	3.8389
177	a14	Nilsson et al	2012	2012	14.472	19.181	K		Amphiprion percula	Trop	Yes	Predator	Larvae	14	7.348	4.7818	16	53.994	5.112
178	a14	Nilsson et al	2012	2012	14.472	19.181	K		Neopomacentrus azysron	Trop	No	-	Larvae	15	38.607	30.2054	15	29.053	24.1674
179	a15	Nowicki et al	2012	2012	2.263	1.99	C	30	Amphiprion melanopus	Trop	No	-	Juvenile	30	26.437	12.8529	30	38.218	25.7014
180	a15	Nowicki et al	2012	2012	2.263	1.99	C		Amphiprion melanopus	Trop	No	-	Juvenile	30	26.437	12.8529	30	35.057	21.8464
181	a15	Nowicki et al	2012	2012	2.263	1.99	C		Amphiprion melanopus	Trop	Yes	Food	Juvenile	30	99.259	33.1251	30	93.333	39.7528
182	a15	Nowicki et al	2012	2012	2.263	1.99	C		Amphiprion melanopus	Trop	Yes	Food	Juvenile	30	99.259	33.1251	30	82.963	26.5019
183	a15	Nowicki et al	2012	2012	2.263	1.99	C		Amphiprion melanopus	Trop	Yes	Food	Juvenile	30	33.957	17.9377	30	35.561	20.3259
184	a15	Nowicki et al	2012	2012	2.263	1.99	C		Amphiprion melanopus	Trop	Yes	Food	Juvenile	30	33.957	17.9377	30	32.086	20.3259
185	a16	Sundin et al	2012	2012	1.947	1.697	B	20	Syngnathus typhle	Temp	Yes	Mate	Adult	22	935.933	188.1373	18	812.256	198.5429
186	a17	Allan et al	2013	2013	3.534	2.766	D	18	Pomacentrus amboinensis	Trop	Yes	Predator	Larvae	19	0.06	0.033	19	0.043	0.028
187	a17	Allan et al	2013	2013	3.534	2.766	D		Pomacentrus amboinensis	Trop	Yes	Predator	Larvae	17	5.49	2.7295	16	6	3.2753
188	a17	Allan et al	2013	2013	3.534	2.766	D		Pomacentrus amboinensis	Trop	Yes	Predator	Larvae	17	0.091	0.3923	18	0.051	0.0349
189	a17	Allan et al	2013	2013	3.534	2.766	D		Pseudochromis fuscus	Trop	Yes	Prey	Larvae	21	0.142	0.2383	21	0.216	0.3116
190	a17	Allan et al	2013	2013	3.534	2.766	D		Pseudochromis fuscus	Trop	Yes	Prey	Larvae	17	0.07	0.0289	16	0.079	0.032
191	a18	Bignami et al	2013	2012	6.91	8.997	G	60	Rachycentron canadum	Subtrop	No	-	Larvae	60	42.27	34.2372	60	39.27	16.8862
192	a18	Bignami et al	2013	2012	6.91	8.997	G		Rachycentron canadum	Subtrop	No	-	Larvae	60	42.27	34.2372	60	40.15	24.3998
193	a18	Bignami et al	2013	2012	6.91	8.997	G		Rachycentron canadum	Subtrop	No	-	Larvae	60	0.35	0.3098	60	0.327	0.1549
194	a18	Bignami et al	2013	2012	6.91	8.997	G		Rachycentron canadum	Subtrop	No	-	Larvae	60	0.35	0.3098	60	0.34	0.2324
195	a18	Bignami et al	2013	2012	6.91	8.997	G		Rachycentron canadum	Subtrop	No	-	Larvae	60	3.79	3.4082	60	3.39	1.3943
196	a18	Bignami et al	2013	2012	6.91	8.997	G		Rachycentron canadum	Subtrop	No	-	Larvae	60	3.79	3.4082	60	3.7	1.2394
197	a18	Bignami et al	2013	2012	6.91	8.997	G		Rachycentron canadum	Subtrop	Yes	Food	Larvae	60	41.35	7.9009	60	39.31	16.0342
198	a18	Bignami et al	2013	2012	6.91	8.997	G		Rachycentron canadum	Subtrop	Yes	Food	Larvae	60	41.35	7.9009	60	34.94	27.1109
199	a18	Bignami et al	2013	2012	6.91	8.997	G		Rachycentron canadum	Subtrop	Yes	Food	Larvae	60	0.35	0.0775	60	0.328	0.1549
200	a18	Bignami et al	2013	2012	6.91	8.997	G		Rachycentron canadum	Subtrop	Yes	Food	Larvae	60	0.35	0.0775	60	0.29	0.2324
201	a18	Bignami et al	2013	2012	6.91	8.997	G		Rachycentron canadum	Subtrop	Yes	Food	Larvae	60	4	1.859	60	3.47	2.6336
202	a18	Bignami et al	2013	2012	6.91	8.997	G		Rachycentron canadum	Subtrop	Yes	Food	Larvae	60	4	1.859	60	3.43	4.4927
203	a19	Forsgen et al	2013	2013	1.658	2.34	B	10	Gobiusculus flavescens	Temp	Yes	Light	Larvae	14	35.665	22.9064	11	62.281	22.951
204	a19	Forsgen et al	2013	2013	1.658	2.34	B		Gobiusculus flavescens	Temp	Yes	Light	Larvae	7	64.115	22.6	7	39.479	13.2288
205	a20	Jutfelt & Hedgarde	2013	2013	2.304	3.627	C	16	Gadus morhua	Temp	Yes	Physical Seawater	Juvenile	19	89.974	15.1515	12	85.768	18.2039
206	a20	Jutfelt & Hedgarde	2013	2013	2.304	3.627	C		Gadus morhua	Temp	Yes	Predator	Juvenile	19	63.433	18.2158	12	64.254	9.8242
207	a21	Jutfelt et al	2013	2013	3.534	2.766	D	21	Gasterosteus aculeatus	Subtrop	No	-	Adult	20	41.667	21.6228	20	21.502	21.1666
208	a21	Jutfelt et al	2013	2013	3.534	2.766	D		Gasterosteus aculeatus	Subtrop	No	-	Adult	25	42.901	18.4028	25	12.346	13.3449
209	a21	Jutfelt et al	2013	2013	3.534	2.766	D		Gasterosteus aculeatus	Subtrop	Yes	Novel object	Adult	20	68.605	35.3612	20	13.953	15.5988
210	a21	Jutfelt et al	2013	2013	3.534	2.766	D		Gasterosteus aculeatus	Subtrop	Yes	Shelter	Adult	20	27.261	54.891	20	36.047	55.4679
211	a21	Jutfelt et al	2013	2013	3.534	2.766	D		Gasterosteus aculeatus	Subtrop	Yes	Shelter	Adult	20	5.556	3.4659	20	32.946	41.0229
212	a22	Lönnstedt et al	2013	2013	1.658	2.34	B	28	Pomacentrus amboinensis	Trop	Yes	Predator	Larvae	29	18.121	16.9417	29	2.181	8.8101
213	a22	Lönnstedt et al	2013	2013	1.658	2.34	B		Pomacentrus amboinensis	Trop	Yes	Predator	Larvae	29	2.181	9.0363	29	0.671	7.2269
214	a22	Lönnstedt et al	2013	2013	1.658	2.34	B		Pomacentrus amboinensis	Trop	No	-	Larvae	29	1.846	8.1316	29	1.342	9.0363
215	a22	Lönnstedt et al	2013	2013	1.658	2.34	B		Pomacentrus amboinensis	Trop	Yes	Predator	Larvae	29	13.652	17.5233	29	0.957	13.3983
216	a22	Lönnstedt et al	2013	2013	1.658	2.34	B		Pomacentrus amboinensis	Trop	Yes	Predator	Larvae	29	2.552	13.7429	29	0.893	10.9911
217	a22	Lönnstedt et al	2013	2013	1.658	2.34	B		Pomacentrus amboinensis	Trop	No	-	Larvae	29	1.148	8.2447	29	1.021	10.9911
218	a22	Lönnstedt et al	2013	2013	1.658	2.34	B		Pomacentrus amboinensis	Trop	Yes	Predator	Larvae	29	11.211	43.4691	29	0.897	9.661
219	a22	Lönnstedt et al	2013	2013	1.658	2.34	B		Pomacentrus amboinensis	Trop	Yes	Predator	Larvae	29	0.747	4.0227	29	1.644	8.8532
220	a22	Lönnstedt et al	2013	2013	1.658	2.34	B		Pomacentrus amboinensis	Trop	No	-	Larvae	29	1.644	8.8532	29	0.0001	6.4407
221	a22	Lönnstedt et al	2013	2013	1.658	2.34	B		Pomacentrus amboinensis	Trop	Yes	Predator	Larvae	29	38.071	17.4264	29	32.487	13.6675
222	a22	Lönnstedt et al	2013	2013	1.658	2.34	B		Pomacentrus amboinensis	Trop	Yes	Kin	Larvae	29	5.584	12.2997	29	0.508	10.9319
223	a22	Lönnstedt et al	2013	2013	1.658	2.34	B		Pomacentrus amboinensis	Trop	No	-	Larvae	29	1.005	8.1208	29	-0.503	5.4121
224	a22	Lönnstedt et al	2013	2013	1.658	2.34	B		Pomacentrus amboinensis	Trop	Yes	Predator	Larvae	29	41.371	30.0708	29	35.279	27.3351
225	a22	Lönnstedt et al	2013	2013	1.658	2.34	B		Pomacentrus amboinensis	Trop	Yes	Kin	Larvae	29	4.315	16.4032	29	1.523	12.2997
226	a22	Lönnstedt et al	2013	2013	1.658	2.34	B		Pomacentrus amboinensis	Trop	No	-	Larvae	29	4.315	9.5694	29	5.838	5.4659
227	a22	Lönnstedt et al	2013	2013	1.658	2.34	B		Pomacentrus amboinensis	Trop	Yes	Predator	Larvae	29	81.678	102.4312	29	31.888	54.2286
228	a22	Lönnstedt et al	2013	2013	1.658	2.34	B		Pomacentrus amboinensis	Trop	Yes	Kin	Larvae	29	-2.797	18.078	29	5.594	21.0883
229	a22	Lönnstedt et al	2013	2013	1.658	2.34	B		Pomacentrus amboinensis	Trop	No	-	Larvae	29	-1.119	6.026	29	1.678	12.052
230	a22	Lönnstedt et al	2013	2013	1.658	2.34	B		Pomacentrus amboinensis	Trop	Yes	Predator	Larvae	29	18.27	16.4032	29	2.132	11.4812
231	a22	Lönnstedt et al	2013	2013	1.658	2.34	B		Pomacentrus amboinensis	Trop	Yes	Predator	Larvae	29	37.766	19.6828	29	32.589	16.4032
232	a22	Lönnstedt et al	2013	2013	1.658	2.34	B		Pomacentrus amboinensis	Trop	Yes	Predator	Larvae	29	48.774	20.846	29	34.839	10.4203
233	a22	Lönnstedt et al	2013	2013	1.658	2.34	B		Pomacentrus amboinensis	Trop	Yes	Predator	Larvae	29	13.434	17.1356	29	1.061	13.3283
234	a22	Lönnstedt et al	2013	2013	1.658	2.34	B		Pomacentrus amboinensis	Trop	Yes	Predator	Larvae	29	41.364	28.5575	29	35	24.7502
235	a22	Lönnstedt et al	2013	2013	1.658	2.34	B		Pomacentrus amboinensis	Trop	Yes	Predator	Larvae	29	54.645	31.6163	29	35.667	34.0504
236	a22	Lönnstedt et al	2013	2013	1.658	2.34	B		Pomacentrus amboinensis	Trop	Yes	Predator	Larvae	29	11.474	45.3162	29	0.765	8.2393
237	a22	Lönnstedt et al	2013	2013	1.658	2.34	B		Pomacentrus amboinensis	Trop	Yes	Predator	Larvae	29	81.858	102.9967	29	31.366	49.4358
238	a22	Lönnstedt et al	2013	2013	1.658	2.34	B		Pomacentrus amboinensis	Trop	Yes	Predator	Larvae	29	103.521	84.951	29	41.408	53.0923
239	a22	Lönnstedt et al	2013	2013	1.658	2.34	B		Pomacentrus amboinensis	Trop	Yes	Predator	Larvae	15	0.459	0.488	15	0.0001	0.0004
240	a22	Lönnstedt et al	2013	2013	1.658	2.34	B		Pomacentrus amboinensis	Trop	Yes	Predator	Larvae	15	0.963	0.1433	15	0.079	0.1433
241	a22	Lönnstedt et al	2013	2013	1.658	2.34	B		Pomacentrus amboinensis	Trop	Yes	Predator	Larvae	15	1	0.0004	15	0.144	0.1782
242	a23	McCormick et al	2013	2013	5.078	4.122	F	42	Pomacentrus moluccensis	Trop	Yes	Shelter	Larvae	29	4.366	4.222	29	3.801	4.6044
243	a23	McCormick et al	2013	2013	5.078	4.122	F		Pomacentrus amboinensis	Trop	Yes	Shelter	Larvae	29	2.258	4.222	29	8.43	4.7982
244	a23	McCormick et al	2013	2013	5.078	4.122	F		Pomacentrus moluccensis	Trop	Yes	Shelter	Larvae	55	0.747	0.2744	55	0.592	0.2596
245	a23	McCormick et al	2013	2013	5.078	4.122	F		Pomacentrus amboinensis	Trop	Yes	Shelter	Larvae	55	0.164	0.267	55	0.267	0.267
246	a24	Munday et al	2013	2012	2.468	2.215	C	13	Plectropomus leopardus	Trop	Yes	Predator	Juvenile	20	6.23	4.262	20	10.164	4.262
247	a24	Munday et al	2013	2012	2.468	2.215	C		Plectropomus leopardus	Trop	Yes	Predator	Juvenile	20	6.23	4.262	20	46.885	40.657
248	a24	Munday et al	2013	2012	2.468	2.215	C		Plectropomus leopardus	Trop	Yes	Predator	Juvenile	20	6.23	4.262	20	91.148	4.918
249	a24	Munday et al	2013	2012	2.468	2.215	C		Plectropomus leopardus	Trop	Yes	Predator	Juvenile	20	9.18	3.607	20	10.82	3.934
250	a24	Munday et al	2013	2012	2.468	2.215	C		Plectropomus leopardus	Trop	Yes	Predator	Juvenile	20	9.18	3.607	20	47.213	40.656
251	a24	Munday et al	2013	2012	2.468	2.215	C		Plectropomus leopardus	Trop	Yes	Predator	Juvenile	20	9.18	3.607	20	90.82	4.918
252	a24	Munday et al	2013	2012	2.468	2.215	C		Plectropomus leopardus	Trop	Yes	Shelter	Juvenile	10	79.31	9.655	10	74.483	4.828
253	a24	Munday et al	2013	2012	2.468	2.215	C		Plectropomus leopardus	Trop	Yes	Shelter	Juvenile	10	79.31	9.655	10	39.31	8.276
254	a24	Munday et al	2013	2012	2.468	2.215	C		Plectropomus leopardus	Trop	Yes	Shelter	Juvenile	10	79.31	9.655	10	8.966	2.069
255	a24	Munday et al	2013	2012	2.468	2.215	C		Plectropomus leopardus	Trop	Yes	Shelter	Juvenile	10	4.969	0.0001	10	9.938	0.001
256	a24	Munday et al	2013	2012	2.468	2.215	C		Plectropomus leopardus	Trop	Yes	Shelter	Juvenile	10	4.969	0.0001	10	44.72	12.422
257	a24	Munday et al	2013	2012	2.468	2.215	C		Plectropomus leopardus	Trop	Yes	Shelter	Juvenile	10	4.969	0.0001	10	320.469	37.267
258	a24	Munday et al	2013	2012	2.468	2.215	C		Plectropomus leopardus	Trop	Yes	Shelter	Juvenile	10	6.316	3.308	10	13.835	2.707
259	a24	Munday et al	2013	2012	2.468	2.215	C		Plectropomus leopardus	Trop	Yes	Shelter	Juvenile	10	6.316	3.308	10	30.075	2.406
260	a24	Munday et al	2013	2012	2.468	2.215	C		Plectropomus leopardus	Trop	Yes	Shelter	Juvenile	10	6.316	3.308	10	36.391	0.0001
261	a24	Munday et al	2013	2012	2.468	2.215	C		Plectropomus leopardus	Trop	Yes	Shelter	Juvenile	10	536.986	38.356	10	575.342	14.384
262	a24	Munday et al	2013	2012	2.468	2.215	C		Plectropomus leopardus	Trop	Yes	Shelter	Juvenile	10	536.986	38.356	10	383.562	33.562
263	a24	Munday et al	2013	2012	2.468	2.215	C		Plectropomus leopardus	Trop	Yes	Shelter	Juvenile	10	536.986	38.356	10	100.685	23.973
264	a25	Allan et al	2014	2014	5.051	4.847	F	42	Amphiprion melanopus	Trop	Yes	Mimicked threat	Juvenile	45	20.833	7.9828	43	15.179	12.4919
265	a25	Allan et al	2014	2014	5.051	4.847	F		Amphiprion melanopus	Trop	Yes	Mimicked threat	Juvenile	45	20.833	7.9828	37	18.75	7.7738
266	a25	Allan et al	2014	2014	5.051	4.847	F		Amphiprion melanopus	Trop	Yes	Mimicked threat	Juvenile	45	0.265	0.1275	43	0.195	0.1246
267	a25	Allan et al	2014	2014	5.051	4.847	F		Amphiprion melanopus	Trop	Yes	Mimicked threat	Juvenile	45	0.265	0.1275	37	0.242	0.1034
268	a25	Allan et al	2014	2014	5.051	4.847	F		Amphiprion melanopus	Trop	Yes	Mimicked threat	Juvenile	45	0.923	0.2214	43	0.681	0.2885
269	a25	Allan et al	2014	2014	5.051	4.847	F		Amphiprion melanopus	Trop	Yes	Mimicked threat	Juvenile	45	0.923	0.2214	37	0.864	0.2372
270	a25	Allan et al	2014	2014	5.051	4.847	F		Amphiprion melanopus	Trop	Yes	Mimicked threat	Juvenile	45	0.477	0.2281	43	0.307	0.2557
271	a25	Allan et al	2014	2014	5.051	4.847	F		Amphiprion melanopus	Trop	Yes	Mimicked threat	Juvenile	45	0.477	0.2281	37	0.383	0.1642
272	a25	Allan et al	2014	2014	5.051	4.847	F		Amphiprion melanopus	Trop	Yes	Mimicked threat	Juvenile	46	18.75	8.1524	34	19.231	8.4082
273	a25	Allan et al	2014	2014	5.051	4.847	F		Amphiprion melanopus	Trop	Yes	Mimicked threat	Juvenile	46	18.75	8.1524	34	17.335	8.3558
274	a26	Bignami et al	2014	2014	2.619	2.276	C	60	Coryphaena hippurus	Subtrop	No	-	Larvae	60	6.35	0.538	60	5.448	0.538
275	a26	Bignami et al	2014	2014	2.619	2.276	C		Coryphaena hippurus	Subtrop	No	-	Larvae	60	6.35	0.538	60	4.911	0.288
276	a26	Bignami et al	2014	2014	2.619	2.276	C		Coryphaena hippurus	Subtrop	No	-	Larvae	60	0.563	0.06	60	0.482	0.066
277	a26	Bignami et al	2014	2014	2.619	2.276	C		Coryphaena hippurus	Subtrop	No	-	Larvae	60	0.563	0.06	60	0.445	0.072
278	a27	Chivers et al	2014	2013	8.224	8.997	I	14	Pomacentrus amboinensis	Trop	No	-	Juvenile	14	-0.033	0.2881	14	0.036	0.2993
279	a27	Chivers et al	2014	2013	8.224	8.997	I		Pomacentrus amboinensis	Trop	No	-	Juvenile	14	0.054	0.1796	14	-0.051	0.202
280	a27	Chivers et al	2014	2013	8.224	8.997	I		Pomacentrus amboinensis	Trop	Yes	Predator	Juvenile	14	0.382	0.2133	14	0.095	0.2582
281	a27	Chivers et al	2014	2013	8.224	8.997	I		Pomacentrus amboinensis	Trop	Yes	Predator	Juvenile	14	0.463	0.2507	14	0.082	0.4939
282	a27	Chivers et al	2014	2013	8.224	8.997	I		Pomacentrus amboinensis	Trop	No	-	Juvenile	14	0.061	0.2058	14	-0.075	0.1684
283	a27	Chivers et al	2014	2013	8.224	8.997	I		Pomacentrus amboinensis	Trop	No	-	Juvenile	14	0.043	0.1871	14	0.021	0.1983
284	a27	Chivers et al	2014	2013	8.224	8.997	I		Pomacentrus amboinensis	Trop	Yes	Predator	Juvenile	14	0.454	0.2582	14	0.064	0.1833
285	a27	Chivers et al	2014	2013	8.224	8.997	I		Pomacentrus amboinensis	Trop	Yes	Predator	Juvenile	14	0.573	0.126	14	0.021	0.2487
286	a28	Domenici et al	2014	2014	3.234	2.766	C	50	Pomacentrus wardi	Trop	No	-	Larvae	58	31.896	24.5304	42	28.104	24.912
287	a29	Green & Jutfelt	2014	2014	3.248	3.345	D	7	Scyliorhinus canicula	Subtrop	No	-	Adult	7	14.459	10.1491	10	30.098	19.5397
288	a29	Green & Jutfelt	2014	2014	3.248	3.345	D		Scyliorhinus canicula	Subtrop	No	-	Adult	6	11.659	2.8659	5	5.582	2.0125
289	a30	Hamilton et al	2014	2013	5.292	4.847	F	11	Sebastes diploproa	Deep	Yes	Shelter	Juvenile	15	457.613	370.811	15	750.617	204.0094
290	a30	Hamilton et al	2014	2013	5.292	4.847	F		Sebastes diploproa	Deep	Yes	Shelter	Juvenile	7	176.471	186.2926	8	298.529	232.9295
291	a31	Munday et al	2014	2014	14.547	19.181	K	11	Dascyllus aruanus	Trop	Yes	Predator	Juvenile	10	0.0001	0.0003	10	97.758	5.6731
292	a31	Munday et al	2014	2014	14.547	19.181	K		Pomacentrus moluccensis	Trop	Yes	Predator	Juvenile	20	0.0001	0.0004	20	90.583	4.0115
293	a31	Munday et al	2014	2014	14.547	19.181	K		Apogon cyanosoma	Trop	Yes	Predator	Juvenile	10	0.0001	0.0003	10	94.619	7.0898
294	a31	Munday et al	2014	2014	14.547	19.181	K		Cheilodipterus quinquelineatus	Trop	Yes	Predator	Juvenile	10	0.0001	0.0003	10	98.655	1.4167
295	a31	Munday et al	2014	2014	14.547	19.181	K		Dascyllus aruanus	Trop	Yes	Physical Seawater	Juvenile	10	94.681	4.4841	10	48.936	3.3647
296	a31	Munday et al	2014	2014	14.547	19.181	K		Pomacentrus moluccensis	Trop	Yes	Physical Seawater	Juvenile	20	93.618	5.0133	20	50.355	4.7584
297	a31	Munday et al	2014	2014	14.547	19.181	K		Apogon cyanosoma	Trop	Yes	Physical Seawater	Juvenile	10	91.489	2.2421	10	49.291	2.2421
298	a31	Munday et al	2014	2014	14.547	19.181	K		Cheilodipterus quinquelineatus	Trop	Yes	Physical Seawater	Juvenile	10	91.489	3.3647	10	50.709	3.3647
299	a31	Munday et al	2014	2014	14.547	19.181	K		Dascyllus aruanus	Trop	Yes	Habitat	Juvenile	10	93.798	3.6777	10	50	3.6777
300	a31	Munday et al	2014	2014	14.547	19.181	K		Pomacentrus moluccensis	Trop	Yes	Habitat	Juvenile	20	93.023	6.9318	20	50.388	3.4659
301	a31	Munday et al	2014	2014	14.547	19.181	K		Apogon cyanosoma	Trop	Yes	Habitat	Juvenile	10	90.698	2.4508	10	51.163	2.4508
302	a31	Munday et al	2014	2014	14.547	19.181	K		Cheilodipterus quinquelineatus	Trop	Yes	Habitat	Juvenile	10	91.473	3.6777	10	50	1.227
303	a31	Munday et al	2014	2014	14.547	19.181	K		Dascyllus aruanus	Trop	Yes	Shelter	Juvenile	10	89.362	6.7293	10	8.511	13.4555
304	a31	Munday et al	2014	2014	14.547	19.181	K		Pomacentrus moluccensis	Trop	Yes	Shelter	Juvenile	10	88.652	11.2134	10	6.383	11.2134
305	a31	Munday et al	2014	2014	14.547	19.181	K		Apogon cyanosoma	Trop	Yes	Shelter	Juvenile	10	84.397	11.2134	10	0.0001	0.0003
306	a31	Munday et al	2014	2014	14.547	19.181	K		Cheilodipterus quinquelineatus	Trop	Yes	Shelter	Juvenile	10	80.142	17.9428	10	0.0001	0.0003
307	a31	Munday et al	2014	2014	14.547	19.181	K		Dascyllus aruanus	Trop	Yes	Shelter	Juvenile	10	67.273	57.4965	10	20.909	28.7483
308	a31	Munday et al	2014	2014	14.547	19.181	K		Pomacentrus moluccensis	Trop	Yes	Shelter	Juvenile	10	63.636	63.2456	10	13.636	17.2502
309	a31	Munday et al	2014	2014	14.547	19.181	K		Apogon cyanosoma	Trop	Yes	Shelter	Juvenile	10	15.455	20.1247	10	146.364	20.1247
310	a31	Munday et al	2014	2014	14.547	19.181	K		Cheilodipterus quinquelineatus	Trop	Yes	Shelter	Juvenile	10	32.747	28.7483	10	168.182	22.9992
311	a31	Munday et al	2014	2014	14.547	19.181	K		Dascyllus aruanus	Trop	Yes	Shelter	Juvenile	10	7.421	7.1531	10	16.561	1.7171
312	a31	Munday et al	2014	2014	14.547	19.181	K		Pomacentrus moluccensis	Trop	Yes	Shelter	Juvenile	10	7.421	7.1531	10	15.475	1.4293
313	a31	Munday et al	2014	2014	14.547	19.181	K		Apogon cyanosoma	Trop	Yes	Shelter	Juvenile	10	7.149	1.4293	10	18	0.0003
314	a31	Munday et al	2014	2014	14.547	19.181	K		Cheilodipterus quinquelineatus	Trop	Yes	Shelter	Juvenile	10	5.701	2.2895	10	18	0.0003
315	a31	Munday et al	2014	2014	14.547	19.181	K		Dascyllus aruanus	Trop	Yes	Shelter	Juvenile	10	6.216	1.423	10	1.396	1.1384
316	a31	Munday et al	2014	2014	14.547	19.181	K		Pomacentrus moluccensis	Trop	Yes	Shelter	Juvenile	10	6.081	1.1384	10	1.216	0.9961
317	a31	Munday et al	2014	2014	14.547	19.181	K		Apogon cyanosoma	Trop	Yes	Shelter	Juvenile	10	7.613	1.7108	10	1.441	1.2807
318	a31	Munday et al	2014	2014	14.547	19.181	K		Cheilodipterus quinquelineatus	Trop	Yes	Shelter	Juvenile	10	7.658	0.8538	10	0.901	1.423
319	a32	Pimentel et al	2014	2014	2.391	2.215	C	10	Coryphaena hippurus	Subtrop	No	-	Larvae	10	1.094	0.248	10	0.553	0.135
320	a32	Pimentel et al	2014	2014	2.391	2.215	C		Coryphaena hippurus	Subtrop	No	-	Larvae	10	1.809	0.408	10	0.922	0.23
321	a32	Pimentel et al	2014	2014	2.391	2.215	C		Coryphaena hippurus	Subtrop	No	-	Larvae	10	0.8	0.633	10	0.299	0.49
322	a33	Welch et al	2014	2014	14.547	19.181	K	156	Acanthochromis polyacanthus	Trop	Yes	Predator	Juvenile	148	10.811	10.9611	132	54.561	27.1718
323	a33	Welch et al	2014	2014	14.547	19.181	K		Acanthochromis polyacanthus	Trop	Yes	Predator	Juvenile	148	10.811	10.9611	145	77.027	24.4083
324	a33	Welch et al	2014	2014	14.547	19.181	K		Acanthochromis polyacanthus	Trop	Yes	Predator	Juvenile	160	10.811	11.3968	155	52.477	28.0372
325	a33	Welch et al	2014	2014	14.547	19.181	K		Acanthochromis polyacanthus	Trop	Yes	Predator	Juvenile	160	10.811	11.3968	161	72.523	25.7197
326	a33	Welch et al	2014	2014	14.547	19.181	K		Acanthochromis polyacanthus	Trop	Yes	Predator	Juvenile	62	10.811	7.0945	60	49.775	33.145
327	a33	Welch et al	2014	2014	14.547	19.181	K		Acanthochromis polyacanthus	Trop	Yes	Predator	Juvenile	62	10.811	7.0945	62	72.523	26.5984
328	a33	Welch et al	2014	2014	14.547	19.181	K		Acanthochromis polyacanthus	Trop	No	-	Juvenile	225	60.492	21.48	212	37.092	20.8502
329	a33	Welch et al	2014	2014	14.547	19.181	K		Acanthochromis polyacanthus	Trop	No	-	Juvenile	225	60.492	21.48	222	31.499	18.6693
330	a33	Welch et al	2014	2014	14.547	19.181	K		Acanthochromis polyacanthus	Trop	No	-	Juvenile	245	60.492	22.4143	250	37.584	22.6419
331	a33	Welch et al	2014	2014	14.547	19.181	K		Acanthochromis polyacanthus	Trop	No	-	Juvenile	245	60.492	22.4143	249	34.362	19.772
332	a33	Welch et al	2014	2014	14.547	19.181	K		Acanthochromis polyacanthus	Trop	No	-	Juvenile	105	60.492	14.6736	105	42.595	23.8447
333	a33	Welch et al	2014	2014	14.547	19.181	K		Acanthochromis polyacanthus	Trop	No	-	Juvenile	105	60.492	14.6736	105	39.553	22.0105
334	a34	Bender et al	2015	2015	3.057	2.766	D	5	Pomacentrus wardi	Trop	Yes	Food	Adult	5	7.811	11.6432	5	8.047	8.9979
335	a34	Bender et al	2015	2015	3.057	2.766	D		Pomacentrus wardi	Trop	Yes	Food	Adult	5	9.467	17.4659	5	16.094	9.5256
336	a34	Bender et al	2015	2015	3.057	2.766	D		Pomacentrus wardi	Trop	Yes	Food	Adult	5	-1.183	10.0556	5	-1.183	12.1732
337	a34	Bender et al	2015	2015	3.057	2.766	D		Pomacentrus wardi	Trop	Yes	Food	Adult	5	-4.497	3.1752	5	-2.13	4.7628
338	a34	Bender et al	2015	2015	3.057	2.766	D		Pomacentrus wardi	Trop	Yes	Food	Adult	5	-1.765	1.5876	5	0.706	1.5876
339	a34	Bender et al	2015	2015	3.057	2.766	D		Pomacentrus wardi	Trop	Yes	Food	Adult	5	-0.706	1.5876	5	1.765	3.1752
340	a34	Bender et al	2015	2015	3.057	2.766	D		Pomacentrus wardi	Trop	Yes	Food	Adult	5	0.706	3.1752	5	-0.947	3.7052
341	a34	Bender et al	2015	2015	3.057	2.766	D		Pomacentrus wardi	Trop	Yes	Food	Adult	5	10.177	21.6988	5	8.757	10.0556
342	a34	Bender et al	2015	2015	3.057	2.766	D		Pomacentrus wardi	Trop	Yes	Food	Adult	5	1.765	7.938	5	0.706	4.7628
343	a34	Bender et al	2015	2015	3.057	2.766	D		Pomacentrus wardi	Trop	Yes	Food	Adult	5	19.881	15.3484	5	14.201	20.1112
344	a34	Bender et al	2015	2015	3.057	2.766	D		Pomacentrus wardi	Trop	Yes	Food	Adult	5	-6.39	4.7628	5	-18.225	28.0492
345	a34	Bender et al	2015	2015	3.057	2.766	D		Pomacentrus wardi	Trop	Yes	Food	Adult	5	-18.935	29.6368	5	-3.787	11.6432
346	a34	Bender et al	2015	2015	3.057	2.766	D		Pomacentrus wardi	Trop	Yes	Food	Adult	5	0.71	3.1752	5	0.71	1.5876
347	a34	Bender et al	2015	2015	3.057	2.766	D		Pomacentrus wardi	Trop	Yes	Food	Adult	5	-2.13	4.7628	5	-0.947	3.7052
348	a34	Bender et al	2015	2015	3.057	2.766	D		Pomacentrus wardi	Trop	Yes	Food	Adult	5	-5.449	3.7052	5	-11.361	17.4659
349	a34	Bender et al	2015	2015	3.057	2.766	D		Pomacentrus wardi	Trop	Yes	Food	Adult	5	-11.124	14.2885	5	-6.154	10.5855
350	a34	Bender et al	2015	2015	3.057	2.766	D		Pomacentrus wardi	Trop	Yes	Food	Adult	5	-2.13	4.7628	5	-9.467	16.936
351	a34	Bender et al	2015	2015	3.057	2.766	D		Pomacentrus wardi	Trop	Yes	Food	Adult	5	1.183	2.6453	5	2.367	2.6453
352	a35	Dixson et al	2015	2014	8.044	8.997	I	8	Mustelus canis	Subtrop	Yes	Food	Adult	8	64.8	18.1019	8	65.6	20.3647
353	a35	Dixson et al	2015	2014	8.044	8.997	I		Mustelus canis	Subtrop	Yes	Food	Adult	8	64.8	18.1019	8	13.6	13.5765
354	a35	Dixson et al	2015	2014	8.044	8.997	I		Mustelus canis	Subtrop	Yes	Food	Adult	8	17.362	10.9121	8	23.425	4.6782
355	a35	Dixson et al	2015	2014	8.044	8.997	I		Mustelus canis	Subtrop	Yes	Food	Adult	8	17.362	10.9121	8	17.913	8.573
356	a35	Dixson et al	2015	2014	8.044	8.997	I		Mustelus canis	Subtrop	Yes	Food	Adult	8	23.212	13.336	8	20.674	6.1547
357	a35	Dixson et al	2015	2014	8.044	8.997	I		Mustelus canis	Subtrop	Yes	Food	Adult	8	23.212	13.336	8	15.233	13.3473
358	a35	Dixson et al	2015	2014	8.044	8.997	I		Mustelus canis	Subtrop	No	-	Adult	8	24.301	6.6694	8	28.835	10.2587
359	a35	Dixson et al	2015	2014	8.044	8.997	I		Mustelus canis	Subtrop	No	-	Adult	8	24.301	6.6694	8	24.301	6.7458
360	a35	Dixson et al	2015	2014	8.044	8.997	I		Mustelus canis	Subtrop	Yes	Food	Adult	8	34.884	37.273	8	13.566	19.7339
361	a35	Dixson et al	2015	2014	8.044	8.997	I		Mustelus canis	Subtrop	Yes	Food	Adult	8	34.884	37.273	8	1.938	5.4815
362	a35	Dixson et al	2015	2014	8.044	8.997	I		Mustelus canis	Subtrop	Yes	Food	Adult	8	28.571	21.646	8	9.694	9.3791
363	a35	Dixson et al	2015	2014	8.044	8.997	I		Mustelus canis	Subtrop	Yes	Food	Adult	8	28.571	21.646	8	5.867	17.3156
364	a35	Dixson et al	2015	2014	8.044	8.997	I		Mustelus canis	Subtrop	Yes	Food	Adult	8	8.093	8.9463	8	0.372	1.0522
365	a35	Dixson et al	2015	2014	8.044	8.997	I		Mustelus canis	Subtrop	Yes	Food	Adult	8	8.093	8.9463	8	0.093	0.263
366	a35	Dixson et al	2015	2014	8.044	8.997	I		Mustelus canis	Subtrop	Yes	Food	Adult	8	4.738	3.4818	8	0.369	0.5233
367	a35	Dixson et al	2015	2014	8.044	8.997	I		Mustelus canis	Subtrop	Yes	Food	Adult	8	4.738	3.4818	8	0.431	1.0437
368	a35	Dixson et al	2015	2014	8.044	8.997	I		Mustelus canis	Subtrop	Yes	Food	Adult	8	62.766	24.0727	8	60.638	28.2843
369	a35	Dixson et al	2015	2014	8.044	8.997	I		Mustelus canis	Subtrop	Yes	Food	Adult	8	62.766	24.0727	8	24.255	19.2588
370	a35	Dixson et al	2015	2014	8.044	8.997	I		Mustelus canis	Subtrop	Yes	Food	Adult	8	75.975	15.6469	8	61.277	37.3098
371	a35	Dixson et al	2015	2014	8.044	8.997	I		Mustelus canis	Subtrop	Yes	Food	Adult	8	75.975	15.6469	8	7.021	9.628
372	a36	Faliero et al	2015	2015	-	3.46	-	6	Hippocampus guttulatus	Temp	Yes	Food	Adult	6	30.446	11.139	6	7.55	1.733
373	a36	Faliero et al	2015	2015	-	3.46	-		Hippocampus guttulatus	Temp	No	-	Adult	6	65.278	15.972	6	85.417	13.194
374	a36	Faliero et al	2015	2015	-	3.46	-		Hippocampus guttulatus	Temp	No	-	Adult	6	34.722	18.75	6	31.944	31.944
375	a36	Faliero et al	2015	2015	-	3.46	-		Hippocampus guttulatus	Temp	No	-	Adult	6	30.556	13.194	6	52.083	28.472
376	a36	Faliero et al	2015	2015	-	3.46	-		Hippocampus guttulatus	Temp	No	-	Adult	6	34.772	15.972	6	14.583	13.194
377	a36	Faliero et al	2015	2015	-	3.46	-		Hippocampus guttulatus	Temp	No	-	Adult	6	26.389	12.5	6	6.25	6.944
378	a36	Faliero et al	2015	2015	-	3.46	-		Hippocampus guttulatus	Temp	No	-	Adult	6	9.082	15.278	6	8.333	7.639
379	a37	Ferrari et al	2015	2014	8.044	8.997	I	17	Pseudochromis fuscus	Trop	Yes	Prey	Juvenile	18	0.325	0.2721	18	0.325	0.2426
380	a37	Ferrari et al	2015	2014	8.044	8.997	I		Pseudochromis fuscus	Trop	Yes	Prey	Juvenile	16	0.676	0.3486	16	0.273	0.3021
381	a37	Ferrari et al	2015	2014	8.044	8.997	I		Pseudochromis fuscus	Trop	Yes	Prey	Juvenile	16	0.321	0.3331	16	0.732	0.3021
382	a38	Heinrich et al	2016	2015	2.626	2.906	C	11	Hemiscyllium ocellatum	Trop	Yes	Habitat	Adult	11	221.0818	208.0178	11	297.2818	314.5768
383	a38	Heinrich et al	2016	2015	2.626	2.906	C		Hemiscyllium ocellatum	Trop	Yes	Habitat	Adult	11	221.0818	208.0178	11	202.9909	225.4187
384	a38	Heinrich et al	2016	2015	2.626	2.906	C		Hemiscyllium ocellatum	Trop	Yes	Habitat	Adult	11	134.1909	42.1573	11	143.8636	105.2402
385	a38	Heinrich et al	2016	2015	2.626	2.906	C		Hemiscyllium ocellatum	Trop	Yes	Habitat	Adult	11	134.1909	42.1573	11	219.9182	205.0103
386	a38	Heinrich et al	2016	2015	2.626	2.906	C		Hemiscyllium ocellatum	Trop	Yes	Habitat	Adult	11	24.1545	27.8562	11	22.7364	18.3898
387	a38	Heinrich et al	2016	2015	2.626	2.906	C		Hemiscyllium ocellatum	Trop	Yes	Habitat	Adult	11	22.7364	27.8562	11	18.4818	17.9587
388	a38	Heinrich et al	2016	2015	2.626	2.906	C		Hemiscyllium ocellatum	Trop	Yes	Habitat	Adult	10	169.9455	151.0642	10	227.5091	184.7208
389	a38	Heinrich et al	2016	2015	2.626	2.906	C		Hemiscyllium ocellatum	Trop	Yes	Habitat	Adult	10	169.9455	184.7208	10	193.4727	258.7406
390	a38	Heinrich et al	2016	2015	2.626	2.906	C		Hemiscyllium ocellatum	Trop	Yes	Habitat	Adult	10	55.2	258.7406	12	54.75	35.4891
391	a38	Heinrich et al	2016	2015	2.626	2.906	C		Hemiscyllium ocellatum	Trop	Yes	Habitat	Adult	10	55.2	40.4469	11	54.2727	30.2162
392	a38	Heinrich et al	2016	2015	2.626	2.906	C		Hemiscyllium ocellatum	Trop	Yes	Habitat	Adult	10	0.6519	0.2918	12	0.6331	0.4259
393	a38	Heinrich et al	2016	2015	2.626	2.906	C		Hemiscyllium ocellatum	Trop	Yes	Habitat	Adult	10	0.6519	0.2918	11	0.5494	0.24
394	a39	Jutfelt & Hedgarde	2015	2015	3.042	3.627	D	21	Gadus morhua	Temp	No	-	Juvenile	22	23.556	8.0159	23	29.427	12.6293
395	a39	Jutfelt & Hedgarde	2015	2015	3.042	3.627	D		Gadus morhua	Temp	Yes	Shelter	Juvenile	22	161.017	190.7967	20	142.373	140.2283
396	a39	Jutfelt & Hedgarde	2015	2015	3.042	3.627	D		Gadus morhua	Temp	No	-	Juvenile	21	48.553	31.7023	17	39.497	24.8953
397	a40	Lai et al	2015	2015	-	3.46	-	12	Gasterosteus aculeatus	Subtrop	No	-	Adult	12	33.333	25.6499	13	14.228	16.856
398	a40	Lai et al	2015	2015	-	3,46	-		Gasterosteus aculeatus	Subtrop	No	-	Adult	11	36.478	17.4279	12	16.667	13.6174
399	a41	Maneja et al	2015	2015	1.796	1.99	B	25	Clupea harengus	Temp	No	-	Larvae	19	0.247	0.239	19	0.247	0.2106
400	a41	Maneja et al	2015	2015	1.796	1.99	B		Clupea harengus	Temp	No	-	Larvae	19	0.247	0.1509	19	0.247	0.239
401	a41	Maneja et al	2015	2015	1.796	1.99	B		Clupea harengus	Temp	No	-	Larvae	20	4.6107	5.2086	20	3.8617	4.696
402	a41	Maneja et al	2015	2015	1.796	1.99	B		Clupea harengus	Temp	No	-	Larvae	20	4.6107	5.2086	20	4.4383	5.5074
403	a41	Maneja et al	2015	2015	1.796	1.99	B		Clupea harengus	Temp	No	-	Larvae	43	16.064	9.8402	43	14.7193	8.6738
404	a41	Maneja et al	2015	2015	1.796	1.99	B		Clupea harengus	Temp	No	-	Larvae	43	16.064	9.8402	43	15.9657	8.5281
405	a41	Maneja et al	2015	2015	1.796	1.99	B		Clupea harengus	Temp	No	-	Larvae	19	0.118	0.1185	19	0.158	0.1481
406	a41	Maneja et al	2015	2015	1.796	1.99	B		Clupea harengus	Temp	No	-	Larvae	19	0.118	0.1185	19	0.118	0.0889
407	a41	Maneja et al	2015	2015	1.796	1.99	B		Clupea harengus	Temp	No	-	Larvae	25	0.1457	0.1017	25	0.1277	0.1128
408	a41	Maneja et al	2015	2015	1.796	1.99	B		Clupea harengus	Temp	No	-	Larvae	25	0.1457	0.1017	25	0.184	0.058
409	a42	Naslund et al	2015	2015	1.583	1.674	B	14	Gasterosteus aculeatus	Subtrop	Yes	Mimicked predator	Adult	15	3.344	7.2895	15	4.033	5.7344
410	a42	Naslund et al	2015	2015	1.583	1.674	B		Gasterosteus aculeatus	Subtrop	Yes	Mimicked predator	Adult	15	3.229	4.0172	15	6.618	8.2716
411	a42	Naslund et al	2015	2015	1.583	1.674	B		Gasterosteus aculeatus	Subtrop	Yes	Mimicked predator	Adult	14	7.328	9.7646	13	2.656	2.4429
412	a42	Naslund et al	2015	2015	1.583	1.674	B		Gasterosteus aculeatus	Subtrop	Yes	Mimicked predator	Adult	14	4.465	7.2313	13	2.352	3.8134
413	a42	Naslund et al	2015	2015	1.583	1.674	B		Gasterosteus aculeatus	Subtrop	No	-	Adult	14	69.905	22.117	13	14.929	16.7267
414	a42	Naslund et al	2015	2015	1.583	1.674	B		Gasterosteus aculeatus	Subtrop	No	-	Adult	15	9.9	13.4369	15	6.2	11.3621
415	a42	Naslund et al	2015	2015	1.583	1.674	B		Gasterosteus aculeatus	Subtrop	Yes	Mimicked predator	Adult	15	26.6	31.6162	15	36.1	33.8886
416	a42	Naslund et al	2015	2015	1.583	1.674	B		Gasterosteus aculeatus	Subtrop	No	-	Adult	15	60.7	20.5505	15	58.3	20.7481
417	a42	Naslund et al	2015	2015	1.583	1.674	B		Gasterosteus aculeatus	Subtrop	Yes	Mimicked predator	Adult	15	53.2	29.3438	15	40.7	28.9486
418	a42	Naslund et al	2015	2015	1.583	1.674	B		Gasterosteus aculeatus	Subtrop	No	-	Adult	15	7.8	9.2873	15	4.8	7.7064
419	a42	Naslund et al	2015	2015	1.583	1.674	B		Gasterosteus aculeatus	Subtrop	Yes	Mimicked predator	Adult	15	4.4	12.5477	15	10	16.2033
420	a42	Naslund et al	2015	2015	1.583	1.674	B		Gasterosteus aculeatus	Subtrop	No	-	Adult	15	21.7	16.2033	15	30.8	18.0805
421	a42	Naslund et al	2015	2015	1.583	1.674	B		Gasterosteus aculeatus	Subtrop	Yes	Mimicked predator	Adult	15	15.8	19.5625	15	13.2	18.3769
422	a42	Naslund et al	2015	2015	1.583	1.674	B		Gasterosteus aculeatus	Subtrop	No	-	Adult	14	2	20.14	13	7.4	21.247
423	a42	Naslund et al	2015	2015	1.583	1.674	B		Gasterosteus aculeatus	Subtrop	Yes	Mimicked predator	Adult	14	21.6	29.5896	13	25.5	29.9849
424	a42	Naslund et al	2015	2015	1.583	1.674	B		Gasterosteus aculeatus	Subtrop	No	-	Adult	14	78.7	25.008	13	64.6	28.5133
425	a42	Naslund et al	2015	2015	1.583	1.674	B		Gasterosteus aculeatus	Subtrop	Yes	Mimicked predator	Adult	14	52.5	25.008	13	43.4	30.8127
426	a42	Naslund et al	2015	2015	1.583	1.674	B		Gasterosteus aculeatus	Subtrop	No	-	Adult	14	3.5	14.8903	13	6.6	17.108
427	a42	Naslund et al	2015	2015	1.583	1.674	B		Gasterosteus aculeatus	Subtrop	Yes	Mimicked predator	Adult	14	4.6	8.7814	13	12.1	12.601
428	a42	Naslund et al	2015	2015	1.583	1.674	B		Gasterosteus aculeatus	Subtrop	No	-	Adult	14	15.8	16.2266	13	21.4	17.9358
429	a42	Naslund et al	2015	2015	1.583	1.674	B		Gasterosteus aculeatus	Subtrop	Yes	Mimicked predator	Adult	14	21.3	20.14	13	21.9	20.3272
430	a43	Pistevos et al	2015	2015	5.228	4.122	F	6	Heterodontus portusjacksoni	Subtrop	Yes	Prey	Adult	4	0.719	0.72	4	0.826	0.9123
431	a43	Pistevos et al	2015	2015	5.228	4.122	F		Heterodontus portusjacksoni	Subtrop	Yes	Prey	Adult	7	169.091	487.8698	7	834.545	561.0518
432	a44	Rossi et al	2015	2015	4.823	4.847	E	35	Lates calcarifer	Trop	Yes	Auditory	Larvae	36	48.18	40.416	36	48.766	42.174
433	a44	Rossi et al	2015	2015	4.823	4.847	E		Lates calcarifer	Trop	Yes	Auditory	Larvae	36	59.163	25.482	36	32.083	24.498
434	a44	Rossi et al	2015	2015	4.823	4.847	E		Lates calcarifer	Trop	Yes	Auditory	Larvae	36	48.619	24.6	36	52.062	25.374
435	a44	Rossi et al	2015	2015	4.823	4.847	E		Lates calcarifer	Trop	Yes	Auditory	Larvae	36	46.13	12.3	36	44.333	13.152
436	a44	Rossi et al	2015	2015	4.823	4.847	E		Lates calcarifer	Trop	Yes	Auditory	Larvae	36	47.74	25.482	36	53.375	26.25
437	a44	Rossi et al	2015	2015	4.823	4.847	E		Lates calcarifer	Trop	Yes	Auditory	Larvae	36	0.939	0.906	36	0.731	0.624
438	a44	Rossi et al	2015	2015	4.823	4.847	E		Lates calcarifer	Trop	Yes	Auditory	Larvae	36	2.004	1.314	36	1.561	1.032
439	a44	Rossi et al	2015	2015	4.823	4.847	E		Lates calcarifer	Trop	Yes	Auditory	Larvae	36	1.675	0.906	36	1.524	0.78
440	a44	Rossi et al	2015	2015	4.823	4.847	E		Lates calcarifer	Trop	Yes	Auditory	Larvae	36	1.942	0.846	36	1.618	0.624
441	a44	Rossi et al	2015	2015	4.823	4.847	E		Lates calcarifer	Trop	Yes	Auditory	Larvae	36	1.472	0.906	36	1.414	0.906
442	a44	Rossi et al	2015	2015	4.823	4.847	E		Lates calcarifer	Trop	Yes	Shelter	Larvae	28	69.207	25.8119	28	89.634	14.5199
443	a44	Rossi et al	2015	2015	4.823	4.847	E		Lates calcarifer	Trop	Yes	Shelter	Larvae	28	34.826	42.8135	28	122.145	130.8694
444	a45	Duteil et al	2016	2016	2.243	2.504	C	90	Dicentrarchus labrax	Subtrop	Yes	Shelter	Adult	90	0.574	0.3926	90	0.495	0.3215
445	a46	Heuer et al	2016	2016	4.259	4.122	E	20	Acanthochromis polyacanthus	Trop	Yes	Predator	Adult	20	15.258	13.649	20	53.052	25.196
446	a47	Lopes et al	2016	2016	2.136	2.215	C	15	Atherina presbyter	Subtrop	Yes	Kin	Larvae	12	2.766	0.7101	12	3.689	1.3475
447	a47	Lopes et al	2016	2016	2.136	2.215	C		Atherina presbyter	Subtrop	Yes	Kin	Larvae	12	3.832	1.4896	12	3.934	1.6316
448	a47	Lopes et al	2016	2016	2.136	2.215	C		Atherina presbyter	Subtrop	Yes	Kin	Larvae	12	1.469	0.1905	12	2.018	0.1905
449	a47	Lopes et al	2016	2016	2.136	2.215	C		Atherina presbyter	Subtrop	Yes	Kin	Larvae	12	1.393	0.1524	12	1.283	0.1143
450	a47	Lopes et al	2016	2016	2.136	2.215	C		Atherina presbyter	Subtrop	Yes	Kin	Larvae	12	0.768	0.1074	12	1.079	0.1074
451	a47	Lopes et al	2016	2016	2.136	2.215	C		Atherina presbyter	Subtrop	Yes	Kin	Larvae	12	0.778	0.0727	12	0.82	0.0346
452	a47	Lopes et al	2016	2016	2.136	2.215	C		Atherina presbyter	Subtrop	No	-	Larvae	31	45.63	22.4604	31	24.958	19.6486
453	a47	Lopes et al	2016	2016	2.136	2.215	C		Atherina presbyter	Subtrop	No	-	Larvae	15	40.336	31.2434	29	27.731	25.7949
454	a47	Lopes et al	2016	2016	2.136	2.215	C		Atherina presbyter	Subtrop	No	-	Larvae	15	40.755	16.8087	16	31.509	17.36
455	a47	Lopes et al	2016	2016	2.136	2.215	C		Atherina presbyter	Subtrop	No	-	Larvae	7	40	11.98	14	24.34	14.121
456	a48	Milazzo et al	2016	2016	4.94	4.847	E	13	Symphodus ocellatus	Subtrop	Yes	Mate	Adult	14	21.122	13.0403	18	15.816	8.2998
457	a48	Milazzo et al	2016	2016	4.94	4.847	E		Symphodus ocellatus	Subtrop	Yes	Mate	Adult	7	16.554	12.4284	12	12.584	14.392
458	a49	Munday et al	2016	2016	2.177	2.118	C	24	Amphiprion percula	Trop	Yes	Predator	Larvae	16	8.969	8.968	16	80.269	23.32
459	a49	Munday et al	2016	2016	2.177	2.118	C		Pomacentrus amboinensis	Trop	Yes	Predator	Larvae	26	0.016	0.0051	26	0.027	0.0357
460	a49	Munday et al	2016	2016	2.177	2.118	C		Pomacentrus amboinensis	Trop	Yes	Predator	Larvae	26	0.65	0.0969	26	0.568	0.1734
461	a49	Munday et al	2016	2016	2.177	2.118	C		Pomacentrus amboinensis	Trop	Yes	Predator	Larvae	26	0.02	0.0051	26	0.018	0.0051
462	a49	Munday et al	2016	2016	2.177	2.118	C		Pomacentrus amboinensis	Trop	Yes	Predator	Larvae	26	1.189	0.2142	26	1.034	0.255
463	a50	Munday et al	2016	2015	2.626	2.906	C	30	Seriola lalandi	Subtrop	No	-	Larvae	30	100	42.7224	30	80	53.6768
464	a50	Munday et al	2016	2015	2.626	2.906	C		Seriola lalandi	Subtrop	No	-	Larvae	30	100	42.7224	30	116	70.1085
465	a51	Nadler et al	2016	2016	2.323	3.46	C	15	Chromis viridis	Subtrop	Yes	Kin	Not provided	18	0.622	0.2249	18	0.462	0.1994
466	a51	Nadler et al	2016	2016	2.323	3.46	C		Chromis viridis	Subtrop	Yes	Kin	Not provided	18	0.622	0.2249	18	0.504	0.3267
467	a51	Nadler et al	2016	2016	2.323	3.46	C		Chromis viridis	Subtrop	Yes	Kin	Not provided	18	0.377	0.2291	18	0.537	0.2079
468	a51	Nadler et al	2016	2016	2.323	3.46	C		Chromis viridis	Subtrop	Yes	Kin	Not provided	18	0.377	0.2291	18	0.496	0.3012
469	a51	Nadler et al	2016	2016	2.323	3.46	C		Chromis viridis	Subtrop	Yes	Kin	Not provided	18	45.441	20.5895	18	46.324	26.2025
470	a51	Nadler et al	2016	2016	2.323	3.46	C		Chromis viridis	Subtrop	Yes	Kin	Not provided	18	45.441	20.5895	18	41.912	35.5618
471	a51	Nadler et al	2016	2016	2.323	3.46	C		Chromis viridis	Subtrop	Yes	Kin	Not provided	10	5.106	4.2027	10	11.402	8.9967
472	a51	Nadler et al	2016	2016	2.323	3.46	C		Chromis viridis	Subtrop	Yes	Kin	Not provided	10	5.106	4.2027	10	10.842	8.4781
473	a51	Nadler et al	2016	2016	2.323	3.46	C		Chromis viridis	Subtrop	Yes	Kin	Not provided	10	10.959	16.662	10	10.376	7.2985
474	a51	Nadler et al	2016	2016	2.323	3.46	C		Chromis viridis	Subtrop	Yes	Kin	Not provided	10	10.95	16.662	10	8.674	6.1949
475	a52	Nagelkerken et al	2016	2015	17.184	19.181	K	89	Gobius bucchichi	Subtrop	Yes	Mimicked threat	Not provided	73	29.381	15.0887	73	27.454	15.0887
476	a52	Nagelkerken et al	2016	2015	17.184	19.181	K		Gobius bucchichi	Subtrop	Yes	Mimicked threat	Not provided	73	29.702	15.0887	73	24.243	19.2069
477	a52	Nagelkerken et al	2016	2015	17.184	19.181	K		Gobius bucchichi	Subtrop	Yes	Mimicked threat	Not provided	73	7.808	4.5625	73	6.904	4.9128
478	a52	Nagelkerken et al	2016	2015	17.184	19.181	K		Gobius bucchichi	Subtrop	Yes	Mimicked threat	Not provided	73	6.288	4.9128	73	5.671	5.2631
479	a52	Nagelkerken et al	2016	2015	17.184	19.181	K		Gobius bucchichi	Subtrop	Yes	Mimicked threat	Not provided	73	2.595	3.2211	73	1.228	1.9053
480	a52	Nagelkerken et al	2016	2015	17.184	19.181	K		Gobius bucchichi	Subtrop	Yes	Mimicked threat	Not provided	73	1.619	1.6661	73	0.74	1.0765
481	a52	Nagelkerken et al	2016	2015	17.184	19.181	K		Forsterygion lapillum	Temp	Yes	Mimicked threat	Not provided	107	42.805	30.2771	102	32.561	27.097
482	a52	Nagelkerken et al	2016	2015	17.184	19.181	K		Forsterygion lapillum	Temp	Yes	Mimicked threat	Not provided	107	46.463	37.849	102	27.683	17.2399
483	a52	Nagelkerken et al	2016	2015	17.184	19.181	K		Forsterygion lapillum	Temp	Yes	Mimicked threat	Not provided	107	11.548	8.6787	102	11.419	8.4735
484	a52	Nagelkerken et al	2016	2015	17.184	19.181	K		Forsterygion lapillum	Temp	Yes	Mimicked threat	Not provided	107	11.097	10.0131	102	9.29	6.5142
485	a52	Nagelkerken et al	2016	2015	17.184	19.181	K		Forsterygion lapillum	Temp	Yes	Mimicked threat	Not provided	107	4.171	3.3411	102	2.558	1.626
486	a52	Nagelkerken et al	2016	2015	17.184	19.181	K		Forsterygion lapillum	Temp	Yes	Mimicked threat	Not provided	107	2.696	2.3791	102	2.373	2.3229
487	a53	Nasuchon et al	2016	2016	0.839	0.794	A	14	Engraulis japonicus	Temp	Yes	Mimicked threat	Adult	15	6.3	4	12	7.3	2.6
488	a53	Nasuchon et al	2016	2016	0.839	0.794	A		Engraulis japonicus	Temp	Yes	Mimicked threat	Adult	15	22.1	5.4	12	24.8	10.6
489	a53	Nasuchon et al	2016	2016	0.839	0.794	A		Engraulis japonicus	Temp	Yes	Mimicked threat	Adult	15	21.7	3.4	12	21.4	4.1
490	a53	Nasuchon et al	2016	2016	0.839	0.794	A		Engraulis japonicus	Temp	Yes	Mimicked threat	Adult	15	2.143	0.586	12	1.703	1.263
491	a53	Nasuchon et al	2016	2016	0.839	0.794	A		Engraulis japonicus	Temp	Yes	Mimicked threat	Adult	15	0.05	0.01	12	0.047	0.023
492	a53	Nasuchon et al	2016	2016	0.839	0.794	A		Engraulis japonicus	Temp	Yes	Mimicked threat	Adult	15	1.412	0.612	12	1.55	0.562
493	a53	Nasuchon et al	2016	2016	0.839	0.794	A		Engraulis japonicus	Temp	Yes	Mimicked threat	Adult	15	76.203	44.118	12	116.31	85.561
494	a54	Pimentel et al	2016	2016	3.496	3.537	D	12	Sparus aurata	Subtrop	Yes	Food	Larvae	12	47.423	6.4294	12	32.474	6.0726
495	a54	Pimentel et al	2016	2016	3.496	3.537	D		Argyrosomus regius	Subtrop	Yes	Food	Larvae	12	39.793	6.0864	12	30.207	6.4432
496	a54	Pimentel et al	2016	2016	3.496	3.537	D		Sparus aurata	Subtrop	Yes	Food	Larvae	12	5.295	2.8475	12	1.557	1.015
497	a54	Pimentel et al	2016	2016	3.496	3.537	D		Argyrosomus regius	Subtrop	Yes	Food	Larvae	12	4.208	0.0003	12	3.492	0.0003
498	a54	Pimentel et al	2016	2016	3.496	3.537	D		Sparus aurata	Subtrop	Yes	Food	Larvae	12	4.364	1.8879	12	1.031	0.0003
499	a54	Pimentel et al	2016	2016	3.496	3.537	D		Argyrosomus regius	Subtrop	Yes	Food	Larvae	12	4.697	2.7297	12	2.061	0.0003
500	a54	Pimentel et al	2016	2016	3.496	3.537	D		Sparus aurata	Subtrop	Yes	Food	Larvae	12	0.0001	0.0003	12	0.0001	0.0003
501	a54	Pimentel et al	2016	2016	3.496	3.537	D		Argyrosomus regius	Subtrop	Yes	Food	Larvae	12	0.0001	0.0003	12	0.0001	0.0003
502	a55	Rossi et al	2016	2016	3.089	3.345	D	64	Argyrosomus japonicus	Trop	Yes	Auditory	Larvae	64	65.586	43.888	64	37.761	50
503	a55	Rossi et al	2016	2016	3.089	3.345	D		Argyrosomus japonicus	Trop	Yes	Auditory	Larvae	64	50.781	47.92	64	44.389	51.872
504	a55	Rossi et al	2016	2016	3.089	3.345	D		Argyrosomus japonicus	Trop	Yes	Auditory	Larvae	64	65.586	43.888	64	44.389	51.872
505	a56	Sampaio et al	2016	2016	2.136	2.215	C	30	Solea senegalensis	Trop	No	-	Juvenile	30	22.031	14.8248	30	26.094	15.8114
506	a56	Sampaio et al	2016	2016	2.136	2.215	C		Solea senegalensis	Trop	Yes	Habitat	Juvenile	30	166.188	41.9282	30	125.04	106.5759
507	a57	Silva et al	2016	2016	4.9	4.61	E	40	Atherina presbyter	Subtrop	No	-	Larvae	40	154936.875	25490.4463	40	145751.875	36812.374
508	a57	Silva et al	2016	2016	4.9	4.61	E		Atherina presbyter	Subtrop	No	-	Larvae	40	154936.875	25490.4463	40	157061.25	25560.3603
509	a58	Sundin & Jutfelt	2016	2015	2.626	2.906	C	17	Ctenolabrus rupestris	Temp	No	-	Juvenile	24	30	24.3168	24	39.1666	23.2036
510	a58	Sundin & Jutfelt	2016	2015	2.626	2.906	C		Ctenolabrus rupestris	Temp	No	-	Juvenile	23	29.5652	31.8346	17	16.4706	23.7016
511	a58	Sundin & Jutfelt	2016	2015	2.626	2.906	C		Ctenolabrus rupestris	Temp	No	-	Juvenile	18	33.39	6.949	17	29.492	7.288
512	a58	Sundin & Jutfelt	2016	2015	2.626	2.906	C		Ctenolabrus rupestris	Temp	No	-	Juvenile	16	0.943	0.031	11	0.9282	0.0213
513	a58	Sundin & Jutfelt	2016	2015	2.626	2.906	C		Ctenolabrus rupestris	Temp	No	-	Juvenile	16	1.594	0.177	11	2.043	0.1739
514	a58	Sundin & Jutfelt	2016	2015	2.626	2.906	C		Ctenolabrus rupestris	Temp	Yes	Prey	Juvenile	16	42.3463	11.7622	15	50.635	3.9943
515	a58	Sundin & Jutfelt	2016	2015	2.626	2.906	C		Ctenolabrus rupestris	Temp	Yes	Predator	Juvenile	16	36.1494	8.0602	15	36.0725	1.169
516	a59	Allan et al	2017	2017	4.847	4.847	E	18	Pomacentrus wardi	Trop	Yes	Predator	Larvae	17	1.277	0.8782	18	3.191	6.3173
517	a59	Allan et al	2017	2017	4.847	4.847	E		Pomacentrus wardi	Trop	Yes	Predator	Larvae	17	0.299	0.1484	18	0.307	0.1527
518	a59	Allan et al	2017	2017	4.847	4.847	E		Pomacentrus wardi	Trop	Yes	Predator	Larvae	17	0.416	0.1855	18	0.331	0.1909
519	a59	Allan et al	2017	2017	4.847	4.847	E		Pomacentrus wardi	Trop	Yes	Predator	Larvae	17	0.082	0.0618	18	0.076	0.0679
520	a59	Allan et al	2017	2017	4.847	4.847	E		Pseudochromis fuscus	Trop	Yes	Prey	Larvae	17	1.576	0.2226	18	2.12	2.5371
521	a59	Allan et al	2017	2017	4.847	4.847	E		Pseudochromis fuscus	Trop	Yes	Prey	Larvae	17	0.007	0.033	18	0.106	0.2546
522	a60	Castro et al	2017	2017	2.766	2.766	C	29	Pomatoschistus pictus	Temp	Yes	Auditory	Larvae	30	80.216	27.5833	28	28.058	26.648
523	a60	Castro et al	2017	2017	2.766	2.766	C		Pomatoschistus pictus	Temp	Yes	Auditory	Larvae	30	66.346	26.3345	28	38.462	32.2253
524	a60	Castro et al	2017	2017	2.766	2.766	C		Pomatoschistus pictus	Temp	Yes	Auditory	Larvae	29	58.213	31.0401	27	56.772	35.9366
525	a61	Cattano et al	2017	2017	3.159	3.159	D	15	Symphodus ocellatus	Subtrop	Yes	Predator	Larvae	19	25.166	17.2089	15	32.009	17.7081
526	a61	Cattano et al	2017	2017	3.159	3.159	D		Symphodus ocellatus	Subtrop	Yes	Predator	Larvae	17	0.2856	0.2389	10	0.2822	0.5787
527	a62	Ferrari et al	2017	2017	2.751	2.751	C	25	Pomacentrus amboinensis	Trop	Yes	Prey	Juvenile	25	37.527	24	25	46.909	24
528	a62	Ferrari et al	2017	2017	2.751	2.751	C		Pomacentrus amboinensis	Trop	Yes	Prey+ Predator	Juvenile	25	38.837	21.4915	25	33.6	17.3968
529	a62	Ferrari et al	2017	2017	2.751	2.751	C		Pomacentrus amboinensis	Trop	Yes	Prey	Juvenile	25	6.145	4	25	8.291	6.545
530	a62	Ferrari et al	2017	2017	2.751	2.751	C		Pomacentrus amboinensis	Trop	Yes	Prey+ Predator	Juvenile	25	3.318	2.3874	25	2.601	2.045
531	a62	Ferrari et al	2017	2017	2.751	2.751	C		Pomacentrus amboinensis	Trop	Yes	Prey	Juvenile	25	2.546	0.275	25	2.378	0.49
532	a62	Ferrari et al	2017	2017	2.751	2.751	C		Pomacentrus amboinensis	Trop	Yes	Prey+ Predator	Juvenile	25	1.462	0.666	25	1.68	0.666
533	a63	Goldenberg et al	2017	2017	8.997	8.997	I	21	Favonigobius lateralis	Temp	Yes	Prey	Adult	21	1.84	1.8055	21	1.347	1.2052
534	a63	Goldenberg et al	2017	2017	8.997	8.997	I		Favonigobius lateralis	Temp	Yes	Prey	Adult	21	5.62	3.4644	21	2.366	3.0108
535	a63	Goldenberg et al	2017	2017	8.997	8.997	I		Favonigobius lateralis	Temp	Yes	Prey	Adult	21	0.733	0.1507	21	0.82	0.2234
536	a64	Jarrold et al	2017	2017	4.122	4.122	E	40	Acanthochromis polyacanthus	Trop	No	-	Juvenile	60	38.118	28.3333	60	20.471	28.3333
537	a64	Jarrold et al	2017	2017	4.122	4.122	E		Acanthochromis polyacanthus	Trop	No	-	Juvenile	60	38.118	28.3333	60	28.941	28.3333
538	a64	Jarrold et al	2017	2017	4.122	4.122	E		Acanthochromis polyacanthus	Trop	No	-	Juvenile	60	38.118	28.3333	60	34.588	28.7037
539	a64	Jarrold et al	2017	2017	4.122	4.122	E		Amphiprion percula	Trop	Yes	Predator	Juvenile	16	4.941	5.5556	16	57.176	11.6667
540	a64	Jarrold et al	2017	2017	4.122	4.122	E		Amphiprion percula	Trop	Yes	Predator	Juvenile	16	4.941	5.5556	16	26.824	35
541	a64	Jarrold et al	2017	2017	4.122	4.122	E		Amphiprion percula	Trop	Yes	Predator	Juvenile	16	4.941	5.5556	16	29.647	31.6667
542	a64	Jarrold et al	2017	2017	4.122	4.122	E		Acanthochromis polyacanthus	Trop	No	-	Juvenile	60	45.349	13.8889	60	27.907	14.4444
543	a64	Jarrold et al	2017	2017	4.122	4.122	E		Acanthochromis polyacanthus	Trop	No	-	Juvenile	60	45.349	13.8889	60	41.163	28.8889
544	a64	Jarrold et al	2017	2017	4.122	4.122	E		Acanthochromis polyacanthus	Trop	No	-	Juvenile	60	45.349	13.8889	60	27.209	14.4444
545	a64	Jarrold et al	2017	2017	4.122	4.122	E		Acanthochromis polyacanthus	Trop	No	-	Juvenile	60	45.349	13.8889	60	28.605	14.4444
546	a64	Jarrold et al	2017	2017	4.122	4.122	E		Amphiprion percula	Trop	Yes	Predator	Juvenile	24	14.161	29.2615	24	26.832	36.3993
547	a64	Jarrold et al	2017	2017	4.122	4.122	E		Amphiprion percula	Trop	Yes	Predator	Juvenile	24	14.161	29.2615	24	19.379	32.5741
548	a64	Jarrold et al	2017	2017	4.122	4.122	E		Amphiprion percula	Trop	Yes	Predator	Juvenile	24	14.161	29.2615	24	45.466	27.6052
549	a64	Jarrold et al	2017	2017	4.122	4.122	E		Amphiprion percula	Trop	Yes	Predator	Juvenile	24	14.161	29.2615	24	29.814	36.4393
550	a65	Kwan et al	2017	2017	2.504	2.504	C	9	Chromis punctipinnis	Subtrop	Yes	Light	Juvenile	15	624.3671	153.0121	16	675.7971	134.8369
551	a65	Kwan et al	2017	2017	2.504	2.504	C		Chromis punctipinnis	Subtrop	Yes	Light	Juvenile	15	624.3671	153.0121	16	629.9806	110.6711
552	a65	Kwan et al	2017	2017	2.504	2.504	C		Chromis punctipinnis	Subtrop	Yes	Light	Juvenile	17	488.2816	90.9296	17	469.1755	173.5717
553	a65	Kwan et al	2017	2017	2.504	2.504	C		Chromis punctipinnis	Subtrop	Yes	Light	Juvenile	17	488.2816	90.9296	17	491.9363	138.8337
554	a65	Kwan et al	2017	2017	2.504	2.504	C		Chromis punctipinnis	Subtrop	Yes	Kin	Juvenile	6	284.8175	113.02	6	342.1451	95.3249
555	a65	Kwan et al	2017	2017	2.504	2.504	C		Chromis punctipinnis	Subtrop	Yes	Kin	Juvenile	6	284.8175	113.02	6	290.9086	82.9104
556	a65	Kwan et al	2017	2017	2.504	2.504	C		Chromis punctipinnis	Subtrop	Yes	Kin	Juvenile	6	9.2013	1.1573	6	9.1007	1.3421
557	a65	Kwan et al	2017	2017	2.504	2.504	C		Chromis punctipinnis	Subtrop	Yes	Kin	Juvenile	6	9.2013	1.1573	6	8.5998	0.7613
558	a65	Kwan et al	2017	2017	2.504	2.504	C		Chromis punctipinnis	Subtrop	Yes	Novel object + kin	Juvenile	6	10.4701	1.3886	6	10.2966	1.3014
559	a65	Kwan et al	2017	2017	2.504	2.504	C		Chromis punctipinnis	Subtrop	Yes	Novel object + kin	Juvenile	6	10.4701	1.3886	6	9.8667	1.3939
560	a65	Kwan et al	2017	2017	2.504	2.504	C		Chromis punctipinnis	Subtrop	Yes	Kin	Juvenile	6	157.4899	49.237	6	142.0498	58.6802
561	a65	Kwan et al	2017	2017	2.504	2.504	C		Chromis punctipinnis	Subtrop	Yes	Kin	Juvenile	6	157.4899	49.237	6	166.9176	109.5705
562	a66	Pistevos et al	2017	2016	3.13	3.127	D	20	Lates calcarifer	Trop	Yes	Physical Seawater	Larvae	11	51.163	1.4023	14	63.935	0.9322
563	a66	Pistevos et al	2017	2016	3.13	3.127	D		Lates calcarifer	Trop	Yes	Physical Seawater	Larvae	10	34.078	1.59	12	57.542	1.6128
564	a66	Pistevos et al	2017	2016	3.13	3.127	D		Lates calcarifer	Trop	Yes	Physical Seawater	Larvae	36	55	0.5208	37	72.5	0.411
565	a67	Pistevos et al	2017	2016	4.03	3.709	E	17	Heterodontus portusjacksoni	Subtrop	Yes	Prey	Larvae	20	28.718	1.2041	20	41.641	1.4852
566	a67	Pistevos et al	2017	2016	4.03	3.709	E		Heterodontus portusjacksoni	Subtrop	Yes	Prey	Larvae	20	1577.465	47.7658	20	1741.784	73.4857
567	a67	Pistevos et al	2017	2016	4.03	3.709	E		Heterodontus portusjacksoni	Subtrop	Yes	Prey	Larvae	14	42.106	38.1799	6	17.651	22.1532
568	a68	Schmidt et al	2017	2017	2.276	2.276	C	12	Boreogadus saida	Polar	No	-	Juvenile	12	15.781	2.8903	12	13.704	2.0998
569	a68	Schmidt et al	2017	2017	2.276	2.276	C		Boreogadus saida	Polar	No	-	Juvenile	12	36.163	26.0825	12	27.492	18.0566
570	a68	Schmidt et al	2017	2017	2.276	2.276	C		Gadus morhua	Polar	No	-	Juvenile	12	10.465	3.9402	12	10.714	7.4392
571	a68	Schmidt et al	2017	2017	2.276	2.276	C		Gadus morhua	Polar	No	-	Juvenile	12	36.994	17.5127	11	31.234	17.6312
572	a69	Sundin et al	2017	2017	3.347	3.347	D	16	Gasterosteus aculeatus	Subtrop	Yes	Mate + habitat	Adult	18	85.3333	48.4428	18	65.1111	52.3359
573	a69	Sundin et al	2017	2017	3.347	3.347	D		Gasterosteus aculeatus	Subtrop	Yes	Mate + habitat	Adult	18	57.2778	57.6213	18	69.5	59.3625
574	a69	Sundin et al	2017	2017	3.347	3.347	D		Gasterosteus aculeatus	Subtrop	Yes	Mate + habitat	Adult	18	15.3889	12.7378	18	14	12.8062
575	a69	Sundin et al	2017	2017	3.347	3.347	D		Gasterosteus aculeatus	Subtrop	Yes	Mate + habitat	Adult	18	3.7222	3.3921	18	3.2778	2.5923
576	a69	Sundin et al	2017	2017	3.347	3.347	D		Gasterosteus aculeatus	Subtrop	Yes	Habitat	Adult	18	63	140.8687	18	8.5556	10.7003
577	a69	Sundin et al	2017	2017	3.347	3.347	D		Gasterosteus aculeatus	Subtrop	Yes	Habitat	Adult	18	18.4444	23.0504	18	62.1111	142.4656
578	a69	Sundin et al	2017	2017	3.347	3.347	D		Gasterosteus aculeatus	Subtrop	Yes	Habitat	Adult	18	5.2222	5.0591	18	8.5556	10.7003
579	a69	Sundin et al	2017	2017	3.347	3.347	D		Gasterosteus aculeatus	Subtrop	Yes	Habitat	Adult	18	1.2778	1.8726	18	1.6667	2.5668
580	a69	Sundin et al	2017	2017	3.347	3.347	D		Gasterosteus aculeatus	Subtrop	Yes	Mate	Adult	17	126.1176	118.9364	18	200.3333	201.4819
581	a69	Sundin et al	2017	2017	3.347	3.347	D		Gasterosteus aculeatus	Subtrop	Yes	Mate	Adult	17	180.8235	261.818	16	203.4375	217.6796
582	a69	Sundin et al	2017	2017	3.347	3.347	D		Gasterosteus aculeatus	Subtrop	Yes	Mate	Adult	17	47.7059	15.3247	16	51.4375	38.8037
583	a69	Sundin et al	2017	2017	3.347	3.347	D		Gasterosteus aculeatus	Subtrop	Yes	Mate	Adult	18	17.1111	37.5639	18	10.2778	17.4754
584	a69	Sundin et al	2017	2017	3.347	3.347	D		Gasterosteus aculeatus	Subtrop	Yes	Mate	Adult	17	1.1765	0.5286	18	2.9444	7.7571
585	a69	Sundin et al	2017	2017	3.347	3.347	D		Gasterosteus aculeatus	Subtrop	Yes	Offspring (kin)	Adult	9	11.4103	5.8281	13	13.1819	7.9332
586	a69	Sundin et al	2017	2017	3.347	3.347	D		Gasterosteus aculeatus	Subtrop	Yes	Offspring (kin)	Adult	9	17.0536	6.0323	13	17.0142	6.5342
587	a69	Sundin et al	2017	2017	3.347	3.347	D		Gasterosteus aculeatus	Subtrop	Yes	Offspring (kin)	Adult	14	20.6732	9.2153	14	20.274	8.46
588	a69	Sundin et al	2017	2017	3.347	3.347	D		Gasterosteus aculeatus	Subtrop	Yes	Offspring (kin)	Adult	14	22.6695	8.0176	15	24.6101	14.0243
589	a69	Sundin et al	2017	2017	3.347	3.347	D		Gasterosteus aculeatus	Subtrop	Yes	Offspring (kin)	Adult	13	27.3648	6.3153	14	24.0847	8.9174
590	a69	Sundin et al	2017	2017	3.347	3.347	D		Gasterosteus aculeatus	Subtrop	Yes	Offspring (kin)	Adult	13	30.7754	9.3305	14	23.7673	7.6959
591	a69	Sundin et al	2017	2017	3.347	3.347	D		Gasterosteus aculeatus	Subtrop	Yes	Offspring (kin)	Adult	8	19.475	5.9053	12	23.5843	7.4197
592	a70	Sundin et al	2017	2017	2.473	2.473	C	24	Acanthochromis polyacanthus	Trop	No	-	Juvenile	35	21.336	6.3775	37	19.504	8.522
593	a70	Sundin et al	2017	2017	2.473	2.473	C		Acanthochromis polyacanthus	Trop	No	-	Juvenile	35	560.804	196.2127	37	533.668	238.42
594	a70	Sundin et al	2017	2017	2.473	2.473	C		Acanthochromis polyacanthus	Trop	No	-	Juvenile	16	0.464	4.772	16	-0.331	4.64
595	a70	Sundin et al	2017	2017	2.473	2.473	C		Acanthochromis polyacanthus	Trop	No	-	Juvenile	16	29.63	177.776	16	-4.938	172.912
596	a70	Sundin et al	2017	2017	2.473	2.473	C		Acanthochromis polyacanthus	Trop	Yes	Predator	Juvenile	19	2.95	5.2612	21	3.453	6.4523
597	a70	Sundin et al	2017	2017	2.473	2.473	C		Acanthochromis polyacanthus	Trop	Yes	Predator	Juvenile	19	74.534	194.93	21	109.317	222.012
598	a71	Welch & Munday	2017	2017	4.694	4.694	E	568	Acanthochromis polyacanthus	Trop	Yes	Predator	Larvae	752	21.4063	12.4527	755	43.8681	21.5517
599	a71	Welch & Munday	2017	2017	4.694	4.694	E		Acanthochromis polyacanthus	Trop	Yes	Predator	Larvae	752	21.4063	12.4527	751	54.947	10.0686
600	a71	Welch & Munday	2017	2017	4.694	4.694	E		Acanthochromis polyacanthus	Trop	Yes	Predator	Larvae	200	19.3229	4.5942	200	43.2917	11.6073
601	a72	Davis et al	2018	2018	3.46	3.46	C	24	Sebastes spp.	Trop	Yes	-	Juvenile	24	26.052	9.6902	24	32.176	9.6902
602	a72	Davis et al	2018	2018	3.46	3.46	C		Sebastes spp.	Trop	Yes	-	Juvenile	24	27.59	14.5402	24	22.374	13.6584
603	a72	Davis et al	2018	2018	3.46	3.46	C		Sebastes spp.	Trop	Yes	-	Juvenile	24	108.766	34.9934	24	123.052	42.9445
604	a72	Davis et al	2018	2018	3.46	3.46	C		Sebastes spp.	Trop	Yes	-	Juvenile	24	97.89	38.1728	24	94.644	62.0309
605	a72	Davis et al	2018	2018	3.46	3.46	C		Sebastes spp.	Trop	Yes	Predator	Juvenile	24	26.052	13.1391	24	23.691	11.0374
606	a72	Davis et al	2018	2018	3.46	3.46	C		Sebastes spp.	Trop	Yes	Predator	Juvenile	24	24.227	12.6149	24	20.043	12.6149
607	a72	Davis et al	2018	2018	3.46	3.46	C		Sebastes spp.	Trop	Yes	Predator	Juvenile	24	122.938	51.1355	24	110.567	45.4527
608	a72	Davis et al	2018	2018	3.46	3.46	C		Sebastes spp.	Trop	Yes	Predator	Juvenile	24	98.582	30.3051	24	98.398	54.9225
609	a73	Davis et al	2018	2017	8.997	8.997	I	10	Trematomus bernacchii	Polar	Yes	Light	Juvenile	8	52.927	16.5604	8	54.098	18.546
610	a73	Davis et al	2018	2017	8.997	8.997	I		Trematomus bernacchii	Polar	Yes	Light	Juvenile	8	52.927	16.5604	6	45.667	5.7367
611	a73	Davis et al	2018	2017	8.997	8.997	I		Trematomus bernacchii	Polar	Yes	Novel object	Juvenile	10	576	65.2919	10	524.308	76.7556
612	a73	Davis et al	2018	2017	8.997	8.997	I		Trematomus bernacchii	Polar	Yes	Novel object	Juvenile	10	576	65.2919	10	588.923	33.2185
613	a73	Davis et al	2018	2017	8.997	8.997	I		Trematomus bernacchii	Polar	Yes	Novel object	Juvenile	10	504.923	66.4378	10	534.462	146.6207
614	a73	Davis et al	2018	2017	8.997	8.997	I		Trematomus bernacchii	Polar	Yes	Novel object	Juvenile	10	504.923	66.4378	10	469.846	108.82
615	a73	Davis et al	2018	2017	8.997	8.997	I		Trematomus bernacchii	Polar	Yes	Novel object	Juvenile	10	141.892	159.1593	10	120.27	55.0548
616	a73	Davis et al	2018	2017	8.997	8.997	I		Trematomus bernacchii	Polar	Yes	Novel object	Juvenile	10	141.892	159.1593	10	102.703	88.0881
617	a73	Davis et al	2018	2017	8.997	8.997	I		Trematomus bernacchii	Polar	Yes	Novel object	Juvenile	10	125.676	81.0807	10	118.919	75.0748
618	a73	Davis et al	2018	2017	8.997	8.997	I		Trematomus bernacchii	Polar	Yes	Novel object	Juvenile	10	125.676	81.0807	10	67.568	30.0304
619	a73	Davis et al	2018	2017	8.997	8.997	I		Trematomus bernacchii	Polar	Yes	Novel object	Juvenile	10	33.148	23.7835	10	22.563	14.0943
620	a73	Davis et al	2018	2017	8.997	8.997	I		Trematomus bernacchii	Polar	Yes	Novel object	Juvenile	10	33.148	23.7835	10	25.627	21.1398
621	a73	Davis et al	2018	2017	8.997	8.997	I		Trematomus bernacchii	Polar	Yes	Novel object	Juvenile	10	22.284	14.9734	10	26.741	19.3784
622	a73	Davis et al	2018	2017	8.997	8.997	I		Trematomus bernacchii	Polar	Yes	Novel object	Juvenile	10	22.284	14.9734	10	13.649	6.1664
623	a73	Davis et al	2018	2017	8.997	8.997	I		Trematomus bernacchii	Polar	Yes	Novel object	Juvenile	10	45.682	21.1398	10	49.582	15.8557
624	a73	Davis et al	2018	2017	8.997	8.997	I		Trematomus bernacchii	Polar	Yes	Novel object	Juvenile	10	45.682	21.1398	10	49.304	21.1398
625	a73	Davis et al	2018	2017	8.997	8.997	I		Trematomus bernacchii	Polar	Yes	Novel object	Juvenile	10	53.203	14.0943	10	55.432	14.0943
626	a73	Davis et al	2018	2017	8.997	8.997	I		Trematomus bernacchii	Polar	Yes	Novel object	Juvenile	10	53.203	14.0943	10	66.574	6.1664
627	a73	Davis et al	2018	2017	8.997	8.997	I		Trematomus bernacchii	Polar	Yes	Novel object	Juvenile	10	20.613	18.4993	10	26.741	18.4993
628	a73	Davis et al	2018	2017	8.997	8.997	I		Trematomus bernacchii	Polar	Yes	Novel object	Juvenile	10	20.613	18.4993	10	24.513	21.1398
629	a73	Davis et al	2018	2017	8.997	8.997	I		Trematomus bernacchii	Polar	Yes	Novel object	Juvenile	10	23.955	24.6626	10	16.713	11.4506
630	a73	Davis et al	2018	2017	8.997	8.997	I		Trematomus bernacchii	Polar	Yes	Novel object	Juvenile	10	23.955	24.6626	10	19.499	17.617
631	a74	Goldenberg et al	2018	2018	19.181	19.181	K	105	Not provided	Not provided	Yes	Prey	Not provided	165	50.795	83.1986	165	30.341	74.4381
632	a74	Goldenberg et al	2018	2018	19.181	19.181	K		Not provided	Not provided	Yes	Prey	Not provided	165	48.75	83.1986	165	31.364	65.6905
633	a74	Goldenberg et al	2018	2018	19.181	19.181	K		Not provided	Not provided	Yes	Prey	Not provided	165	49.576	91.4452	165	56.695	32.6526
634	a74	Goldenberg et al	2018	2018	19.181	19.181	K		Not provided	Not provided	Yes	Prey	Not provided	53	95.043	72.408	62	117.876	80.5747
635	a74	Goldenberg et al	2018	2018	19.181	19.181	K		Not provided	Not provided	Yes	Prey	Not provided	165	0.44	0.4239	165	0.39	0.8863
636	a74	Goldenberg et al	2018	2018	19.181	19.181	K		Not provided	Not provided	No	-	Not provided	9	0.8731	2.5645	8	0.8064	1.1658
637	a74	Goldenberg et al	2018	2018	19.181	19.181	K		Not provided	Not provided	Yes	Predator	Not provided	9	0.1592	0.2355	8	0.2674	0.2812
638	a75	Laubenstein et al	2018	2018	-	-	-	34	Seriola lalandi	Subtrop	No	-	Larvae	29	1395.2334	904.1051	38	1542.2421	1075.0644
639	a75	Laubenstein et al	2018	2018	-	-	-		Seriola lalandi	Subtrop	No	-	Larvae	29	2.6755	0.9309	38	2.6514	0.9966
640	a75	Laubenstein et al	2018	2018	-	-	-		Seriola lalandi	Subtrop	No	-	Larvae	29	132.4138	108.8234	38	102.6807	84.2935
641	a75	Laubenstein et al	2018	2018	-	-	-		Seriola lalandi	Subtrop	No	-	Larvae	29	466.2759	176.7407	38	498.2247	184.3398
642	a76	Maulvault et al	2018	2018	4.61	4.61	E	10	Argyrosomus regius	Subtrop	Yes	Kin	Juvenile	9	77.778	29.739	10	89.216	22.876
643	a76	Maulvault et al	2018	2018	4.61	4.61	E		Argyrosomus regius	Subtrop	Yes	Kin	Juvenile	9	37.013	1.299	10	16.234	2.597
644	a76	Maulvault et al	2018	2018	4.61	4.61	E		Argyrosomus regius	Subtrop	Yes	Kin	Juvenile	9	4.908	2.454	10	5.215	2.761
645	a76	Maulvault et al	2018	2018	4.61	4.61	E		Argyrosomus regius	Subtrop	Yes	Kin	Juvenile	9	54.054	5.405	10	50.676	1.351
646	a76	Maulvault et al	2018	2018	4.61	4.61	E		Argyrosomus regius	Subtrop	Yes	Kin	Juvenile	9	64.052	15.033	10	44.444	9.804
647	a76	Maulvault et al	2018	2018	4.61	4.61	E		Argyrosomus regius	Subtrop	No	-	Juvenile	10	63.83	19.149	10	33.617	26.809
648	a77	McCormick et al	2018	2018	4.847	4.847	E	19	Pseudochromis fuscus	Trop	Yes	Prey	Adult	19	0.049	0.0654	19	0.187	0.4359
649	a77	McCormick et al	2018	2018	4.847	4.847	E		Pseudochromis fuscus	Trop	Yes	Prey	Adult	19	118.981	43.0049	19	84.665	46.7448
650	a77	McCormick et al	2018	2018	4.847	4.847	E		Pseudochromis fuscus	Trop	Yes	Prey	Adult	19	333.056	184.0545	19	180.107	188.1475
651	a77	McCormick et al	2018	2018	4.847	4.847	E		Pseudochromis fuscus	Trop	Yes	Prey	Adult	19	0.63	0.6364	19	0.182	0.7018
652	a78	McMahon et al	2018	2018	2.276	2.276	C	85	Amphiprion percula	Trop	Yes	Food	Juvenile	137	22.891	7.0111	141	23.435	7.7539
653	a78	McMahon et al	2018	2018	2.276	2.276	C		Amphiprion percula	Trop	Yes	Food	Juvenile	144	26.156	7.836	134	24.633	7.559
654	a78	McMahon et al	2018	2018	2.276	2.276	C		Amphiprion percula	Trop	Yes	Food	Juvenile	118	22.891	6.5068	117	26.211	6.4792
655	a78	McMahon et al	2018	2018	2.276	2.276	C		Amphiprion percula	Trop	Yes	Food	Juvenile	118	26.156	7.0934	115	26.537	7.0026
656	a78	McMahon et al	2018	2018	2.276	2.276	C		Amphiprion percula	Trop	Yes	Food	Juvenile	66	9.52	1.7873	71	10.17	2.5278
657	a78	McMahon et al	2018	2018	2.276	2.276	C		Amphiprion percula	Trop	Yes	Food	Juvenile	70	9.78	1.8407	65	10.3	2.0962
658	a78	McMahon et al	2018	2018	2.276	2.276	C		Amphiprion percula	Trop	Yes	Food	Juvenile	58	9.52	1.6755	56	10.3	2.6192
659	a78	McMahon et al	2018	2018	2.276	2.276	C		Amphiprion percula	Trop	Yes	Food	Juvenile	59	9.78	1.6899	55	10.52	1.6316
660	a78	McMahon et al	2018	2018	2.276	2.276	C		Amphiprion percula	Trop	Yes	Food	Juvenile	71	2.43	1.0954	70	9.78	1.8407
661	a78	McMahon et al	2018	2018	2.276	2.276	C		Amphiprion percula	Trop	Yes	Food	Juvenile	74	3.25	1.4624	69	9.91	2.1597
662	a78	McMahon et al	2018	2018	2.276	2.276	C		Amphiprion percula	Trop	Yes	Food	Juvenile	60	2.43	1.007	61	9.44	1.3277
663	a78	McMahon et al	2018	2018	2.276	2.276	C		Amphiprion percula	Trop	Yes	Food	Juvenile	59	3.25	1.3058	60	9.74	2.014
664	a79	Porteus et al	2018	2018	19.181	19.181	K	13	Dicentrarchus labrax	Subtrop	No	-	Juvenile	13	45.1077	95.6378	13	42.0462	97.4158
665	a79	Porteus et al	2018	2018	19.181	19.181	K		Dicentrarchus labrax	Subtrop	No	-	Juvenile	14	50.8286	72.3095	14	36.0143	77.4984
666	a79	Porteus et al	2018	2018	19.181	19.181	K		Dicentrarchus labrax	Subtrop	No	-	Juvenile	13	52.3692	59.9273	14	30.9286	81.7807
667	a79	Porteus et al	2018	2018	19.181	19.181	K		Dicentrarchus labrax	Subtrop	No	-	Juvenile	13	20.7692	94.4943	13	13.4615	79.2349
668	a79	Porteus et al	2018	2018	19.181	19.181	K		Dicentrarchus labrax	Subtrop	No	-	Juvenile	13	2.5385	24.3036	13	7	48.9081
669	a79	Porteus et al	2018	2018	19.181	19.181	K		Dicentrarchus labrax	Subtrop	No	-	Juvenile	13	2.4154	25.6078	14	9.5214	59.6023
670	a79	Porteus et al	2018	2018	19.181	19.181	K		Dicentrarchus labrax	Subtrop	Yes	Predator	Juvenile	13	23.9231	86.238	13	18.0385	97.6179
671	a79	Porteus et al	2018	2018	19.181	19.181	K		Dicentrarchus labrax	Subtrop	Yes	Predator	Juvenile	13	5.8	29.5098	13	12.1308	66.0668
672	a79	Porteus et al	2018	2018	19.181	19.181	K		Dicentrarchus labrax	Subtrop	Yes	Predator	Juvenile	13	6.8846	39.0876	14	20.5929	70.238
673	a80	Raby et al	2018	2018	1.702	1.702	B	11	Cephalopholis cyanostigma	Trop	Yes	Habitat	Adult	10	0.0001	0.4533	11	0.0001	0.7104
674	a80	Raby et al	2018	2018	1.702	1.702	B		Cephalopholis cyanostigma	Trop	Yes	Habitat	Adult	10	8.592	2.4067	11	8.169	4.3615
675	a80	Raby et al	2018	2018	1.702	1.702	B		Cephalopholis cyanostigma	Trop	Yes	Habitat	Adult	10	20	5.5652	11	14.085	6.4674
676	a80	Raby et al	2018	2018	1.702	1.702	B		Cephalopholis cyanostigma	Trop	Yes	Habitat	Adult	10	88.136	2.2222	11	91.186	7.863
677	a80	Raby et al	2018	2018	1.702	1.702	B		Cephalopholis cyanostigma	Trop	Yes	Habitat	Adult	10	20	2.0933	11	20.156	3.3815
678	a80	Raby et al	2018	2018	1.702	1.702	B		Cephalopholis cyanostigma	Trop	Yes	Habitat	Adult	10	2.794	0.5104	11	2.941	0.6615
679	a81	Rodriguez-Dominguez et al	2018	2018	3.241	3.241	D	4	Vincentia badia	Temp	Yes	Shelter	Juvenile	5	2.518	4.8254	4	0.719	0.72
680	a81	Rodriguez-Dominguez et al	2018	2018	3.241	3.241	D		Vincentia badia	Temp	Yes	Shelter	Juvenile	5	24.46	32.1725	4	11.511	20.864
681	a81	Rodriguez-Dominguez et al	2018	2018	3.241	3.241	D		Vincentia badia	Temp	Yes	Shelter	Juvenile	4	0.0001	0.0002	2	2.518	3.561
682	a81	Rodriguez-Dominguez et al	2018	2018	3.241	3.241	D		Vincentia badia	Temp	Yes	Shelter	Juvenile	5	72.695	42.0247	4	95.035	3.546
683	a81	Rodriguez-Dominguez et al	2018	2018	3.241	3.241	D		Vincentia badia	Temp	Yes	Shelter	Juvenile	5	52.837	36.4747	4	47.518	28.368
684	a81	Rodriguez-Dominguez et al	2018	2018	3.241	3.241	D		Vincentia badia	Temp	Yes	Shelter	Juvenile	4	53.546	43.972	2	97.518	3.5101
685	a81	Rodriguez-Dominguez et al	2018	2018	3.241	3.241	D		Vincentia badia	Temp	Yes	Shelter	Juvenile	5	24.468	42.0247	4	3.915	3.558
686	a81	Rodriguez-Dominguez et al	2018	2018	3.241	3.241	D		Vincentia badia	Temp	Yes	Shelter	Juvenile	5	20.922	8.7229	4	39.858	24.912
687	a81	Rodriguez-Dominguez et al	2018	2018	3.241	3.241	D		Vincentia badia	Temp	Yes	Shelter	Juvenile	4	46.099	43.262	2	0.0001	0.0001
688	a81	Rodriguez-Dominguez et al	2018	2018	3.241	3.241	D		Vincentia badia	Temp	Yes	Shelter	Juvenile	5	2.518	4.8254	5	7.194	6.4354
689	a81	Rodriguez-Dominguez et al	2018	2018	3.241	3.241	D		Vincentia badia	Temp	Yes	Shelter	Juvenile	5	24.46	32.1725	5	28.058	39.4129
690	a81	Rodriguez-Dominguez et al	2018	2018	3.241	3.241	D		Vincentia badia	Temp	Yes	Shelter	Juvenile	4	0.0001	0.0002	3	15.827	27.4132
691	a81	Rodriguez-Dominguez et al	2018	2018	3.241	3.241	D		Vincentia badia	Temp	Yes	Shelter	Juvenile	5	72.695	42.0247	5	66.312	38.8539
692	a81	Rodriguez-Dominguez et al	2018	2018	3.241	3.241	D		Vincentia badia	Temp	Yes	Shelter	Juvenile	5	52.837	36.4747	5	39.716	34.8894
693	a81	Rodriguez-Dominguez et al	2018	2018	3.241	3.241	D		Vincentia badia	Temp	Yes	Shelter	Juvenile	4	53.546	43.972	3	15.957	7.9848
694	a81	Rodriguez-Dominguez et al	2018	2018	3.241	3.241	D		Vincentia badia	Temp	Yes	Shelter	Juvenile	5	24.468	42.0247	5	25.177	42.0247
695	a81	Rodriguez-Dominguez et al	2018	2018	3.241	3.241	D		Vincentia badia	Temp	Yes	Shelter	Juvenile	5	20.922	8.7229	5	31.206	42.0247
696	a81	Rodriguez-Dominguez et al	2018	2018	3.241	3.241	D		Vincentia badia	Temp	Yes	Shelter	Juvenile	4	46.099	43.262	3	67.376	31.939
697	a82	Rossi et al	2018	2018	4.122	4.122	E	12	Lates calcarifer	Trop	Yes	Auditory	Larvae	10	63.922	19.8433	10	27.059	17.3609
698	a82	Rossi et al	2018	2018	4.122	4.122	E		Lates calcarifer	Trop	Yes	Auditory	Larvae	10	54.51	17.3609	10	37.255	16.1213
699	a82	Rossi et al	2018	2018	4.122	4.122	E		Lates calcarifer	Trop	Yes	Auditory	Larvae	10	44.706	33.4822	10	53.333	33.4822
700	a82	Rossi et al	2018	2018	4.122	4.122	E		Lates calcarifer	Trop	Yes	Auditory	Larvae	10	46.667	22.3225	10	49.084	21.0829
701	a82	Rossi et al	2018	2018	4.122	4.122	E		Lates calcarifer	Trop	Yes	Auditory	Larvae	10	52.647	17.6708	10	54.706	18.6005
702	a82	Rossi et al	2018	2018	4.122	4.122	E		Lates calcarifer	Trop	Yes	Auditory	Larvae	16	52.35	15.1568	16	59.724	17.4874
703	a82	Rossi et al	2018	2018	4.122	4.122	E		Lates calcarifer	Trop	Yes	Auditory	Larvae	16	47.558	10.4924	16	47.558	11.6593
704	a82	Rossi et al	2018	2018	4.122	4.122	E		Lates calcarifer	Trop	Yes	Auditory	Larvae	16	53.825	8.1618	16	50.876	9.3256
705	a82	Rossi et al	2018	2018	4.122	4.122	E		Lates calcarifer	Trop	Yes	Auditory	Larvae	16	49.032	13.9899	16	51.613	9.3256
706	a82	Rossi et al	2018	2018	4.122	4.122	E		Lates calcarifer	Trop	Yes	Auditory	Larvae	16	45.714	10.4924	16	49.401	6.995
707	a82	Rossi et al	2018	2018	4.122	4.122	E		Lates calcarifer	Trop	Yes	Auditory	Larvae	16	52.042	7.8772	16	49.828	7.8772
708	a82	Rossi et al	2018	2018	4.122	4.122	E		Lates calcarifer	Trop	Yes	Auditory	Larvae	10	33.032	41.6282	10	70.194	28.5617
709	a82	Rossi et al	2018	2018	4.122	4.122	E		Lates calcarifer	Trop	Yes	Auditory	Larvae	10	55.484	31.8283	10	41.032	33.4601
710	a82	Rossi et al	2018	2018	4.122	4.122	E		Lates calcarifer	Trop	Yes	Auditory	Larvae	10	49.549	39.987	10	43.097	28.5617
711	a82	Rossi et al	2018	2018	4.122	4.122	E		Lates calcarifer	Trop	Yes	Auditory	Larvae	10	49.032	21.2189	10	41.548	24.4824
712	a82	Rossi et al	2018	2018	4.122	4.122	E		Lates calcarifer	Trop	Yes	Auditory	Larvae	10	55.484	19.5871	10	48	13.057
713	a82	Rossi et al	2018	2018	4.122	4.122	E		Lates calcarifer	Trop	Yes	Auditory	Larvae	10	55.226	26.9426	10	64	17.1364
714	a82	Rossi et al	2018	2018	4.122	4.122	E		Lates calcarifer	Trop	Yes	Auditory	Larvae	10	50.065	25.2982	10	42.323	14.6888
715	a82	Rossi et al	2018	2018	4.122	4.122	E		Lates calcarifer	Trop	Yes	Auditory	Larvae	10	48.258	21.2189	10	66.839	17.1364
716	a83	Sswat et al	2018	2018	2.766	2.766	C	9	Clupea harengus	Temp	No	-	Larvae	6	7288.3971	8116.3356	6	7667.7496	4864.1553
717	a83	Sswat et al	2018	2018	2.766	2.766	C		Clupea harengus	Temp	No	-	Larvae	12	10164.3102	9856.4	12	13197.1275	8667.4157
718	a84	Sundin & Jutfelt	2018	2018	2.504	2.504	C	21	Gobiusculus flavescens	Temp	No	-	Adult	30	32.317	22.5497	24	32.317	24.201
719	a84	Sundin & Jutfelt	2018	2018	2.504	2.504	C		Gobiusculus flavescens	Temp	No	-	Adult	11	31.492	32.7683	19	32.521	35.4378
720	a84	Sundin & Jutfelt	2018	2018	2.504	2.504	C		Gobiusculus flavescens	Temp	No	-	Adult	16	31.492	19.76	22	42.093	27.9971
721	a84	Sundin & Jutfelt	2018	2018	2.504	2.504	C		Gobiusculus flavescens	Temp	No	-	Adult	23	31.389	27.1444	25	40.034	33.45
722	a85	Watson et al	2018	2018	8.997	8.997	I	41	Seriola lalandi	Subtrop	Yes	Mimicked threat	Juvenile	41	4.272	1.444	41	4.501	1.972
723	a85	Watson et al	2018	2018	8.997	8.997	I		Seriola lalandi	Subtrop	Yes	Mimicked threat	Juvenile	41	0.451	0.222	41	0.471	0.231
724	a85	Watson et al	2018	2018	8.997	8.997	I		Seriola lalandi	Subtrop	Yes	Mimicked threat	Juvenile	41	0.572	0.303	41	0.668	0.244
725	a86	Steckbauer et al	2018	2018	-	-	-	6	Dicentrachus labrax	Temp	Yes	Predator	Juvenile	6	0.1238	0.1408	6	0.0298	0.1585
726	a87	Andrade et al	2018	2018	1.729	1.729	B	36	Citharichthys stigmaeus	Subtrop	No	-	Juvenile	36	0.204	0.492	36	0.179	0.474
727	a87	Andrade et al	2018	2018	1.729	1.729	B		Citharichthys stigmaeus	Subtrop	No	-	Juvenile	36	0.204	0.492	36	0.341	0.516
728	a87	Andrade et al	2018	2018	1.729	1.729	B		Citharichthys stigmaeus	Subtrop	Yes	Predator	Juvenile	36	0.274	0.516	36	0.235	0.588
729	a87	Andrade et al	2018	2018	1.729	1.729	B		Citharichthys stigmaeus	Subtrop	Yes	Predator	Juvenile	36	0.274	0.516	36	0.321	0.516
730	a87	Andrade et al	2018	2018	1.729	1.729	B		Citharichthys stigmaeus	Subtrop	Yes	Food	Juvenile	36	0.76	0.918	36	0.984	0.942
731	a87	Andrade et al	2018	2018	1.729	1.729	B		Citharichthys stigmaeus	Subtrop	Yes	Food	Juvenile	36	0.76	0.918	36	0.984	0.822
732	a87	Andrade et al	2018	2018	1.729	1.729	B		Citharichthys stigmaeus	Subtrop	No	-	Juvenile	36	1.027	0.99	36	1.034	0.966
733	a87	Andrade et al	2018	2018	1.729	1.729	B		Citharichthys stigmaeus	Subtrop	No	-	Juvenile	36	1.027	0.99	36	1.285	0.894
734	a87	Andrade et al	2018	2018	1.729	1.729	B		Citharichthys stigmaeus	Subtrop	No	-	Juvenile	36	0.889	1.176	36	0.517	0.846
735	a87	Andrade et al	2018	2018	1.729	1.729	B		Citharichthys stigmaeus	Subtrop	No	-	Juvenile	36	0.889	1.176	36	0.803	1.032
736	a87	Andrade et al	2018	2018	1.729	1.729	B		Citharichthys stigmaeus	Subtrop	Yes	Predator	Juvenile	36	0.905	1.104	36	0.611	0.918
737	a87	Andrade et al	2018	2018	1.729	1.729	B		Citharichthys stigmaeus	Subtrop	Yes	Predator	Juvenile	36	0.905	1.104	36	0.862	1.2
738	a87	Andrade et al	2018	2018	1.729	1.729	B		Citharichthys stigmaeus	Subtrop	Yes	Food	Juvenile	36	1.716	0.942	36	1.524	0.918
739	a87	Andrade et al	2018	2018	1.729	1.729	B		Citharichthys stigmaeus	Subtrop	Yes	Food	Juvenile	36	1.716	0.942	36	1.791	0.75
740	a87	Andrade et al	2018	2018	1.729	1.729	B		Citharichthys stigmaeus	Subtrop	No	-	Juvenile	36	1.689	1.08	36	1.418	0.918
741	a87	Andrade et al	2018	2018	1.729	1.729	B		Citharichthys stigmaeus	Subtrop	No	-	Juvenile	36	1.689	1.08	36	1.893	0.846
742	a87	Andrade et al	2018	2018	1.729	1.729	B		Citharichthys stigmaeus	Subtrop	No	-	Juvenile	36	1.371	1.272	36	1.195	0.87
743	a87	Andrade et al	2018	2018	1.729	1.729	B		Citharichthys stigmaeus	Subtrop	No	-	Juvenile	36	1.371	1.272	36	1.324	0.918
744	a87	Andrade et al	2018	2018	1.729	1.729	B		Citharichthys stigmaeus	Subtrop	Yes	Predator	Juvenile	36	1.799	1.224	36	1.422	1.008
745	a87	Andrade et al	2018	2018	1.729	1.729	B		Citharichthys stigmaeus	Subtrop	Yes	Predator	Juvenile	36	1.799	1.224	36	1.673	0.918
746	a87	Andrade et al	2018	2018	1.729	1.729	B		Citharichthys stigmaeus	Subtrop	Yes	Food	Juvenile	36	2.241	0.894	36	2.022	0.942
747	a87	Andrade et al	2018	2018	1.729	1.729	B		Citharichthys stigmaeus	Subtrop	Yes	Food	Juvenile	36	2.241	0.894	36	2.241	0.726
748	a87	Andrade et al	2018	2018	1.729	1.729	B		Citharichthys stigmaeus	Subtrop	No	-	Juvenile	36	1.763	1.08	36	1.548	0.99
749	a87	Andrade et al	2018	2018	1.729	1.729	B		Citharichthys stigmaeus	Subtrop	No	-	Juvenile	36	1.763	1.08	36	1.834	0.75
750	a87	Andrade et al	2018	2018	1.729	1.729	B		Citharichthys stigmaeus	Subtrop	No	-	Juvenile	36	1.207	1.248	36	0.889	1.104
751	a87	Andrade et al	2018	2018	1.729	1.729	B		Citharichthys stigmaeus	Subtrop	No	-	Juvenile	36	1.207	1.248	36	1.285	1.08
752	a87	Andrade et al	2018	2018	1.729	1.729	B		Citharichthys stigmaeus	Subtrop	Yes	Predator	Juvenile	36	1.14	1.224	36	0.788	1.2
753	a87	Andrade et al	2018	2018	1.729	1.729	B		Citharichthys stigmaeus	Subtrop	Yes	Predator	Juvenile	36	1.14	1.224	36	1.234	1.032
754	a87	Andrade et al	2018	2018	1.729	1.729	B		Citharichthys stigmaeus	Subtrop	Yes	Food	Juvenile	36	2.089	1.248	36	1.838	1.08
755	a87	Andrade et al	2018	2018	1.729	1.729	B		Citharichthys stigmaeus	Subtrop	Yes	Food	Juvenile	36	2.089	1.248	36	1.955	0.894
756	a87	Andrade et al	2018	2018	1.729	1.729	B		Citharichthys stigmaeus	Subtrop	No	-	Juvenile	36	1.791	1.176	36	1.701	1.056
757	a87	Andrade et al	2018	2018	1.729	1.729	B		Citharichthys stigmaeus	Subtrop	No	-	Juvenile	36	1.791	1.176	36	1.771	0.942
758	a87	Andrade et al	2018	2018	1.729	1.729	B		Citharichthys stigmaeus	Subtrop	Yes	Food	Juvenile	36	1.807	2.976	36	1.999	3.072
759	a87	Andrade et al	2018	2018	1.729	1.729	B		Citharichthys stigmaeus	Subtrop	Yes	Food	Juvenile	36	1.807	2.976	36	1.663	3.264
760	a87	Andrade et al	2018	2018	1.729	1.729	B		Citharichthys stigmaeus	Subtrop	Yes	Food	Juvenile	36	5.133	3.936	36	4.27	4.896
761	a87	Andrade et al	2018	2018	1.729	1.729	B		Citharichthys stigmaeus	Subtrop	Yes	Food	Juvenile	36	5.133	3.936	36	4.829	3.84
762	a87	Andrade et al	2018	2018	1.729	1.729	B		Citharichthys stigmaeus	Subtrop	Yes	Predator + food	Juvenile	36	5.293	3.936	36	5.261	4.128
763	a87	Andrade et al	2018	2018	1.729	1.729	B		Citharichthys stigmaeus	Subtrop	Yes	Predator + food	Juvenile	36	5.293	3.936	36	5.485	3.36
764	a87	Andrade et al	2018	2018	1.729	1.729	B		Citharichthys stigmaeus	Subtrop	Yes	Food	Juvenile	36	7.868	5.28	36	6.604	5.658
765	a87	Andrade et al	2018	2018	1.729	1.729	B		Citharichthys stigmaeus	Subtrop	Yes	Food	Juvenile	36	7.868	5.28	36	6.205	4.512
766	a88	Jiahuan et al	2018	2018	-	-	-	15	Acanthopagrus schlegelii	Subtrop	Yes	Food	Larvae	15	0.247	0.0116	15	0.195	0.0465
767	a88	Jiahuan et al	2018	2018	-	-	-		Acanthopagrus schlegelii	Subtrop	Yes	Food	Larvae	15	0.247	0.0116	15	0.16	0.0155
768	a88	Jiahuan et al	2018	2018	-	-	-		Acanthopagrus schlegelii	Subtrop	Yes	Food	Larvae	15	6.029	2.5252	15	12.043	3.0868
769	a88	Jiahuan et al	2018	2018	-	-	-		Acanthopagrus schlegelii	Subtrop	Yes	Food	Larvae	15	6.029	2.5252	15	14	9.8219
770	a88	Jiahuan et al	2018	2018	-	-	-		Acanthopagrus schlegelii	Subtrop	Yes	Food	Larvae	15	0.854	0.1433	15	0.726	0.1898
771	a88	Jiahuan et al	2018	2018	-	-	-		Acanthopagrus schlegelii	Subtrop	Yes	Food	Larvae	15	0.854	0.1433	15	0.52	0.1317
772	a88	Jiahuan et al	2018	2018	-	-	-		Acanthopagrus schlegelii	Subtrop	Yes	Food	Larvae	15	1.144	0.2556	15	1.377	0.3021
773	a88	Jiahuan et al	2018	2018	-	-	-		Acanthopagrus schlegelii	Subtrop	Yes	Food	Larvae	15	1.144	0.2556	15	1.946	0.6739
774	a88	Jiahuan et al	2018	2018	-	-	-		Acanthopagrus schlegelii	Subtrop	Yes	Food	Larvae	15	0.471	0.4996	15	0.657	0.3331
775	a88	Jiahuan et al	2018	2018	-	-	-		Acanthopagrus schlegelii	Subtrop	Yes	Food	Larvae	15	0.471	0.4996	15	2.171	1.6034
776	a89	Borges et al.	2019	2019	3.345	3.345	D	8	Anguilla anguilla	Temp	Yes	Habitat	Larvae	8	0.2059	0.0882	8	0.228	0.1596
777	a89	Borges et al.	2019	2019	3.345	3.345	D		Anguilla anguilla	Temp	Yes	Habitat	Larvae	8	1.625	0.9169	8	1.125	1.3562
778	a89	Borges et al.	2019	2019	3.345	3.345	D		Anguilla anguilla	Temp	Yes	Habitat	Larvae	8	0.3514	0.125	8	0.3742	0.1495
779	a89	Borges et al.	2019	2019	3.345	3.345	D		Anguilla anguilla	Temp	Yes	Habitat	Larvae	8	3.75	2.121	8	3.125	2.1671
780	a90	Hurst et al	2019	2019	3.159	3.159	D	66	Gadus macrocephalus	Boreal	Yes	Light	Larvae	66	4.038	1.4786	66	3.646	1.3648
781	a90	Hurst et al	2019	2019	3.159	3.159	D		Gadus macrocephalus	Boreal	Yes	Light	Larvae	66	5.83	2.6159	66	6.544	1.706
782	a90	Hurst et al	2019	2019	3.159	3.159	D		Gadus macrocephalus	Boreal	Yes	Light	Larvae	66	6.047	2.7297	66	7.188	1.3648
783	a90	Hurst et al	2019	2019	3.159	3.159	D		Gadus macrocephalus	Boreal	Yes	Light	Larvae	66	6.254	3.2984	66	7.216	1.3648
784	a90	Hurst et al	2019	2019	3.159	3.159	D		Gadus macrocephalus	Boreal	Yes	Light	Larvae	66	6.609	3.7533	66	7.16	1.3648
785	a90	Hurst et al	2019	2019	3.159	3.159	D		Gadus macrocephalus	Boreal	Yes	Light	Larvae	66	4.686	2.161	66	3.492	1.4786
786	a90	Hurst et al	2019	2019	3.159	3.159	D		Gadus macrocephalus	Boreal	Yes	Light	Larvae	66	3.646	2.6159	66	2.498	1.5923
787	a90	Hurst et al	2019	2019	3.159	3.159	D		Gadus macrocephalus	Boreal	Yes	Light	Larvae	66	3.114	2.9571	66	2.232	1.5923
788	a90	Hurst et al	2019	2019	3.159	3.159	D		Gadus macrocephalus	Boreal	Yes	Light	Larvae	66	2.75	3.1846	66	2.078	1.706
789	a90	Hurst et al	2019	2019	3.159	3.159	D		Gadus macrocephalus	Boreal	Yes	Light	Larvae	66	4.038	1.4786	66	3.646	1.3648
790	a90	Hurst et al	2019	2019	3.159	3.159	D		Gadus macrocephalus	Boreal	Yes	Light	Larvae	66	5.83	2.6159	66	6.334	1.3648
791	a90	Hurst et al	2019	2019	3.159	3.159	D		Gadus macrocephalus	Boreal	Yes	Light	Larvae	66	6.047	2.7297	66	6.747	1.706
792	a90	Hurst et al	2019	2019	3.159	3.159	D		Gadus macrocephalus	Boreal	Yes	Light	Larvae	66	6.254	3.2984	66	6.999	1.5923
793	a90	Hurst et al	2019	2019	3.159	3.159	D		Gadus macrocephalus	Boreal	Yes	Light	Larvae	66	6.609	3.7533	66	7.055	1.3648
794	a90	Hurst et al	2019	2019	3.159	3.159	D		Gadus macrocephalus	Boreal	Yes	Light	Larvae	66	4.686	2.161	66	4.112	1.4786
795	a90	Hurst et al	2019	2019	3.159	3.159	D		Gadus macrocephalus	Boreal	Yes	Light	Larvae	66	3.646	2.6159	66	2.908	1.706
796	a90	Hurst et al	2019	2019	3.159	3.159	D		Gadus macrocephalus	Boreal	Yes	Light	Larvae	66	3.114	2.9571	66	2.542	1.706
797	a90	Hurst et al	2019	2019	3.159	3.159	D		Gadus macrocephalus	Boreal	Yes	Light	Larvae	66	2.75	3.1846	66	2.149	1.706
798	a90	Hurst et al	2019	2019	3.159	3.159	D		Gadus macrocephalus	Boreal	Yes	Light	Larvae	66	4.03	1.8198	66	3.82	1.8198
799	a90	Hurst et al	2019	2019	3.159	3.159	D		Gadus macrocephalus	Boreal	Yes	Light	Larvae	66	5.896	1.8198	66	6.19	1.8198
800	a90	Hurst et al	2019	2019	3.159	3.159	D		Gadus macrocephalus	Boreal	Yes	Light	Larvae	66	6.155	1.706	66	6.317	1.4786
801	a90	Hurst et al	2019	2019	3.159	3.159	D		Gadus macrocephalus	Boreal	Yes	Light	Larvae	66	6.299	1.9335	66	6.618	1.4786
802	a90	Hurst et al	2019	2019	3.159	3.159	D		Gadus macrocephalus	Boreal	Yes	Light	Larvae	66	6.273	1.706	66	6.517	1.706
803	a90	Hurst et al	2019	2019	3.159	3.159	D		Gadus macrocephalus	Boreal	Yes	Light	Larvae	66	4.352	2.3966	66	4.432	2.3966
804	a90	Hurst et al	2019	2019	3.159	3.159	D		Gadus macrocephalus	Boreal	Yes	Light	Larvae	66	3.413	1.9335	66	3.586	2.3966
805	a90	Hurst et al	2019	2019	3.159	3.159	D		Gadus macrocephalus	Boreal	Yes	Light	Larvae	66	3.189	2.0554	66	3.219	2.2829
806	a90	Hurst et al	2019	2019	3.159	3.159	D		Gadus macrocephalus	Boreal	Yes	Light	Larvae	66	3.062	2.2829	66	3.007	2.3966
807	a90	Hurst et al	2019	2019	3.159	3.159	D		Gadus macrocephalus	Boreal	Yes	Light	Larvae	66	4.03	1.8198	66	3.665	2.3966
808	a90	Hurst et al	2019	2019	3.159	3.159	D		Gadus macrocephalus	Boreal	Yes	Light	Larvae	66	5.896	1.8198	66	5.737	2.8515
809	a90	Hurst et al	2019	2019	3.159	3.159	D		Gadus macrocephalus	Boreal	Yes	Light	Larvae	66	6.155	1.706	66	6.017	1.3648
810	a90	Hurst et al	2019	2019	3.159	3.159	D		Gadus macrocephalus	Boreal	Yes	Light	Larvae	66	6.299	1.9335	66	6.398	1.8198
811	a90	Hurst et al	2019	2019	3.159	3.159	D		Gadus macrocephalus	Boreal	Yes	Light	Larvae	66	6.273	1.706	66	6.3	1.5923
812	a90	Hurst et al	2019	2019	3.159	3.159	D		Gadus macrocephalus	Boreal	Yes	Light	Larvae	66	4.352	2.3966	66	4.394	2.2829
813	a90	Hurst et al	2019	2019	3.159	3.159	D		Gadus macrocephalus	Boreal	Yes	Light	Larvae	66	3.413	1.9335	66	3.567	2.2829
814	a90	Hurst et al	2019	2019	3.159	3.159	D		Gadus macrocephalus	Boreal	Yes	Light	Larvae	66	3.189	2.0554	66	3.104	2.8515
815	a90	Hurst et al	2019	2019	3.159	3.159	D		Gadus macrocephalus	Boreal	Yes	Light	Larvae	66	3.062	2.2829	66	3.104	2.6241
816	a91	Laubenstein et al	2019	2019	4.122	4.122	E	45	Acanthochromis polyacanthus	Trop	No	-	Juvenile	40	153.15	45.3412	47	136	49.8746
817	a91	Laubenstein et al	2019	2019	4.122	4.122	E		Acanthochromis polyacanthus	Trop	Yes	Food	Juvenile	41	86.175	51.9975	48	100.5957	48.9141
818	a91	Laubenstein et al	2019	2019	4.122	4.122	E		Acanthochromis polyacanthus	Trop	Yes	Food	Juvenile	42	-46.2275	24.5174	49	-25.5135	22.7384
