# Supplementary material for: Meta-analysis reveals an extreme “decline effect” in the impacts of ocean acidification on fish behavior
Source: PLoS Biol. 2022 Feb 3;20(2):e3001511. doi: 10.1371/journal.pbio.3001511 (PMC8812914; doi:10.1371/journal.pbio.3001511)
Supplement: S6 Data — Data file for analysis in R. This dataset applies to the analysis titled “##### META-ANALYSIS–YEAR ONLINE–WARM WATER ONLY” in S1 Code. (CSV) [file pbio.3001511.s007.csv]

obs	study	authors	year.print	year.online	if.at.pub	2017.if	if.group	avg.n	species	climate	cue	cue.type	life.stage	ctrl.n	ctrl.mean	ctrl.sd	oa.n	oa.mean	oa.sd
1	a1	Munday et al	2009	2010	9.432	9.504	J	27	Amphiprion percula	Trop	Yes	Habitat	Larvae	26	94.129	2.9931	46	72.789	13.273
2	a1	Munday et al	2009	2010	9.432	9.504	J		Amphiprion percula	Trop	Yes	Habitat	Larvae	20	0.783	3.5017	46	83.562	10.6211
3	a1	Munday et al	2009	2010	9.432	9.504	J		Amphiprion percula	Trop	Yes	Habitat	Larvae	20	46.38	14.0023	46	71.429	13.273
4	a1	Munday et al	2009	2010	9.432	9.504	J		Amphiprion percula	Trop	Yes	Habitat	Larvae	10	98.826	1.8563	16	88.258	7.044
5	a1	Munday et al	2009	2010	9.432	9.504	J		Amphiprion percula	Trop	Yes	Kin	Larvae	30	0.912	2.996	20	99.818	0.0045
6	a1	Munday et al	2009	2010	9.432	9.504	J		Amphiprion percula	Trop	Yes	Kin	Larvae	30	90.876	3.9984	20	99.818	0.0045
7	a1	Munday et al	2009	2010	9.432	9.504	J		Amphiprion percula	Trop	Yes	Kin	Larvae	30	96.35	3.9984	20	49.635	2.4463
8	a2	Dixson et al	2010	2010	10.318	9.137	K	15	Amphiprion percula	Trop	Yes	Predator	Larvae	45	9.647	10.6459	45	7.937	7.0973
9	a2	Dixson et al	2010	2010	10.318	9.137	K		Amphiprion percula	Trop	Yes	Predator	Larvae	45	10.064	0.0067	45	10.582	7.0973
10	a2	Dixson et al	2010	2010	10.318	9.137	K		Amphiprion percula	Trop	Yes	Predator	Larvae	45	14.054	3.6291	45	14.516	3.609
11	a2	Dixson et al	2010	2010	10.318	9.137	K		Amphiprion percula	Trop	Yes	Predator	Larvae	45	12.973	10.8807	45	1.613	0.0007
12	a2	Dixson et al	2010	2010	10.318	9.137	K		Amphiprion percula	Trop	Yes	Predator	Larvae	45	11.111	7.0973	45	11.111	0.0067
13	a2	Dixson et al	2010	2010	10.318	9.137	K		Amphiprion percula	Trop	Yes	Predator	Larvae	45	10.582	0.0007	45	8.993	7.0973
14	a2	Dixson et al	2010	2010	10.318	9.137	K		Amphiprion percula	Trop	Yes	Predator	Larvae	45	0.0001	0.0007	45	99.9999	0.0007
15	a2	Dixson et al	2010	2010	10.318	9.137	K		Amphiprion percula	Trop	Yes	Predator	Larvae	45	0.0001	0.0007	45	99.9999	0.0007
16	a2	Dixson et al	2010	2010	10.318	9.137	K		Amphiprion percula	Trop	Yes	Predator	Larvae	45	50.27	0.0007	45	99.9999	0.0007
17	a2	Dixson et al	2010	2010	10.318	9.137	K		Amphiprion percula	Trop	Yes	Predator	Larvae	45	50.811	0.0007	45	99.9999	0.0007
18	a2	Dixson et al	2010	2010	10.318	9.137	K		Amphiprion percula	Trop	Yes	Predator	Larvae	45	0.0001	0.0007	45	49.206	3.5486
19	a2	Dixson et al	2010	2010	10.318	9.137	K		Amphiprion percula	Trop	Yes	Predator	Larvae	45	0.0001	0.0007	45	49.206	0.0007
20	a3	Munday et al	2010	2010	9.771	9.504	J	18	Amphiprion percula	Trop	Yes	Predator	Larvae	22	11.899	2.025	22	9.873	1.772
21	a3	Munday et al	2010	2010	9.771	9.504	J		Amphiprion percula	Trop	Yes	Predator	Larvae	22	11.899	2.025	22	14.177	2.785
22	a3	Munday et al	2010	2010	9.771	9.504	J		Amphiprion percula	Trop	Yes	Predator	Larvae	22	11.899	2.025	22	18.481	1.772
23	a3	Munday et al	2010	2010	9.771	9.504	J		Amphiprion percula	Trop	Yes	Predator	Larvae	22	11.646	2.532	22	12.658	4.304
24	a3	Munday et al	2010	2010	9.771	9.504	J		Amphiprion percula	Trop	Yes	Predator	Larvae	22	11.646	2.532	22	15.443	4.304
25	a3	Munday et al	2010	2010	9.771	9.504	J		Amphiprion percula	Trop	Yes	Predator	Larvae	22	11.646	2.532	22	82.785	1.772
26	a3	Munday et al	2010	2010	9.771	9.504	J		Amphiprion percula	Trop	Yes	Predator	Larvae	22	11.392	2.278	22	12.152	2.532
27	a3	Munday et al	2010	2010	9.771	9.504	J		Amphiprion percula	Trop	Yes	Predator	Larvae	22	11.392	2.278	22	22.025	4.304
28	a3	Munday et al	2010	2010	9.771	9.504	J		Amphiprion percula	Trop	Yes	Predator	Larvae	22	11.392	2.278	22	83.038	4.81
29	a3	Munday et al	2010	2010	9.771	9.504	J		Amphiprion percula	Trop	Yes	Predator	Larvae	20	9.62	3.038	20	11.646	2.278
30	a3	Munday et al	2010	2010	9.771	9.504	J		Amphiprion percula	Trop	Yes	Predator	Larvae	20	9.62	3.038	20	44.051	32.658
31	a3	Munday et al	2010	2010	9.771	9.504	J		Amphiprion percula	Trop	Yes	Predator	Larvae	20	9.62	3.038	20	87.848	3.291
32	a3	Munday et al	2010	2010	9.771	9.504	J		Amphiprion percula	Trop	Yes	Predator	Larvae	20	11.899	3.038	20	11.139	2.785
33	a3	Munday et al	2010	2010	9.771	9.504	J		Amphiprion percula	Trop	Yes	Predator	Larvae	20	11.899	3.038	20	30.633	28.101
34	a3	Munday et al	2010	2010	9.771	9.504	J		Amphiprion percula	Trop	Yes	Predator	Larvae	20	11.899	3.038	20	87.595	3.038
35	a3	Munday et al	2010	2010	9.771	9.504	J		Amphiprion percula	Trop	Yes	Predator	Larvae	22	9.62	2.278	22	8.861	3.797
36	a3	Munday et al	2010	2010	9.771	9.504	J		Amphiprion percula	Trop	Yes	Predator	Larvae	22	9.62	2.278	22	41.519	35.949
37	a3	Munday et al	2010	2010	9.771	9.504	J		Amphiprion percula	Trop	Yes	Predator	Larvae	22	9.62	2.278	22	87.089	4.051
38	a3	Munday et al	2010	2010	9.771	9.504	J		Amphiprion percula	Trop	Yes	Predator	Larvae	18	0.0001	0.0001	22	0.0001	0.0001
39	a3	Munday et al	2010	2010	9.771	9.504	J		Amphiprion percula	Trop	Yes	Predator	Larvae	18	0.0001	0.0001	22	43.544	42.532
40	a3	Munday et al	2010	2010	9.771	9.504	J		Amphiprion percula	Trop	Yes	Predator	Larvae	18	0.0001	0.0001	22	98.481	2.532
41	a3	Munday et al	2010	2010	9.771	9.504	J		Amphiprion percula	Trop	Yes	Predator	Larvae	25	0.0001	0.0001	25	0.0001	0.0001
42	a3	Munday et al	2010	2010	9.771	9.504	J		Amphiprion percula	Trop	Yes	Predator	Larvae	25	0.0001	0.0001	25	44.337	42.892
43	a3	Munday et al	2010	2010	9.771	9.504	J		Amphiprion percula	Trop	Yes	Predator	Larvae	25	0.0001	0.0001	25	93.735	4.337
44	a3	Munday et al	2010	2010	9.771	9.504	J		Amphiprion percula	Trop	Yes	Predator	Larvae	10	0.0001	0.0001	10	0.0001	0.0001
45	a3	Munday et al	2010	2010	9.771	9.504	J		Amphiprion percula	Trop	Yes	Predator	Larvae	10	0.0001	0.0001	10	0.0001	0.0001
46	a3	Munday et al	2010	2010	9.771	9.504	J		Amphiprion percula	Trop	Yes	Predator	Larvae	10	0.0001	0.0001	10	0.563	0.563
47	a3	Munday et al	2010	2010	9.771	9.504	J		Amphiprion percula	Trop	Yes	Predator	Larvae	10	0.0001	0.0001	10	0.0001	0.0001
48	a3	Munday et al	2010	2010	9.771	9.504	J		Amphiprion percula	Trop	Yes	Predator	Larvae	10	0.0001	0.0001	10	7.324	20.563
49	a3	Munday et al	2010	2010	9.771	9.504	J		Amphiprion percula	Trop	Yes	Predator	Larvae	10	0.0001	0.0001	10	79.437	7.042
50	a3	Munday et al	2010	2010	9.771	9.504	J		Amphiprion percula	Trop	Yes	Predator	Larvae	10	0.0001	0.0001	10	0.0001	0.0001
51	a3	Munday et al	2010	2010	9.771	9.504	J		Amphiprion percula	Trop	Yes	Predator	Larvae	10	0.0001	0.0001	10	12.394	16.338
52	a3	Munday et al	2010	2010	9.771	9.504	J		Amphiprion percula	Trop	Yes	Predator	Larvae	10	0.0001	0.0001	10	86.479	5.07
53	a3	Munday et al	2010	2010	9.771	9.504	J		Amphiprion percula	Trop	Yes	Predator	Larvae	10	0.0001	0.0001	10	0.0001	0.0001
54	a3	Munday et al	2010	2010	9.771	9.504	J		Amphiprion percula	Trop	Yes	Predator	Larvae	10	0.0001	0.0001	10	48.187	40.933
55	a3	Munday et al	2010	2010	9.771	9.504	J		Amphiprion percula	Trop	Yes	Predator	Larvae	10	0.0001	0.0001	10	89.119	2.073
56	a3	Munday et al	2010	2010	9.771	9.504	J		Pomacentrus wardi	Trop	Yes	Predator	Larvae	10	1.972	3.662	10	3.944	3.169
57	a3	Munday et al	2010	2010	9.771	9.504	J		Pomacentrus wardi	Trop	Yes	Predator	Larvae	10	1.972	3.662	10	2.817	2.254
58	a3	Munday et al	2010	2010	9.771	9.504	J		Pomacentrus wardi	Trop	Yes	Predator	Larvae	10	1.972	3.662	10	1.69	8.451
59	a3	Munday et al	2010	2010	9.771	9.504	J		Pomacentrus wardi	Trop	Yes	Predator	Larvae	10	3.099	3.944	10	5.07	5.07
60	a3	Munday et al	2010	2010	9.771	9.504	J		Pomacentrus wardi	Trop	Yes	Predator	Larvae	10	3.099	3.944	10	5.07	39.437
61	a3	Munday et al	2010	2010	9.771	9.504	J		Pomacentrus wardi	Trop	Yes	Predator	Larvae	10	3.099	3.944	10	85.634	16.056
62	a3	Munday et al	2010	2010	9.771	9.504	J		Pomacentrus wardi	Trop	Yes	Predator	Larvae	17	1.972	1.69	10	6.479	3.944
63	a3	Munday et al	2010	2010	9.771	9.504	J		Pomacentrus wardi	Trop	Yes	Predator	Larvae	17	1.972	1.69	10	63.099	42.254
64	a3	Munday et al	2010	2010	9.771	9.504	J		Pomacentrus wardi	Trop	Yes	Predator	Larvae	17	1.972	1.69	17	91.831	14.085
65	a3	Munday et al	2010	2010	9.771	9.504	J		Pomacentrus wardi	Trop	Yes	Predator	Larvae	20	1.69	1.127	10	4.167	2.604
66	a3	Munday et al	2010	2010	9.771	9.504	J		Pomacentrus wardi	Trop	Yes	Predator	Larvae	20	1.69	1.127	109	48.438	45.312
67	a3	Munday et al	2010	2010	9.771	9.504	J		Pomacentrus wardi	Trop	Yes	Predator	Larvae	20	1.69	1.127	20	93.229	5.208
68	a4	Cripps et al	2011	2011	4.092	2.766	E	9	Pseudochromis fuscus	Trop	Yes	Predator	Adult	10	0.59	0.098	10	0.398	0.1202
69	a4	Cripps et al	2011	2011	4.092	2.766	E		Pseudochromis fuscus	Trop	Yes	Predator	Adult	10	0.59	0.098	14	0.412	0.1422
70	a4	Cripps et al	2011	2011	4.092	2.766	E		Pseudochromis fuscus	Trop	No	-	Adult	10	140	43.1936	8	143.415	117.4449
71	a4	Cripps et al	2011	2011	4.092	2.766	E		Pseudochromis fuscus	Trop	No	-	Adult	10	140	43.1936	7	269.756	154.5283
72	a4	Cripps et al	2011	2011	4.092	2.766	E		Pseudochromis fuscus	Trop	No	-	Adult	9	71.078	73.6305	7	172.794	97.271
73	a4	Cripps et al	2011	2011	4.092	2.766	E		Pseudochromis fuscus	Trop	No	-	Adult	9	71.078	73.6305	7	115.196	100.5121
74	a4	Cripps et al	2011	2011	4.092	2.766	E		Pseudochromis fuscus	Trop	No	-	Adult	10	228.571	127.9964	8	290.476	289.7733
75	a4	Cripps et al	2011	2011	4.092	2.766	E		Pseudochromis fuscus	Trop	No	-	Adult	10	228.571	127.9964	7	378.571	208.7662
76	a4	Cripps et al	2011	2011	4.092	2.766	E		Pseudochromis fuscus	Trop	No	-	Adult	9	21.238	12.9685	7	8.168	7.4663
77	a4	Cripps et al	2011	2011	4.092	2.766	E		Pseudochromis fuscus	Trop	No	-	Adult	9	21.238	12.6807	7	21.535	15.3242
78	a5	Ferrari et al	2011	2011	17.557	9.137	K	18	Pomacentrus moluccensis	Trop	Yes	Prey	Adult	18	19.296	31.981	14	25.025	32.7171
79	a5	Ferrari et al	2011	2011	17.557	9.137	K		Pomacentrus amboinensis	Trop	Yes	Prey	Adult	18	33.467	37.0977	14	25.93	27.0746
80	a5	Ferrari et al	2011	2011	17.557	9.137	K		Pomacentrus nagasakiensis	Trop	Yes	Prey	Adult	18	18.392	34.5393	14	28.04	28.2046
81	a5	Ferrari et al	2011	2011	17.557	9.137	K		Pomacentrus chrysurus	Trop	Yes	Prey	Adult	18	28.643	44.7726	14	21.106	24.8184
82	a5	Ferrari et al	2011	2011	17.557	9.137	K		Pomacentrus moluccensis	Trop	Yes	Prey	Adult	20	7.692	17.8885	20	41.615	59.1708
83	a5	Ferrari et al	2011	2011	17.557	9.137	K		Pomacentrus amboinensis	Trop	Yes	Prey	Adult	20	18.231	31.6493	20	31.154	55.043
84	a5	Ferrari et al	2011	2011	17.557	9.137	K		Pomacentrus nagasakiensis	Trop	Yes	Prey	Adult	20	37.923	50.9153	20	10.846	32.906
85	a5	Ferrari et al	2011	2011	17.557	9.137	K		Pomacentrus chrysurus	Trop	Yes	Prey	Adult	20	36.077	49.5378	20	14.538	35.7771
86	a6	Ferrari et al	2011	2011	6.862	8.997	I	20	Pomacentrus nagasakiensis	Trop	Yes	Predator	Juvenile	20	0.511	0.1386	20	0.355	0.2504
87	a6	Ferrari et al	2011	2011	6.862	8.997	I		Pomacentrus nagasakiensis	Trop	Yes	Predator	Juvenile	20	0.511	0.1386	20	0.294	0.2415
88	a6	Ferrari et al	2011	2011	6.862	8.997	I		Pomacentrus moluccensis	Trop	Yes	Predator	Juvenile	20	0.408	0.1476	20	0.182	0.3086
89	a6	Ferrari et al	2011	2011	6.862	8.997	I		Pomacentrus moluccensis	Trop	Yes	Predator	Juvenile	20	0.408	0.1476	20	-0.015	0.2504
90	a6	Ferrari et al	2011	2011	6.862	8.997	I		Pomacentrus chrysurus	Trop	Yes	Predator	Juvenile	20	0.501	0.0805	20	0.222	0.3801
91	a6	Ferrari et al	2011	2011	6.862	8.997	I		Pomacentrus chrysurus	Trop	Yes	Predator	Juvenile	20	0.501	0.0447	20	-0.092	0.2057
92	a6	Ferrari et al	2011	2011	6.862	8.997	I		Pomacentrus amboinensis	Trop	Yes	Predator	Juvenile	20	0.426	0.2147	20	0.018	0.3399
93	a6	Ferrari et al	2011	2011	6.862	8.997	I		Pomacentrus amboinensis	Trop	Yes	Predator	Juvenile	20	0.426	0.2147	20	-0.081	0.2191
94	a7	Simpson et al	2011	2011	3.762	3.345	D	26	Amphiprion percula	Trop	Yes	Auditory	Juvenile	30	0.276	0.2848	13	0.586	0.3786
95	a7	Simpson et al	2011	2011	3.762	3.345	D		Amphiprion percula	Trop	Yes	Auditory	Juvenile	30	0.276	0.2848	21	0.645	0.3483
96	a7	Simpson et al	2011	2011	3.762	3.345	D		Amphiprion percula	Trop	Yes	Auditory	Juvenile	30	0.276	0.2848	30	0.602	0.3396
97	a8	Devine et al	2012	2011	3.412	3.127	D	25	Cheilodipterus quinquelineatus	Trop	Yes	Habitat	Adult	27	63.881	3.7758	23	38.507	8.5893
98	a8	Devine et al	2012	2011	3.412	3.127	D		Cheilodipterus quinquelineatus	Trop	Yes	Habitat	Adult	27	63.881	3.7758	22	38.507	7.1388
99	a8	Devine et al	2012	2011	3.412	3.127	D		Cheilodipterus quinquelineatus	Trop	Yes	Habitat	Adult	27	63.881	6.2042	22	43.284	1.4024
100	a9	Devine et al	2012	2011	3.878	3.095	D	15	Pomacentrus moluccensis	Trop	Yes	Habitat	Larvae	15	74.39	0.0237	15	62.195	14.3011
101	a9	Devine et al	2012	2011	3.878	3.095	D		Pomacentrus moluccensis	Trop	Yes	Habitat	Larvae	15	74.39	12.6734	15	61.943	8.5788
102	a9	Devine et al	2012	2011	3.878	3.095	D		Pomacentrus moluccensis	Trop	Yes	Habitat	Larvae	15	65.854	49.6341	15	58.537	49.6341
103	a9	Devine et al	2012	2011	3.878	3.095	D		Pomacentrus moluccensis	Trop	Yes	Habitat	Larvae	15	65.854	49.6341	15	62.805	39.704
104	a9	Devine et al	2012	2011	3.878	3.095	D		Pomacentrus moluccensis	Trop	Yes	Habitat	Larvae	15	48.171	39.704	15	59.146	29.774
105	a9	Devine et al	2012	2011	3.878	3.095	D		Pomacentrus moluccensis	Trop	Yes	Habitat	Larvae	15	48.171	39.704	15	73.78	29.774
106	a9	Devine et al	2012	2011	3.878	3.095	D		Pomacentrus amboinensis	Trop	Yes	Habitat	Larvae	15	64.375	50.8713	15	61.25	40.6971
107	a9	Devine et al	2012	2011	3.878	3.095	D		Pomacentrus amboinensis	Trop	Yes	Habitat	Larvae	15	64.375	50.8713	15	56.25	30.5228
108	a9	Devine et al	2012	2011	3.878	3.095	D		Pomacentrus amboinensis	Trop	Yes	Habitat	Larvae	15	62.5	50.8713	15	58.125	40.6971
109	a9	Devine et al	2012	2011	3.878	3.095	D		Pomacentrus amboinensis	Trop	Yes	Habitat	Larvae	15	62.5	50.8713	15	49.375	61.0456
110	a9	Devine et al	2012	2011	3.878	3.095	D		Pomacentrus amboinensis	Trop	Yes	Habitat	Larvae	15	61.25	50.8713	15	46.875	40.6971
111	a9	Devine et al	2012	2011	3.878	3.095	D		Pomacentrus amboinensis	Trop	Yes	Habitat	Larvae	15	61.25	50.8713	15	56.875	40.6971
112	a9	Devine et al	2012	2011	3.878	3.095	D		Pomacentrus chrysurus	Trop	Yes	Habitat	Larvae	15	43.114	58.4898	15	39.521	48.7388
113	a9	Devine et al	2012	2011	3.878	3.095	D		Pomacentrus chrysurus	Trop	Yes	Habitat	Larvae	15	43.114	58.4898	15	36.527	38.9878
114	a9	Devine et al	2012	2011	3.878	3.095	D		Pomacentrus chrysurus	Trop	Yes	Habitat	Larvae	15	37.126	48.7388	15	41.317	48.7388
115	a9	Devine et al	2012	2011	3.878	3.095	D		Pomacentrus chrysurus	Trop	Yes	Habitat	Larvae	15	37.126	48.7388	15	67.066	29.2368
116	a9	Devine et al	2012	2011	3.878	3.095	D		Pomacentrus chrysurus	Trop	Yes	Habitat	Larvae	15	44.311	38.9878	15	46.707	48.7388
117	a9	Devine et al	2012	2011	3.878	3.095	D		Pomacentrus chrysurus	Trop	Yes	Habitat	Larvae	15	44.311	38.9878	15	58.683	48.7388
118	a10	Domenici et al	2012	2011	3.762	3.345	D	69	Neopomacentrus azysron	Trop	No	-	Larvae	70	46.829	30.6134	68	29.122	24.1367
119	a11	Ferrari et al	2012	2012	3.73	2.766	D	17	Pomacentrus amboinensis	Trop	No	-	Juvenile	16	-7.622	14.44	16	-0.401	9.628
120	a11	Ferrari et al	2012	2012	3.73	2.766	D		Pomacentrus amboinensis	Trop	Yes	Predator	Juvenile	16	-8.625	13.64	16	-2.006	14.44
121	a11	Ferrari et al	2012	2012	3.73	2.766	D		Pomacentrus amboinensis	Trop	No	-	Juvenile	16	3.009	13.64	16	-4.613	12.036
122	a11	Ferrari et al	2012	2012	3.73	2.766	D		Pomacentrus amboinensis	Trop	Yes	Predator	Juvenile	16	-61.576	14.44	16	-2.206	21.66
123	a11	Ferrari et al	2012	2012	3.73	2.766	D		Pomacentrus amboinensis	Trop	No	-	Juvenile	16	-0.528	10.556	16	-3.519	11.26
124	a11	Ferrari et al	2012	2012	3.73	2.766	D		Pomacentrus amboinensis	Trop	Yes	Predator	Juvenile	16	-6.334	9.852	16	-1.584	8.444
125	a11	Ferrari et al	2012	2012	3.73	2.766	D		Pomacentrus amboinensis	Trop	No	-	Juvenile	16	-4.927	11.26	16	-2.815	8.444
126	a11	Ferrari et al	2012	2012	3.73	2.766	D		Pomacentrus amboinensis	Trop	Yes	Predator	Juvenile	16	-45.044	19.004	16	-1.232	19.708
127	a11	Ferrari et al	2012	2012	3.73	2.766	D		Pomacentrus amboinensis	Trop	No	-	Juvenile	16	0.179	1.156	16	-0.138	0.716
128	a11	Ferrari et al	2012	2012	3.73	2.766	D		Pomacentrus amboinensis	Trop	Yes	Predator	Juvenile	16	-0.441	1.708	16	0.262	0.44
129	a11	Ferrari et al	2012	2012	3.73	2.766	D		Pomacentrus amboinensis	Trop	No	-	Juvenile	16	-0.069	0.828	16	0.179	0.384
130	a11	Ferrari et al	2012	2012	3.73	2.766	D		Pomacentrus amboinensis	Trop	Yes	Predator	Juvenile	16	-2.687	1.212	16	0.193	0.828
131	a11	Ferrari et al	2012	2012	3.73	2.766	D		Pomacentrus amboinensis	Trop	No	-	Juvenile	17	-2.281	10.1263	17	-4.211	15.1895
132	a11	Ferrari et al	2012	2012	3.73	2.766	D		Pomacentrus amboinensis	Trop	Yes	Predator	Juvenile	17	-0.877	8.6791	17	-10.351	18.0839
133	a11	Ferrari et al	2012	2012	3.73	2.766	D		Pomacentrus amboinensis	Trop	No	-	Juvenile	17	-0.877	5.7888	17	-1.404	8.6791
134	a11	Ferrari et al	2012	2012	3.73	2.766	D		Pomacentrus amboinensis	Trop	Yes	Predator	Juvenile	17	-45.965	21.6999	17	-4.912	12.2951
135	a11	Ferrari et al	2012	2012	3.73	2.766	D		Pomacentrus amboinensis	Trop	No	-	Juvenile	17	-6	13.9155	17	-7	16.4924
136	a11	Ferrari et al	2012	2012	3.73	2.766	D		Pomacentrus amboinensis	Trop	Yes	Predator	Juvenile	17	-4.875	9.7924	17	-9	15.977
137	a11	Ferrari et al	2012	2012	3.73	2.766	D		Pomacentrus amboinensis	Trop	No	-	Juvenile	17	-2.25	4.6385	17	1.75	12.8847
138	a11	Ferrari et al	2012	2012	3.73	2.766	D		Pomacentrus amboinensis	Trop	Yes	Predator	Juvenile	17	-29.75	17.5232	17	-1.5	12.8847
139	a11	Ferrari et al	2012	2012	3.73	2.766	D		Pomacentrus amboinensis	Trop	No	-	Juvenile	17	-0.126	0.7092	17	-0.252	1.1339
140	a11	Ferrari et al	2012	2012	3.73	2.766	D		Pomacentrus amboinensis	Trop	Yes	Predator	Juvenile	17	-0.057	0.4247	17	-0.436	0.9937
141	a11	Ferrari et al	2012	2012	3.73	2.766	D		Pomacentrus amboinensis	Trop	No	-	Juvenile	17	0.195	0.569	17	-0.057	0.6638
142	a11	Ferrari et al	2012	2012	3.73	2.766	D		Pomacentrus amboinensis	Trop	Yes	Predator	Juvenile	17	-1.995	1.039	17	0.195	0.8988
143	a11	Ferrari et al	2012	2012	3.73	2.766	D		Pomacentrus amboinensis	Trop	No	-	Juvenile	23	-2.609	8.8243	23	-2.899	9.7307
144	a11	Ferrari et al	2012	2012	3.73	2.766	D		Pomacentrus amboinensis	Trop	Yes	Predator	Juvenile	23	-31.449	17.3753	23	-8.986	20.1569
145	a11	Ferrari et al	2012	2012	3.73	2.766	D		Pomacentrus amboinensis	Trop	No	-	Juvenile	23	1.523	6.695	23	2.411	10.9537
146	a11	Ferrari et al	2012	2012	3.73	2.766	D		Pomacentrus amboinensis	Trop	Yes	Predator	Juvenile	23	-19.924	14.6081	23	-9.264	22.5164
147	a11	Ferrari et al	2012	2012	3.73	2.766	D		Pomacentrus amboinensis	Trop	No	-	Juvenile	23	0.359	0.8057	23	0.287	0.8632
148	a11	Ferrari et al	2012	2012	3.73	2.766	D		Pomacentrus amboinensis	Trop	Yes	Predator	Juvenile	23	-1.581	1.2613	23	-0.156	1.4915
149	a11	Ferrari et al	2012	2012	3.73	2.766	D		Pomacentrus amboinensis	Trop	No	-	Juvenile	15	-4.932	10.5035	15	-6.904	16.2355
150	a11	Ferrari et al	2012	2012	3.73	2.766	D		Pomacentrus amboinensis	Trop	Yes	Predator	Juvenile	15	-69.781	30.5578	15	-13.068	16.2355
151	a11	Ferrari et al	2012	2012	3.73	2.766	D		Pomacentrus amboinensis	Trop	Yes	Predator	Juvenile	15	-55.726	24.8297	15	-59.671	21.9637
152	a11	Ferrari et al	2012	2012	3.73	2.766	D		Pomacentrus amboinensis	Trop	No	-	Juvenile	15	-1.94	13.296	15	-5.075	20.8095
153	a11	Ferrari et al	2012	2012	3.73	2.766	D		Pomacentrus amboinensis	Trop	Yes	Predator	Juvenile	15	-37.313	21.3866	15	-13.284	12.7189
154	a11	Ferrari et al	2012	2012	3.73	2.766	D		Pomacentrus amboinensis	Trop	Yes	Predator	Juvenile	15	-39.403	16.1852	15	-28.657	19.6554
155	a11	Ferrari et al	2012	2012	3.73	2.766	D		Pomacentrus amboinensis	Trop	No	-	Juvenile	15	-0.076	0.7707	15	0.092	0.9489
156	a11	Ferrari et al	2012	2012	3.73	2.766	D		Pomacentrus amboinensis	Trop	Yes	Predator	Juvenile	15	-2.751	1.6576	15	-0.596	1.3633
157	a11	Ferrari et al	2012	2012	3.73	2.766	D		Pomacentrus amboinensis	Trop	Yes	Predator	Juvenile	15	-2.583	2.1921	15	-1.498	1.0651
158	a12	Ferrari et al	2012	2012	4.861	5.491	E	25	Pomacentrus amboinensis	Trop	Yes	Food	Juvenile	25	0.651	0.1689	25	0.662	0.1876
159	a12	Ferrari et al	2012	2012	4.861	5.491	E		Pomacentrus amboinensis	Trop	Yes	Food	Juvenile	25	0.651	0.1689	25	0.622	0.2064
160	a12	Ferrari et al	2012	2012	4.861	5.491	E		Pomacentrus amboinensis	Trop	Yes	Food	Juvenile	25	0.651	0.1689	25	0.389	0.3752
161	a12	Ferrari et al	2012	2012	4.861	5.491	E		Pomacentrus amboinensis	Trop	Yes	Food	Juvenile	25	0.548	0.3424	25	0.599	0.3189
162	a12	Ferrari et al	2012	2012	4.861	5.491	E		Pomacentrus amboinensis	Trop	Yes	Food	Juvenile	25	0.548	0.3424	25	0.449	0.4034
163	a12	Ferrari et al	2012	2012	4.861	5.491	E		Pomacentrus amboinensis	Trop	Yes	Food	Juvenile	25	0.548	0.3424	25	0.001	0.7411
164	a12	Ferrari et al	2012	2012	4.861	5.491	E		Pomacentrus amboinensis	Trop	Yes	Food	Juvenile	25	0.31	0.2674	25	0.312	0.3143
165	a12	Ferrari et al	2012	2012	4.861	5.491	E		Pomacentrus amboinensis	Trop	Yes	Food	Juvenile	25	0.31	0.2674	25	0.337	0.2674
166	a12	Ferrari et al	2012	2012	4.861	5.491	E		Pomacentrus amboinensis	Trop	Yes	Food	Juvenile	25	0.31	0.2674	25	0.061	0.4128
167	a12	Ferrari et al	2012	2012	4.861	5.491	E		Pomacentrus amboinensis	Trop	Yes	Food	Juvenile	25	19.338	4.5122	25	16.88	5.0094
168	a12	Ferrari et al	2012	2012	4.861	5.491	E		Pomacentrus amboinensis	Trop	Yes	Food	Juvenile	25	19.338	4.5122	25	18.91	3.5084
169	a12	Ferrari et al	2012	2012	4.861	5.491	E		Pomacentrus amboinensis	Trop	Yes	Food	Juvenile	25	19.338	4.5122	25	14.744	4.5122
170	a14	Nilsson et al	2012	2012	14.472	19.181	K	14	Amphiprion percula	Trop	Yes	Predator	Larvae	9	1.053	1.578	14	91.538	3.8389
171	a14	Nilsson et al	2012	2012	14.472	19.181	K		Amphiprion percula	Trop	Yes	Predator	Larvae	14	7.348	4.7818	16	53.994	5.112
172	a14	Nilsson et al	2012	2012	14.472	19.181	K		Neopomacentrus azysron	Trop	No	-	Larvae	15	38.607	30.2054	15	29.053	24.1674
173	a15	Nowicki et al	2012	2012	2.263	1.99	C	30	Amphiprion melanopus	Trop	No	-	Juvenile	30	26.437	12.8529	30	38.218	25.7014
174	a15	Nowicki et al	2012	2012	2.263	1.99	C		Amphiprion melanopus	Trop	No	-	Juvenile	30	26.437	12.8529	30	35.057	21.8464
175	a15	Nowicki et al	2012	2012	2.263	1.99	C		Amphiprion melanopus	Trop	Yes	Food	Juvenile	30	99.259	33.1251	30	93.333	39.7528
176	a15	Nowicki et al	2012	2012	2.263	1.99	C		Amphiprion melanopus	Trop	Yes	Food	Juvenile	30	99.259	33.1251	30	82.963	26.5019
177	a15	Nowicki et al	2012	2012	2.263	1.99	C		Amphiprion melanopus	Trop	Yes	Food	Juvenile	30	33.957	17.9377	30	35.561	20.3259
178	a15	Nowicki et al	2012	2012	2.263	1.99	C		Amphiprion melanopus	Trop	Yes	Food	Juvenile	30	33.957	17.9377	30	32.086	20.3259
179	a17	Allan et al	2013	2013	3.534	2.766	D	18	Pomacentrus amboinensis	Trop	Yes	Predator	Larvae	19	0.06	0.033	19	0.043	0.028
180	a17	Allan et al	2013	2013	3.534	2.766	D		Pomacentrus amboinensis	Trop	Yes	Predator	Larvae	17	5.49	2.7295	16	6	3.2753
181	a17	Allan et al	2013	2013	3.534	2.766	D		Pomacentrus amboinensis	Trop	Yes	Predator	Larvae	17	0.091	0.3923	18	0.051	0.0349
182	a17	Allan et al	2013	2013	3.534	2.766	D		Pseudochromis fuscus	Trop	Yes	Prey	Larvae	21	0.142	0.2383	21	0.216	0.3116
183	a17	Allan et al	2013	2013	3.534	2.766	D		Pseudochromis fuscus	Trop	Yes	Prey	Larvae	17	0.07	0.0289	16	0.079	0.032
184	a18	Bignami et al	2013	2012	6.91	8.997	G	60	Rachycentron canadum	Subtrop	No	-	Larvae	60	42.27	34.2372	60	39.27	16.8862
185	a18	Bignami et al	2013	2012	6.91	8.997	G		Rachycentron canadum	Subtrop	No	-	Larvae	60	42.27	34.2372	60	40.15	24.3998
186	a18	Bignami et al	2013	2012	6.91	8.997	G		Rachycentron canadum	Subtrop	No	-	Larvae	60	0.35	0.3098	60	0.327	0.1549
187	a18	Bignami et al	2013	2012	6.91	8.997	G		Rachycentron canadum	Subtrop	No	-	Larvae	60	0.35	0.3098	60	0.34	0.2324
188	a18	Bignami et al	2013	2012	6.91	8.997	G		Rachycentron canadum	Subtrop	No	-	Larvae	60	3.79	3.4082	60	3.39	1.3943
189	a18	Bignami et al	2013	2012	6.91	8.997	G		Rachycentron canadum	Subtrop	No	-	Larvae	60	3.79	3.4082	60	3.7	1.2394
190	a18	Bignami et al	2013	2012	6.91	8.997	G		Rachycentron canadum	Subtrop	Yes	Food	Larvae	60	41.35	7.9009	60	39.31	16.0342
191	a18	Bignami et al	2013	2012	6.91	8.997	G		Rachycentron canadum	Subtrop	Yes	Food	Larvae	60	41.35	7.9009	60	34.94	27.1109
192	a18	Bignami et al	2013	2012	6.91	8.997	G		Rachycentron canadum	Subtrop	Yes	Food	Larvae	60	0.35	0.0775	60	0.328	0.1549
193	a18	Bignami et al	2013	2012	6.91	8.997	G		Rachycentron canadum	Subtrop	Yes	Food	Larvae	60	0.35	0.0775	60	0.29	0.2324
194	a18	Bignami et al	2013	2012	6.91	8.997	G		Rachycentron canadum	Subtrop	Yes	Food	Larvae	60	4	1.859	60	3.47	2.6336
195	a18	Bignami et al	2013	2012	6.91	8.997	G		Rachycentron canadum	Subtrop	Yes	Food	Larvae	60	4	1.859	60	3.43	4.4927
196	a21	Jutfelt et al	2013	2013	3.534	2.766	D	21	Gasterosteus aculeatus	Subtrop	No	-	Adult	20	41.667	21.6228	20	21.502	21.1666
197	a21	Jutfelt et al	2013	2013	3.534	2.766	D		Gasterosteus aculeatus	Subtrop	No	-	Adult	25	42.901	18.4028	25	12.346	13.3449
198	a21	Jutfelt et al	2013	2013	3.534	2.766	D		Gasterosteus aculeatus	Subtrop	Yes	Novel object	Adult	20	68.605	35.3612	20	13.953	15.5988
199	a21	Jutfelt et al	2013	2013	3.534	2.766	D		Gasterosteus aculeatus	Subtrop	Yes	Shelter	Adult	20	27.261	54.891	20	36.047	55.4679
200	a21	Jutfelt et al	2013	2013	3.534	2.766	D		Gasterosteus aculeatus	Subtrop	Yes	Shelter	Adult	20	5.556	3.4659	20	32.946	41.0229
201	a22	Lönnstedt et al	2013	2013	1.658	2.34	B	28	Pomacentrus amboinensis	Trop	Yes	Predator	Larvae	29	18.121	16.9417	29	2.181	8.8101
202	a22	Lönnstedt et al	2013	2013	1.658	2.34	B		Pomacentrus amboinensis	Trop	Yes	Predator	Larvae	29	2.181	9.0363	29	0.671	7.2269
203	a22	Lönnstedt et al	2013	2013	1.658	2.34	B		Pomacentrus amboinensis	Trop	No	-	Larvae	29	1.846	8.1316	29	1.342	9.0363
204	a22	Lönnstedt et al	2013	2013	1.658	2.34	B		Pomacentrus amboinensis	Trop	Yes	Predator	Larvae	29	13.652	17.5233	29	0.957	13.3983
205	a22	Lönnstedt et al	2013	2013	1.658	2.34	B		Pomacentrus amboinensis	Trop	Yes	Predator	Larvae	29	2.552	13.7429	29	0.893	10.9911
206	a22	Lönnstedt et al	2013	2013	1.658	2.34	B		Pomacentrus amboinensis	Trop	No	-	Larvae	29	1.148	8.2447	29	1.021	10.9911
207	a22	Lönnstedt et al	2013	2013	1.658	2.34	B		Pomacentrus amboinensis	Trop	Yes	Predator	Larvae	29	11.211	43.4691	29	0.897	9.661
208	a22	Lönnstedt et al	2013	2013	1.658	2.34	B		Pomacentrus amboinensis	Trop	Yes	Predator	Larvae	29	0.747	4.0227	29	1.644	8.8532
209	a22	Lönnstedt et al	2013	2013	1.658	2.34	B		Pomacentrus amboinensis	Trop	No	-	Larvae	29	1.644	8.8532	29	0.0001	6.4407
210	a22	Lönnstedt et al	2013	2013	1.658	2.34	B		Pomacentrus amboinensis	Trop	Yes	Predator	Larvae	29	38.071	17.4264	29	32.487	13.6675
211	a22	Lönnstedt et al	2013	2013	1.658	2.34	B		Pomacentrus amboinensis	Trop	Yes	Kin	Larvae	29	5.584	12.2997	29	0.508	10.9319
212	a22	Lönnstedt et al	2013	2013	1.658	2.34	B		Pomacentrus amboinensis	Trop	No	-	Larvae	29	1.005	8.1208	29	-0.503	5.4121
213	a22	Lönnstedt et al	2013	2013	1.658	2.34	B		Pomacentrus amboinensis	Trop	Yes	Predator	Larvae	29	41.371	30.0708	29	35.279	27.3351
214	a22	Lönnstedt et al	2013	2013	1.658	2.34	B		Pomacentrus amboinensis	Trop	Yes	Kin	Larvae	29	4.315	16.4032	29	1.523	12.2997
215	a22	Lönnstedt et al	2013	2013	1.658	2.34	B		Pomacentrus amboinensis	Trop	No	-	Larvae	29	4.315	9.5694	29	5.838	5.4659
216	a22	Lönnstedt et al	2013	2013	1.658	2.34	B		Pomacentrus amboinensis	Trop	Yes	Predator	Larvae	29	81.678	102.4312	29	31.888	54.2286
217	a22	Lönnstedt et al	2013	2013	1.658	2.34	B		Pomacentrus amboinensis	Trop	Yes	Kin	Larvae	29	-2.797	18.078	29	5.594	21.0883
218	a22	Lönnstedt et al	2013	2013	1.658	2.34	B		Pomacentrus amboinensis	Trop	No	-	Larvae	29	-1.119	6.026	29	1.678	12.052
219	a22	Lönnstedt et al	2013	2013	1.658	2.34	B		Pomacentrus amboinensis	Trop	Yes	Predator	Larvae	29	18.27	16.4032	29	2.132	11.4812
220	a22	Lönnstedt et al	2013	2013	1.658	2.34	B		Pomacentrus amboinensis	Trop	Yes	Predator	Larvae	29	37.766	19.6828	29	32.589	16.4032
221	a22	Lönnstedt et al	2013	2013	1.658	2.34	B		Pomacentrus amboinensis	Trop	Yes	Predator	Larvae	29	48.774	20.846	29	34.839	10.4203
222	a22	Lönnstedt et al	2013	2013	1.658	2.34	B		Pomacentrus amboinensis	Trop	Yes	Predator	Larvae	29	13.434	17.1356	29	1.061	13.3283
223	a22	Lönnstedt et al	2013	2013	1.658	2.34	B		Pomacentrus amboinensis	Trop	Yes	Predator	Larvae	29	41.364	28.5575	29	35	24.7502
224	a22	Lönnstedt et al	2013	2013	1.658	2.34	B		Pomacentrus amboinensis	Trop	Yes	Predator	Larvae	29	54.645	31.6163	29	35.667	34.0504
225	a22	Lönnstedt et al	2013	2013	1.658	2.34	B		Pomacentrus amboinensis	Trop	Yes	Predator	Larvae	29	11.474	45.3162	29	0.765	8.2393
226	a22	Lönnstedt et al	2013	2013	1.658	2.34	B		Pomacentrus amboinensis	Trop	Yes	Predator	Larvae	29	81.858	102.9967	29	31.366	49.4358
227	a22	Lönnstedt et al	2013	2013	1.658	2.34	B		Pomacentrus amboinensis	Trop	Yes	Predator	Larvae	29	103.521	84.951	29	41.408	53.0923
228	a22	Lönnstedt et al	2013	2013	1.658	2.34	B		Pomacentrus amboinensis	Trop	Yes	Predator	Larvae	15	0.459	0.488	15	0.0001	0.0004
229	a22	Lönnstedt et al	2013	2013	1.658	2.34	B		Pomacentrus amboinensis	Trop	Yes	Predator	Larvae	15	0.963	0.1433	15	0.079	0.1433
230	a22	Lönnstedt et al	2013	2013	1.658	2.34	B		Pomacentrus amboinensis	Trop	Yes	Predator	Larvae	15	1	0.0004	15	0.144	0.1782
231	a23	McCormick et al	2013	2013	5.078	4.122	F	42	Pomacentrus moluccensis	Trop	Yes	Shelter	Larvae	29	4.366	4.222	29	3.801	4.6044
232	a23	McCormick et al	2013	2013	5.078	4.122	F		Pomacentrus amboinensis	Trop	Yes	Shelter	Larvae	29	2.258	4.222	29	8.43	4.7982
233	a23	McCormick et al	2013	2013	5.078	4.122	F		Pomacentrus moluccensis	Trop	Yes	Shelter	Larvae	55	0.747	0.2744	55	0.592	0.2596
234	a23	McCormick et al	2013	2013	5.078	4.122	F		Pomacentrus amboinensis	Trop	Yes	Shelter	Larvae	55	0.164	0.267	55	0.267	0.267
235	a24	Munday et al	2013	2012	2.468	2.215	C	13	Plectropomus leopardus	Trop	Yes	Predator	Juvenile	20	6.23	4.262	20	10.164	4.262
236	a24	Munday et al	2013	2012	2.468	2.215	C		Plectropomus leopardus	Trop	Yes	Predator	Juvenile	20	6.23	4.262	20	46.885	40.657
237	a24	Munday et al	2013	2012	2.468	2.215	C		Plectropomus leopardus	Trop	Yes	Predator	Juvenile	20	6.23	4.262	20	91.148	4.918
238	a24	Munday et al	2013	2012	2.468	2.215	C		Plectropomus leopardus	Trop	Yes	Predator	Juvenile	20	9.18	3.607	20	10.82	3.934
239	a24	Munday et al	2013	2012	2.468	2.215	C		Plectropomus leopardus	Trop	Yes	Predator	Juvenile	20	9.18	3.607	20	47.213	40.656
240	a24	Munday et al	2013	2012	2.468	2.215	C		Plectropomus leopardus	Trop	Yes	Predator	Juvenile	20	9.18	3.607	20	90.82	4.918
241	a24	Munday et al	2013	2012	2.468	2.215	C		Plectropomus leopardus	Trop	Yes	Shelter	Juvenile	10	79.31	9.655	10	74.483	4.828
242	a24	Munday et al	2013	2012	2.468	2.215	C		Plectropomus leopardus	Trop	Yes	Shelter	Juvenile	10	79.31	9.655	10	39.31	8.276
243	a24	Munday et al	2013	2012	2.468	2.215	C		Plectropomus leopardus	Trop	Yes	Shelter	Juvenile	10	79.31	9.655	10	8.966	2.069
244	a24	Munday et al	2013	2012	2.468	2.215	C		Plectropomus leopardus	Trop	Yes	Shelter	Juvenile	10	4.969	0.0001	10	9.938	0.001
245	a24	Munday et al	2013	2012	2.468	2.215	C		Plectropomus leopardus	Trop	Yes	Shelter	Juvenile	10	4.969	0.0001	10	44.72	12.422
246	a24	Munday et al	2013	2012	2.468	2.215	C		Plectropomus leopardus	Trop	Yes	Shelter	Juvenile	10	4.969	0.0001	10	320.469	37.267
247	a24	Munday et al	2013	2012	2.468	2.215	C		Plectropomus leopardus	Trop	Yes	Shelter	Juvenile	10	6.316	3.308	10	13.835	2.707
248	a24	Munday et al	2013	2012	2.468	2.215	C		Plectropomus leopardus	Trop	Yes	Shelter	Juvenile	10	6.316	3.308	10	30.075	2.406
249	a24	Munday et al	2013	2012	2.468	2.215	C		Plectropomus leopardus	Trop	Yes	Shelter	Juvenile	10	6.316	3.308	10	36.391	0.0001
250	a24	Munday et al	2013	2012	2.468	2.215	C		Plectropomus leopardus	Trop	Yes	Shelter	Juvenile	10	536.986	38.356	10	575.342	14.384
251	a24	Munday et al	2013	2012	2.468	2.215	C		Plectropomus leopardus	Trop	Yes	Shelter	Juvenile	10	536.986	38.356	10	383.562	33.562
252	a24	Munday et al	2013	2012	2.468	2.215	C		Plectropomus leopardus	Trop	Yes	Shelter	Juvenile	10	536.986	38.356	10	100.685	23.973
253	a25	Allan et al	2014	2014	5.051	4.847	F	42	Amphiprion melanopus	Trop	Yes	Mimicked threat	Juvenile	45	20.833	7.9828	43	15.179	12.4919
254	a25	Allan et al	2014	2014	5.051	4.847	F		Amphiprion melanopus	Trop	Yes	Mimicked threat	Juvenile	45	20.833	7.9828	37	18.75	7.7738
255	a25	Allan et al	2014	2014	5.051	4.847	F		Amphiprion melanopus	Trop	Yes	Mimicked threat	Juvenile	45	0.265	0.1275	43	0.195	0.1246
256	a25	Allan et al	2014	2014	5.051	4.847	F		Amphiprion melanopus	Trop	Yes	Mimicked threat	Juvenile	45	0.265	0.1275	37	0.242	0.1034
257	a25	Allan et al	2014	2014	5.051	4.847	F		Amphiprion melanopus	Trop	Yes	Mimicked threat	Juvenile	45	0.923	0.2214	43	0.681	0.2885
258	a25	Allan et al	2014	2014	5.051	4.847	F		Amphiprion melanopus	Trop	Yes	Mimicked threat	Juvenile	45	0.923	0.2214	37	0.864	0.2372
259	a25	Allan et al	2014	2014	5.051	4.847	F		Amphiprion melanopus	Trop	Yes	Mimicked threat	Juvenile	45	0.477	0.2281	43	0.307	0.2557
260	a25	Allan et al	2014	2014	5.051	4.847	F		Amphiprion melanopus	Trop	Yes	Mimicked threat	Juvenile	45	0.477	0.2281	37	0.383	0.1642
261	a25	Allan et al	2014	2014	5.051	4.847	F		Amphiprion melanopus	Trop	Yes	Mimicked threat	Juvenile	46	18.75	8.1524	34	19.231	8.4082
262	a25	Allan et al	2014	2014	5.051	4.847	F		Amphiprion melanopus	Trop	Yes	Mimicked threat	Juvenile	46	18.75	8.1524	34	17.335	8.3558
263	a26	Bignami et al	2014	2014	2.619	2.276	C	60	Coryphaena hippurus	Subtrop	No	-	Larvae	60	6.35	0.538	60	5.448	0.538
264	a26	Bignami et al	2014	2014	2.619	2.276	C		Coryphaena hippurus	Subtrop	No	-	Larvae	60	6.35	0.538	60	4.911	0.288
265	a26	Bignami et al	2014	2014	2.619	2.276	C		Coryphaena hippurus	Subtrop	No	-	Larvae	60	0.563	0.06	60	0.482	0.066
266	a26	Bignami et al	2014	2014	2.619	2.276	C		Coryphaena hippurus	Subtrop	No	-	Larvae	60	0.563	0.06	60	0.445	0.072
267	a27	Chivers et al	2014	2013	8.224	8.997	I	14	Pomacentrus amboinensis	Trop	No	-	Juvenile	14	-0.033	0.2881	14	0.036	0.2993
268	a27	Chivers et al	2014	2013	8.224	8.997	I		Pomacentrus amboinensis	Trop	No	-	Juvenile	14	0.054	0.1796	14	-0.051	0.202
269	a27	Chivers et al	2014	2013	8.224	8.997	I		Pomacentrus amboinensis	Trop	Yes	Predator	Juvenile	14	0.382	0.2133	14	0.095	0.2582
270	a27	Chivers et al	2014	2013	8.224	8.997	I		Pomacentrus amboinensis	Trop	Yes	Predator	Juvenile	14	0.463	0.2507	14	0.082	0.4939
271	a27	Chivers et al	2014	2013	8.224	8.997	I		Pomacentrus amboinensis	Trop	No	-	Juvenile	14	0.061	0.2058	14	-0.075	0.1684
272	a27	Chivers et al	2014	2013	8.224	8.997	I		Pomacentrus amboinensis	Trop	No	-	Juvenile	14	0.043	0.1871	14	0.021	0.1983
273	a27	Chivers et al	2014	2013	8.224	8.997	I		Pomacentrus amboinensis	Trop	Yes	Predator	Juvenile	14	0.454	0.2582	14	0.064	0.1833
274	a27	Chivers et al	2014	2013	8.224	8.997	I		Pomacentrus amboinensis	Trop	Yes	Predator	Juvenile	14	0.573	0.126	14	0.021	0.2487
275	a28	Domenici et al	2014	2014	3.234	2.766	C	50	Pomacentrus wardi	Trop	No	-	Larvae	58	31.896	24.5304	42	28.104	24.912
276	a29	Green & Jutfelt	2014	2014	3.248	3.345	D	7	Scyliorhinus canicula	Subtrop	No	-	Adult	7	14.459	10.1491	10	30.098	19.5397
277	a29	Green & Jutfelt	2014	2014	3.248	3.345	D		Scyliorhinus canicula	Subtrop	No	-	Adult	6	11.659	2.8659	5	5.582	2.0125
278	a31	Munday et al	2014	2014	14.547	19.181	K	11	Dascyllus aruanus	Trop	Yes	Predator	Juvenile	10	0.0001	0.0003	10	97.758	5.6731
279	a31	Munday et al	2014	2014	14.547	19.181	K		Pomacentrus moluccensis	Trop	Yes	Predator	Juvenile	20	0.0001	0.0004	20	90.583	4.0115
280	a31	Munday et al	2014	2014	14.547	19.181	K		Apogon cyanosoma	Trop	Yes	Predator	Juvenile	10	0.0001	0.0003	10	94.619	7.0898
281	a31	Munday et al	2014	2014	14.547	19.181	K		Cheilodipterus quinquelineatus	Trop	Yes	Predator	Juvenile	10	0.0001	0.0003	10	98.655	1.4167
282	a31	Munday et al	2014	2014	14.547	19.181	K		Dascyllus aruanus	Trop	Yes	Physical Seawater	Juvenile	10	94.681	4.4841	10	48.936	3.3647
283	a31	Munday et al	2014	2014	14.547	19.181	K		Pomacentrus moluccensis	Trop	Yes	Physical Seawater	Juvenile	20	93.618	5.0133	20	50.355	4.7584
284	a31	Munday et al	2014	2014	14.547	19.181	K		Apogon cyanosoma	Trop	Yes	Physical Seawater	Juvenile	10	91.489	2.2421	10	49.291	2.2421
285	a31	Munday et al	2014	2014	14.547	19.181	K		Cheilodipterus quinquelineatus	Trop	Yes	Physical Seawater	Juvenile	10	91.489	3.3647	10	50.709	3.3647
286	a31	Munday et al	2014	2014	14.547	19.181	K		Dascyllus aruanus	Trop	Yes	Habitat	Juvenile	10	93.798	3.6777	10	50	3.6777
287	a31	Munday et al	2014	2014	14.547	19.181	K		Pomacentrus moluccensis	Trop	Yes	Habitat	Juvenile	20	93.023	6.9318	20	50.388	3.4659
288	a31	Munday et al	2014	2014	14.547	19.181	K		Apogon cyanosoma	Trop	Yes	Habitat	Juvenile	10	90.698	2.4508	10	51.163	2.4508
289	a31	Munday et al	2014	2014	14.547	19.181	K		Cheilodipterus quinquelineatus	Trop	Yes	Habitat	Juvenile	10	91.473	3.6777	10	50	1.227
290	a31	Munday et al	2014	2014	14.547	19.181	K		Dascyllus aruanus	Trop	Yes	Shelter	Juvenile	10	89.362	6.7293	10	8.511	13.4555
291	a31	Munday et al	2014	2014	14.547	19.181	K		Pomacentrus moluccensis	Trop	Yes	Shelter	Juvenile	10	88.652	11.2134	10	6.383	11.2134
292	a31	Munday et al	2014	2014	14.547	19.181	K		Apogon cyanosoma	Trop	Yes	Shelter	Juvenile	10	84.397	11.2134	10	0.0001	0.0003
293	a31	Munday et al	2014	2014	14.547	19.181	K		Cheilodipterus quinquelineatus	Trop	Yes	Shelter	Juvenile	10	80.142	17.9428	10	0.0001	0.0003
294	a31	Munday et al	2014	2014	14.547	19.181	K		Dascyllus aruanus	Trop	Yes	Shelter	Juvenile	10	67.273	57.4965	10	20.909	28.7483
295	a31	Munday et al	2014	2014	14.547	19.181	K		Pomacentrus moluccensis	Trop	Yes	Shelter	Juvenile	10	63.636	63.2456	10	13.636	17.2502
296	a31	Munday et al	2014	2014	14.547	19.181	K		Apogon cyanosoma	Trop	Yes	Shelter	Juvenile	10	15.455	20.1247	10	146.364	20.1247
297	a31	Munday et al	2014	2014	14.547	19.181	K		Cheilodipterus quinquelineatus	Trop	Yes	Shelter	Juvenile	10	32.747	28.7483	10	168.182	22.9992
298	a31	Munday et al	2014	2014	14.547	19.181	K		Dascyllus aruanus	Trop	Yes	Shelter	Juvenile	10	7.421	7.1531	10	16.561	1.7171
299	a31	Munday et al	2014	2014	14.547	19.181	K		Pomacentrus moluccensis	Trop	Yes	Shelter	Juvenile	10	7.421	7.1531	10	15.475	1.4293
300	a31	Munday et al	2014	2014	14.547	19.181	K		Apogon cyanosoma	Trop	Yes	Shelter	Juvenile	10	7.149	1.4293	10	18	0.0003
301	a31	Munday et al	2014	2014	14.547	19.181	K		Cheilodipterus quinquelineatus	Trop	Yes	Shelter	Juvenile	10	5.701	2.2895	10	18	0.0003
302	a31	Munday et al	2014	2014	14.547	19.181	K		Dascyllus aruanus	Trop	Yes	Shelter	Juvenile	10	6.216	1.423	10	1.396	1.1384
303	a31	Munday et al	2014	2014	14.547	19.181	K		Pomacentrus moluccensis	Trop	Yes	Shelter	Juvenile	10	6.081	1.1384	10	1.216	0.9961
304	a31	Munday et al	2014	2014	14.547	19.181	K		Apogon cyanosoma	Trop	Yes	Shelter	Juvenile	10	7.613	1.7108	10	1.441	1.2807
305	a31	Munday et al	2014	2014	14.547	19.181	K		Cheilodipterus quinquelineatus	Trop	Yes	Shelter	Juvenile	10	7.658	0.8538	10	0.901	1.423
306	a32	Pimentel et al	2014	2014	2.391	2.215	C	10	Coryphaena hippurus	Subtrop	No	-	Larvae	10	1.094	0.248	10	0.553	0.135
307	a32	Pimentel et al	2014	2014	2.391	2.215	C		Coryphaena hippurus	Subtrop	No	-	Larvae	10	1.809	0.408	10	0.922	0.23
308	a32	Pimentel et al	2014	2014	2.391	2.215	C		Coryphaena hippurus	Subtrop	No	-	Larvae	10	0.8	0.633	10	0.299	0.49
309	a33	Welch et al	2014	2014	14.547	19.181	K	156	Acanthochromis polyacanthus	Trop	Yes	Predator	Juvenile	148	10.811	10.9611	132	54.561	27.1718
310	a33	Welch et al	2014	2014	14.547	19.181	K		Acanthochromis polyacanthus	Trop	Yes	Predator	Juvenile	148	10.811	10.9611	145	77.027	24.4083
311	a33	Welch et al	2014	2014	14.547	19.181	K		Acanthochromis polyacanthus	Trop	Yes	Predator	Juvenile	160	10.811	11.3968	155	52.477	28.0372
312	a33	Welch et al	2014	2014	14.547	19.181	K		Acanthochromis polyacanthus	Trop	Yes	Predator	Juvenile	160	10.811	11.3968	161	72.523	25.7197
313	a33	Welch et al	2014	2014	14.547	19.181	K		Acanthochromis polyacanthus	Trop	Yes	Predator	Juvenile	62	10.811	7.0945	60	49.775	33.145
314	a33	Welch et al	2014	2014	14.547	19.181	K		Acanthochromis polyacanthus	Trop	Yes	Predator	Juvenile	62	10.811	7.0945	62	72.523	26.5984
315	a33	Welch et al	2014	2014	14.547	19.181	K		Acanthochromis polyacanthus	Trop	No	-	Juvenile	225	60.492	21.48	212	37.092	20.8502
316	a33	Welch et al	2014	2014	14.547	19.181	K		Acanthochromis polyacanthus	Trop	No	-	Juvenile	225	60.492	21.48	222	31.499	18.6693
317	a33	Welch et al	2014	2014	14.547	19.181	K		Acanthochromis polyacanthus	Trop	No	-	Juvenile	245	60.492	22.4143	250	37.584	22.6419
318	a33	Welch et al	2014	2014	14.547	19.181	K		Acanthochromis polyacanthus	Trop	No	-	Juvenile	245	60.492	22.4143	249	34.362	19.772
319	a33	Welch et al	2014	2014	14.547	19.181	K		Acanthochromis polyacanthus	Trop	No	-	Juvenile	105	60.492	14.6736	105	42.595	23.8447
320	a33	Welch et al	2014	2014	14.547	19.181	K		Acanthochromis polyacanthus	Trop	No	-	Juvenile	105	60.492	14.6736	105	39.553	22.0105
321	a34	Bender et al	2015	2015	3.057	2.766	D	5	Pomacentrus wardi	Trop	Yes	Food	Adult	5	7.811	11.6432	5	8.047	8.9979
322	a34	Bender et al	2015	2015	3.057	2.766	D		Pomacentrus wardi	Trop	Yes	Food	Adult	5	9.467	17.4659	5	16.094	9.5256
323	a34	Bender et al	2015	2015	3.057	2.766	D		Pomacentrus wardi	Trop	Yes	Food	Adult	5	-1.183	10.0556	5	-1.183	12.1732
324	a34	Bender et al	2015	2015	3.057	2.766	D		Pomacentrus wardi	Trop	Yes	Food	Adult	5	-4.497	3.1752	5	-2.13	4.7628
325	a34	Bender et al	2015	2015	3.057	2.766	D		Pomacentrus wardi	Trop	Yes	Food	Adult	5	-1.765	1.5876	5	0.706	1.5876
326	a34	Bender et al	2015	2015	3.057	2.766	D		Pomacentrus wardi	Trop	Yes	Food	Adult	5	-0.706	1.5876	5	1.765	3.1752
327	a34	Bender et al	2015	2015	3.057	2.766	D		Pomacentrus wardi	Trop	Yes	Food	Adult	5	0.706	3.1752	5	-0.947	3.7052
328	a34	Bender et al	2015	2015	3.057	2.766	D		Pomacentrus wardi	Trop	Yes	Food	Adult	5	10.177	21.6988	5	8.757	10.0556
329	a34	Bender et al	2015	2015	3.057	2.766	D		Pomacentrus wardi	Trop	Yes	Food	Adult	5	1.765	7.938	5	0.706	4.7628
330	a34	Bender et al	2015	2015	3.057	2.766	D		Pomacentrus wardi	Trop	Yes	Food	Adult	5	19.881	15.3484	5	14.201	20.1112
331	a34	Bender et al	2015	2015	3.057	2.766	D		Pomacentrus wardi	Trop	Yes	Food	Adult	5	-6.39	4.7628	5	-18.225	28.0492
332	a34	Bender et al	2015	2015	3.057	2.766	D		Pomacentrus wardi	Trop	Yes	Food	Adult	5	-18.935	29.6368	5	-3.787	11.6432
333	a34	Bender et al	2015	2015	3.057	2.766	D		Pomacentrus wardi	Trop	Yes	Food	Adult	5	0.71	3.1752	5	0.71	1.5876
334	a34	Bender et al	2015	2015	3.057	2.766	D		Pomacentrus wardi	Trop	Yes	Food	Adult	5	-2.13	4.7628	5	-0.947	3.7052
335	a34	Bender et al	2015	2015	3.057	2.766	D		Pomacentrus wardi	Trop	Yes	Food	Adult	5	-5.449	3.7052	5	-11.361	17.4659
336	a34	Bender et al	2015	2015	3.057	2.766	D		Pomacentrus wardi	Trop	Yes	Food	Adult	5	-11.124	14.2885	5	-6.154	10.5855
337	a34	Bender et al	2015	2015	3.057	2.766	D		Pomacentrus wardi	Trop	Yes	Food	Adult	5	-2.13	4.7628	5	-9.467	16.936
338	a34	Bender et al	2015	2015	3.057	2.766	D		Pomacentrus wardi	Trop	Yes	Food	Adult	5	1.183	2.6453	5	2.367	2.6453
339	a35	Dixson et al	2015	2014	8.044	8.997	I	8	Mustelus canis	Subtrop	Yes	Food	Adult	8	64.8	18.1019	8	65.6	20.3647
340	a35	Dixson et al	2015	2014	8.044	8.997	I		Mustelus canis	Subtrop	Yes	Food	Adult	8	64.8	18.1019	8	13.6	13.5765
341	a35	Dixson et al	2015	2014	8.044	8.997	I		Mustelus canis	Subtrop	Yes	Food	Adult	8	17.362	10.9121	8	23.425	4.6782
342	a35	Dixson et al	2015	2014	8.044	8.997	I		Mustelus canis	Subtrop	Yes	Food	Adult	8	17.362	10.9121	8	17.913	8.573
343	a35	Dixson et al	2015	2014	8.044	8.997	I		Mustelus canis	Subtrop	Yes	Food	Adult	8	23.212	13.336	8	20.674	6.1547
344	a35	Dixson et al	2015	2014	8.044	8.997	I		Mustelus canis	Subtrop	Yes	Food	Adult	8	23.212	13.336	8	15.233	13.3473
345	a35	Dixson et al	2015	2014	8.044	8.997	I		Mustelus canis	Subtrop	No	-	Adult	8	24.301	6.6694	8	28.835	10.2587
346	a35	Dixson et al	2015	2014	8.044	8.997	I		Mustelus canis	Subtrop	No	-	Adult	8	24.301	6.6694	8	24.301	6.7458
347	a35	Dixson et al	2015	2014	8.044	8.997	I		Mustelus canis	Subtrop	Yes	Food	Adult	8	34.884	37.273	8	13.566	19.7339
348	a35	Dixson et al	2015	2014	8.044	8.997	I		Mustelus canis	Subtrop	Yes	Food	Adult	8	34.884	37.273	8	1.938	5.4815
349	a35	Dixson et al	2015	2014	8.044	8.997	I		Mustelus canis	Subtrop	Yes	Food	Adult	8	28.571	21.646	8	9.694	9.3791
350	a35	Dixson et al	2015	2014	8.044	8.997	I		Mustelus canis	Subtrop	Yes	Food	Adult	8	28.571	21.646	8	5.867	17.3156
351	a35	Dixson et al	2015	2014	8.044	8.997	I		Mustelus canis	Subtrop	Yes	Food	Adult	8	8.093	8.9463	8	0.372	1.0522
352	a35	Dixson et al	2015	2014	8.044	8.997	I		Mustelus canis	Subtrop	Yes	Food	Adult	8	8.093	8.9463	8	0.093	0.263
353	a35	Dixson et al	2015	2014	8.044	8.997	I		Mustelus canis	Subtrop	Yes	Food	Adult	8	4.738	3.4818	8	0.369	0.5233
354	a35	Dixson et al	2015	2014	8.044	8.997	I		Mustelus canis	Subtrop	Yes	Food	Adult	8	4.738	3.4818	8	0.431	1.0437
355	a35	Dixson et al	2015	2014	8.044	8.997	I		Mustelus canis	Subtrop	Yes	Food	Adult	8	62.766	24.0727	8	60.638	28.2843
356	a35	Dixson et al	2015	2014	8.044	8.997	I		Mustelus canis	Subtrop	Yes	Food	Adult	8	62.766	24.0727	8	24.255	19.2588
357	a35	Dixson et al	2015	2014	8.044	8.997	I		Mustelus canis	Subtrop	Yes	Food	Adult	8	75.975	15.6469	8	61.277	37.3098
358	a35	Dixson et al	2015	2014	8.044	8.997	I		Mustelus canis	Subtrop	Yes	Food	Adult	8	75.975	15.6469	8	7.021	9.628
359	a37	Ferrari et al	2015	2014	8.044	8.997	I	17	Pseudochromis fuscus	Trop	Yes	Prey	Juvenile	18	0.325	0.2721	18	0.325	0.2426
360	a37	Ferrari et al	2015	2014	8.044	8.997	I		Pseudochromis fuscus	Trop	Yes	Prey	Juvenile	16	0.676	0.3486	16	0.273	0.3021
361	a37	Ferrari et al	2015	2014	8.044	8.997	I		Pseudochromis fuscus	Trop	Yes	Prey	Juvenile	16	0.321	0.3331	16	0.732	0.3021
362	a38	Heinrich et al	2016	2015	2.626	2.906	C	11	Hemiscyllium ocellatum	Trop	Yes	Habitat	Adult	11	221.0818	208.0178	11	297.2818	314.5768
363	a38	Heinrich et al	2016	2015	2.626	2.906	C		Hemiscyllium ocellatum	Trop	Yes	Habitat	Adult	11	221.0818	208.0178	11	202.9909	225.4187
364	a38	Heinrich et al	2016	2015	2.626	2.906	C		Hemiscyllium ocellatum	Trop	Yes	Habitat	Adult	11	134.1909	42.1573	11	143.8636	105.2402
365	a38	Heinrich et al	2016	2015	2.626	2.906	C		Hemiscyllium ocellatum	Trop	Yes	Habitat	Adult	11	134.1909	42.1573	11	219.9182	205.0103
366	a38	Heinrich et al	2016	2015	2.626	2.906	C		Hemiscyllium ocellatum	Trop	Yes	Habitat	Adult	11	24.1545	27.8562	11	22.7364	18.3898
367	a38	Heinrich et al	2016	2015	2.626	2.906	C		Hemiscyllium ocellatum	Trop	Yes	Habitat	Adult	11	22.7364	27.8562	11	18.4818	17.9587
368	a38	Heinrich et al	2016	2015	2.626	2.906	C		Hemiscyllium ocellatum	Trop	Yes	Habitat	Adult	10	169.9455	151.0642	10	227.5091	184.7208
369	a38	Heinrich et al	2016	2015	2.626	2.906	C		Hemiscyllium ocellatum	Trop	Yes	Habitat	Adult	10	169.9455	184.7208	10	193.4727	258.7406
370	a38	Heinrich et al	2016	2015	2.626	2.906	C		Hemiscyllium ocellatum	Trop	Yes	Habitat	Adult	10	55.2	258.7406	12	54.75	35.4891
371	a38	Heinrich et al	2016	2015	2.626	2.906	C		Hemiscyllium ocellatum	Trop	Yes	Habitat	Adult	10	55.2	40.4469	11	54.2727	30.2162
372	a38	Heinrich et al	2016	2015	2.626	2.906	C		Hemiscyllium ocellatum	Trop	Yes	Habitat	Adult	10	0.6519	0.2918	12	0.6331	0.4259
373	a38	Heinrich et al	2016	2015	2.626	2.906	C		Hemiscyllium ocellatum	Trop	Yes	Habitat	Adult	10	0.6519	0.2918	11	0.5494	0.24
374	a40	Lai et al	2015	2015	-	3.46	-	12	Gasterosteus aculeatus	Subtrop	No	-	Adult	12	33.333	25.6499	13	14.228	16.856
375	a40	Lai et al	2015	2015	-	3,46	-		Gasterosteus aculeatus	Subtrop	No	-	Adult	11	36.478	17.4279	12	16.667	13.6174
376	a42	Naslund et al	2015	2015	1.583	1.674	B	14	Gasterosteus aculeatus	Subtrop	Yes	Mimicked predator	Adult	15	3.344	7.2895	15	4.033	5.7344
377	a42	Naslund et al	2015	2015	1.583	1.674	B		Gasterosteus aculeatus	Subtrop	Yes	Mimicked predator	Adult	15	3.229	4.0172	15	6.618	8.2716
378	a42	Naslund et al	2015	2015	1.583	1.674	B		Gasterosteus aculeatus	Subtrop	Yes	Mimicked predator	Adult	14	7.328	9.7646	13	2.656	2.4429
379	a42	Naslund et al	2015	2015	1.583	1.674	B		Gasterosteus aculeatus	Subtrop	Yes	Mimicked predator	Adult	14	4.465	7.2313	13	2.352	3.8134
380	a42	Naslund et al	2015	2015	1.583	1.674	B		Gasterosteus aculeatus	Subtrop	No	-	Adult	14	69.905	22.117	13	14.929	16.7267
381	a42	Naslund et al	2015	2015	1.583	1.674	B		Gasterosteus aculeatus	Subtrop	No	-	Adult	15	9.9	13.4369	15	6.2	11.3621
382	a42	Naslund et al	2015	2015	1.583	1.674	B		Gasterosteus aculeatus	Subtrop	Yes	Mimicked predator	Adult	15	26.6	31.6162	15	36.1	33.8886
383	a42	Naslund et al	2015	2015	1.583	1.674	B		Gasterosteus aculeatus	Subtrop	No	-	Adult	15	60.7	20.5505	15	58.3	20.7481
384	a42	Naslund et al	2015	2015	1.583	1.674	B		Gasterosteus aculeatus	Subtrop	Yes	Mimicked predator	Adult	15	53.2	29.3438	15	40.7	28.9486
385	a42	Naslund et al	2015	2015	1.583	1.674	B		Gasterosteus aculeatus	Subtrop	No	-	Adult	15	7.8	9.2873	15	4.8	7.7064
386	a42	Naslund et al	2015	2015	1.583	1.674	B		Gasterosteus aculeatus	Subtrop	Yes	Mimicked predator	Adult	15	4.4	12.5477	15	10	16.2033
387	a42	Naslund et al	2015	2015	1.583	1.674	B		Gasterosteus aculeatus	Subtrop	No	-	Adult	15	21.7	16.2033	15	30.8	18.0805
388	a42	Naslund et al	2015	2015	1.583	1.674	B		Gasterosteus aculeatus	Subtrop	Yes	Mimicked predator	Adult	15	15.8	19.5625	15	13.2	18.3769
389	a42	Naslund et al	2015	2015	1.583	1.674	B		Gasterosteus aculeatus	Subtrop	No	-	Adult	14	2	20.14	13	7.4	21.247
390	a42	Naslund et al	2015	2015	1.583	1.674	B		Gasterosteus aculeatus	Subtrop	Yes	Mimicked predator	Adult	14	21.6	29.5896	13	25.5	29.9849
391	a42	Naslund et al	2015	2015	1.583	1.674	B		Gasterosteus aculeatus	Subtrop	No	-	Adult	14	78.7	25.008	13	64.6	28.5133
392	a42	Naslund et al	2015	2015	1.583	1.674	B		Gasterosteus aculeatus	Subtrop	Yes	Mimicked predator	Adult	14	52.5	25.008	13	43.4	30.8127
393	a42	Naslund et al	2015	2015	1.583	1.674	B		Gasterosteus aculeatus	Subtrop	No	-	Adult	14	3.5	14.8903	13	6.6	17.108
394	a42	Naslund et al	2015	2015	1.583	1.674	B		Gasterosteus aculeatus	Subtrop	Yes	Mimicked predator	Adult	14	4.6	8.7814	13	12.1	12.601
395	a42	Naslund et al	2015	2015	1.583	1.674	B		Gasterosteus aculeatus	Subtrop	No	-	Adult	14	15.8	16.2266	13	21.4	17.9358
396	a42	Naslund et al	2015	2015	1.583	1.674	B		Gasterosteus aculeatus	Subtrop	Yes	Mimicked predator	Adult	14	21.3	20.14	13	21.9	20.3272
397	a43	Pistevos et al	2015	2015	5.228	4.122	F	6	Heterodontus portusjacksoni	Subtrop	Yes	Prey	Adult	4	0.719	0.72	4	0.826	0.9123
398	a43	Pistevos et al	2015	2015	5.228	4.122	F		Heterodontus portusjacksoni	Subtrop	Yes	Prey	Adult	7	169.091	487.8698	7	834.545	561.0518
399	a44	Rossi et al	2015	2015	4.823	4.847	E	35	Lates calcarifer	Trop	Yes	Auditory	Larvae	36	48.18	40.416	36	48.766	42.174
400	a44	Rossi et al	2015	2015	4.823	4.847	E		Lates calcarifer	Trop	Yes	Auditory	Larvae	36	59.163	25.482	36	32.083	24.498
401	a44	Rossi et al	2015	2015	4.823	4.847	E		Lates calcarifer	Trop	Yes	Auditory	Larvae	36	48.619	24.6	36	52.062	25.374
402	a44	Rossi et al	2015	2015	4.823	4.847	E		Lates calcarifer	Trop	Yes	Auditory	Larvae	36	46.13	12.3	36	44.333	13.152
403	a44	Rossi et al	2015	2015	4.823	4.847	E		Lates calcarifer	Trop	Yes	Auditory	Larvae	36	47.74	25.482	36	53.375	26.25
404	a44	Rossi et al	2015	2015	4.823	4.847	E		Lates calcarifer	Trop	Yes	Auditory	Larvae	36	0.939	0.906	36	0.731	0.624
405	a44	Rossi et al	2015	2015	4.823	4.847	E		Lates calcarifer	Trop	Yes	Auditory	Larvae	36	2.004	1.314	36	1.561	1.032
406	a44	Rossi et al	2015	2015	4.823	4.847	E		Lates calcarifer	Trop	Yes	Auditory	Larvae	36	1.675	0.906	36	1.524	0.78
407	a44	Rossi et al	2015	2015	4.823	4.847	E		Lates calcarifer	Trop	Yes	Auditory	Larvae	36	1.942	0.846	36	1.618	0.624
408	a44	Rossi et al	2015	2015	4.823	4.847	E		Lates calcarifer	Trop	Yes	Auditory	Larvae	36	1.472	0.906	36	1.414	0.906
409	a44	Rossi et al	2015	2015	4.823	4.847	E		Lates calcarifer	Trop	Yes	Shelter	Larvae	28	69.207	25.8119	28	89.634	14.5199
410	a44	Rossi et al	2015	2015	4.823	4.847	E		Lates calcarifer	Trop	Yes	Shelter	Larvae	28	34.826	42.8135	28	122.145	130.8694
411	a45	Duteil et al	2016	2016	2.243	2.504	C	90	Dicentrarchus labrax	Subtrop	Yes	Shelter	Adult	90	0.574	0.3926	90	0.495	0.3215
412	a46	Heuer et al	2016	2016	4.259	4.122	E	20	Acanthochromis polyacanthus	Trop	Yes	Predator	Adult	20	15.258	13.649	20	53.052	25.196
413	a47	Lopes et al	2016	2016	2.136	2.215	C	15	Atherina presbyter	Subtrop	Yes	Kin	Larvae	12	2.766	0.7101	12	3.689	1.3475
414	a47	Lopes et al	2016	2016	2.136	2.215	C		Atherina presbyter	Subtrop	Yes	Kin	Larvae	12	3.832	1.4896	12	3.934	1.6316
415	a47	Lopes et al	2016	2016	2.136	2.215	C		Atherina presbyter	Subtrop	Yes	Kin	Larvae	12	1.469	0.1905	12	2.018	0.1905
416	a47	Lopes et al	2016	2016	2.136	2.215	C		Atherina presbyter	Subtrop	Yes	Kin	Larvae	12	1.393	0.1524	12	1.283	0.1143
417	a47	Lopes et al	2016	2016	2.136	2.215	C		Atherina presbyter	Subtrop	Yes	Kin	Larvae	12	0.768	0.1074	12	1.079	0.1074
418	a47	Lopes et al	2016	2016	2.136	2.215	C		Atherina presbyter	Subtrop	Yes	Kin	Larvae	12	0.778	0.0727	12	0.82	0.0346
419	a47	Lopes et al	2016	2016	2.136	2.215	C		Atherina presbyter	Subtrop	No	-	Larvae	31	45.63	22.4604	31	24.958	19.6486
420	a47	Lopes et al	2016	2016	2.136	2.215	C		Atherina presbyter	Subtrop	No	-	Larvae	15	40.336	31.2434	29	27.731	25.7949
421	a47	Lopes et al	2016	2016	2.136	2.215	C		Atherina presbyter	Subtrop	No	-	Larvae	15	40.755	16.8087	16	31.509	17.36
422	a47	Lopes et al	2016	2016	2.136	2.215	C		Atherina presbyter	Subtrop	No	-	Larvae	7	40	11.98	14	24.34	14.121
423	a48	Milazzo et al	2016	2016	4.94	4.847	E	13	Symphodus ocellatus	Subtrop	Yes	Mate	Adult	14	21.122	13.0403	18	15.816	8.2998
424	a48	Milazzo et al	2016	2016	4.94	4.847	E		Symphodus ocellatus	Subtrop	Yes	Mate	Adult	7	16.554	12.4284	12	12.584	14.392
425	a49	Munday et al	2016	2016	2.177	2.118	C	24	Amphiprion percula	Trop	Yes	Predator	Larvae	16	8.969	8.968	16	80.269	23.32
426	a49	Munday et al	2016	2016	2.177	2.118	C		Pomacentrus amboinensis	Trop	Yes	Predator	Larvae	26	0.016	0.0051	26	0.027	0.0357
427	a49	Munday et al	2016	2016	2.177	2.118	C		Pomacentrus amboinensis	Trop	Yes	Predator	Larvae	26	0.65	0.0969	26	0.568	0.1734
428	a49	Munday et al	2016	2016	2.177	2.118	C		Pomacentrus amboinensis	Trop	Yes	Predator	Larvae	26	0.02	0.0051	26	0.018	0.0051
429	a49	Munday et al	2016	2016	2.177	2.118	C		Pomacentrus amboinensis	Trop	Yes	Predator	Larvae	26	1.189	0.2142	26	1.034	0.255
430	a50	Munday et al	2016	2015	2.626	2.906	C	30	Seriola lalandi	Subtrop	No	-	Larvae	30	100	42.7224	30	80	53.6768
431	a50	Munday et al	2016	2015	2.626	2.906	C		Seriola lalandi	Subtrop	No	-	Larvae	30	100	42.7224	30	116	70.1085
432	a51	Nadler et al	2016	2016	2.323	3.46	C	15	Chromis viridis	Subtrop	Yes	Kin	Not provided	18	0.622	0.2249	18	0.462	0.1994
433	a51	Nadler et al	2016	2016	2.323	3.46	C		Chromis viridis	Subtrop	Yes	Kin	Not provided	18	0.622	0.2249	18	0.504	0.3267
434	a51	Nadler et al	2016	2016	2.323	3.46	C		Chromis viridis	Subtrop	Yes	Kin	Not provided	18	0.377	0.2291	18	0.537	0.2079
435	a51	Nadler et al	2016	2016	2.323	3.46	C		Chromis viridis	Subtrop	Yes	Kin	Not provided	18	0.377	0.2291	18	0.496	0.3012
436	a51	Nadler et al	2016	2016	2.323	3.46	C		Chromis viridis	Subtrop	Yes	Kin	Not provided	18	45.441	20.5895	18	46.324	26.2025
437	a51	Nadler et al	2016	2016	2.323	3.46	C		Chromis viridis	Subtrop	Yes	Kin	Not provided	18	45.441	20.5895	18	41.912	35.5618
438	a51	Nadler et al	2016	2016	2.323	3.46	C		Chromis viridis	Subtrop	Yes	Kin	Not provided	10	5.106	4.2027	10	11.402	8.9967
439	a51	Nadler et al	2016	2016	2.323	3.46	C		Chromis viridis	Subtrop	Yes	Kin	Not provided	10	5.106	4.2027	10	10.842	8.4781
440	a51	Nadler et al	2016	2016	2.323	3.46	C		Chromis viridis	Subtrop	Yes	Kin	Not provided	10	10.959	16.662	10	10.376	7.2985
441	a51	Nadler et al	2016	2016	2.323	3.46	C		Chromis viridis	Subtrop	Yes	Kin	Not provided	10	10.95	16.662	10	8.674	6.1949
442	a52	Nagelkerken et al	2016	2015	17.184	19.181	K	89	Gobius bucchichi	Subtrop	Yes	Mimicked threat	Not provided	73	29.381	15.0887	73	27.454	15.0887
443	a52	Nagelkerken et al	2016	2015	17.184	19.181	K		Gobius bucchichi	Subtrop	Yes	Mimicked threat	Not provided	73	29.702	15.0887	73	24.243	19.2069
444	a52	Nagelkerken et al	2016	2015	17.184	19.181	K		Gobius bucchichi	Subtrop	Yes	Mimicked threat	Not provided	73	7.808	4.5625	73	6.904	4.9128
445	a52	Nagelkerken et al	2016	2015	17.184	19.181	K		Gobius bucchichi	Subtrop	Yes	Mimicked threat	Not provided	73	6.288	4.9128	73	5.671	5.2631
446	a52	Nagelkerken et al	2016	2015	17.184	19.181	K		Gobius bucchichi	Subtrop	Yes	Mimicked threat	Not provided	73	2.595	3.2211	73	1.228	1.9053
447	a52	Nagelkerken et al	2016	2015	17.184	19.181	K		Gobius bucchichi	Subtrop	Yes	Mimicked threat	Not provided	73	1.619	1.6661	73	0.74	1.0765
448	a54	Pimentel et al	2016	2016	3.496	3.537	D	12	Sparus aurata	Subtrop	Yes	Food	Larvae	12	47.423	6.4294	12	32.474	6.0726
449	a54	Pimentel et al	2016	2016	3.496	3.537	D		Argyrosomus regius	Subtrop	Yes	Food	Larvae	12	39.793	6.0864	12	30.207	6.4432
450	a54	Pimentel et al	2016	2016	3.496	3.537	D		Sparus aurata	Subtrop	Yes	Food	Larvae	12	5.295	2.8475	12	1.557	1.015
451	a54	Pimentel et al	2016	2016	3.496	3.537	D		Argyrosomus regius	Subtrop	Yes	Food	Larvae	12	4.208	0.0003	12	3.492	0.0003
452	a54	Pimentel et al	2016	2016	3.496	3.537	D		Sparus aurata	Subtrop	Yes	Food	Larvae	12	4.364	1.8879	12	1.031	0.0003
453	a54	Pimentel et al	2016	2016	3.496	3.537	D		Argyrosomus regius	Subtrop	Yes	Food	Larvae	12	4.697	2.7297	12	2.061	0.0003
454	a54	Pimentel et al	2016	2016	3.496	3.537	D		Sparus aurata	Subtrop	Yes	Food	Larvae	12	0.0001	0.0003	12	0.0001	0.0003
455	a54	Pimentel et al	2016	2016	3.496	3.537	D		Argyrosomus regius	Subtrop	Yes	Food	Larvae	12	0.0001	0.0003	12	0.0001	0.0003
456	a55	Rossi et al	2016	2016	3.089	3.345	D	64	Argyrosomus japonicus	Trop	Yes	Auditory	Larvae	64	65.586	43.888	64	37.761	50
457	a55	Rossi et al	2016	2016	3.089	3.345	D		Argyrosomus japonicus	Trop	Yes	Auditory	Larvae	64	50.781	47.92	64	44.389	51.872
458	a55	Rossi et al	2016	2016	3.089	3.345	D		Argyrosomus japonicus	Trop	Yes	Auditory	Larvae	64	65.586	43.888	64	44.389	51.872
459	a56	Sampaio et al	2016	2016	2.136	2.215	C	30	Solea senegalensis	Trop	No	-	Juvenile	30	22.031	14.8248	30	26.094	15.8114
460	a56	Sampaio et al	2016	2016	2.136	2.215	C		Solea senegalensis	Trop	Yes	Habitat	Juvenile	30	166.188	41.9282	30	125.04	106.5759
461	a57	Silva et al	2016	2016	4.9	4.61	E	40	Atherina presbyter	Subtrop	No	-	Larvae	40	154936.875	25490.4463	40	145751.875	36812.374
462	a57	Silva et al	2016	2016	4.9	4.61	E		Atherina presbyter	Subtrop	No	-	Larvae	40	154936.875	25490.4463	40	157061.25	25560.3603
463	a59	Allan et al	2017	2017	4.847	4.847	E	18	Pomacentrus wardi	Trop	Yes	Predator	Larvae	17	1.277	0.8782	18	3.191	6.3173
464	a59	Allan et al	2017	2017	4.847	4.847	E		Pomacentrus wardi	Trop	Yes	Predator	Larvae	17	0.299	0.1484	18	0.307	0.1527
465	a59	Allan et al	2017	2017	4.847	4.847	E		Pomacentrus wardi	Trop	Yes	Predator	Larvae	17	0.416	0.1855	18	0.331	0.1909
466	a59	Allan et al	2017	2017	4.847	4.847	E		Pomacentrus wardi	Trop	Yes	Predator	Larvae	17	0.082	0.0618	18	0.076	0.0679
467	a59	Allan et al	2017	2017	4.847	4.847	E		Pseudochromis fuscus	Trop	Yes	Prey	Larvae	17	1.576	0.2226	18	2.12	2.5371
468	a59	Allan et al	2017	2017	4.847	4.847	E		Pseudochromis fuscus	Trop	Yes	Prey	Larvae	17	0.007	0.033	18	0.106	0.2546
469	a61	Cattano et al	2017	2017	3.159	3.159	D	15	Symphodus ocellatus	Subtrop	Yes	Predator	Larvae	19	25.166	17.2089	15	32.009	17.7081
470	a61	Cattano et al	2017	2017	3.159	3.159	D		Symphodus ocellatus	Subtrop	Yes	Predator	Larvae	17	0.2856	0.2389	10	0.2822	0.5787
471	a62	Ferrari et al	2017	2017	2.751	2.751	C	25	Pomacentrus amboinensis	Trop	Yes	Prey	Juvenile	25	37.527	24	25	46.909	24
472	a62	Ferrari et al	2017	2017	2.751	2.751	C		Pomacentrus amboinensis	Trop	Yes	Prey+ Predator	Juvenile	25	38.837	21.4915	25	33.6	17.3968
473	a62	Ferrari et al	2017	2017	2.751	2.751	C		Pomacentrus amboinensis	Trop	Yes	Prey	Juvenile	25	6.145	4	25	8.291	6.545
474	a62	Ferrari et al	2017	2017	2.751	2.751	C		Pomacentrus amboinensis	Trop	Yes	Prey+ Predator	Juvenile	25	3.318	2.3874	25	2.601	2.045
475	a62	Ferrari et al	2017	2017	2.751	2.751	C		Pomacentrus amboinensis	Trop	Yes	Prey	Juvenile	25	2.546	0.275	25	2.378	0.49
476	a62	Ferrari et al	2017	2017	2.751	2.751	C		Pomacentrus amboinensis	Trop	Yes	Prey+ Predator	Juvenile	25	1.462	0.666	25	1.68	0.666
477	a64	Jarrold et al	2017	2017	4.122	4.122	E	40	Acanthochromis polyacanthus	Trop	No	-	Juvenile	60	38.118	28.3333	60	20.471	28.3333
478	a64	Jarrold et al	2017	2017	4.122	4.122	E		Acanthochromis polyacanthus	Trop	No	-	Juvenile	60	38.118	28.3333	60	28.941	28.3333
479	a64	Jarrold et al	2017	2017	4.122	4.122	E		Acanthochromis polyacanthus	Trop	No	-	Juvenile	60	38.118	28.3333	60	34.588	28.7037
480	a64	Jarrold et al	2017	2017	4.122	4.122	E		Amphiprion percula	Trop	Yes	Predator	Juvenile	16	4.941	5.5556	16	57.176	11.6667
481	a64	Jarrold et al	2017	2017	4.122	4.122	E		Amphiprion percula	Trop	Yes	Predator	Juvenile	16	4.941	5.5556	16	26.824	35
482	a64	Jarrold et al	2017	2017	4.122	4.122	E		Amphiprion percula	Trop	Yes	Predator	Juvenile	16	4.941	5.5556	16	29.647	31.6667
483	a64	Jarrold et al	2017	2017	4.122	4.122	E		Acanthochromis polyacanthus	Trop	No	-	Juvenile	60	45.349	13.8889	60	27.907	14.4444
484	a64	Jarrold et al	2017	2017	4.122	4.122	E		Acanthochromis polyacanthus	Trop	No	-	Juvenile	60	45.349	13.8889	60	41.163	28.8889
485	a64	Jarrold et al	2017	2017	4.122	4.122	E		Acanthochromis polyacanthus	Trop	No	-	Juvenile	60	45.349	13.8889	60	27.209	14.4444
486	a64	Jarrold et al	2017	2017	4.122	4.122	E		Acanthochromis polyacanthus	Trop	No	-	Juvenile	60	45.349	13.8889	60	28.605	14.4444
487	a64	Jarrold et al	2017	2017	4.122	4.122	E		Amphiprion percula	Trop	Yes	Predator	Juvenile	24	14.161	29.2615	24	26.832	36.3993
488	a64	Jarrold et al	2017	2017	4.122	4.122	E		Amphiprion percula	Trop	Yes	Predator	Juvenile	24	14.161	29.2615	24	19.379	32.5741
489	a64	Jarrold et al	2017	2017	4.122	4.122	E		Amphiprion percula	Trop	Yes	Predator	Juvenile	24	14.161	29.2615	24	45.466	27.6052
490	a64	Jarrold et al	2017	2017	4.122	4.122	E		Amphiprion percula	Trop	Yes	Predator	Juvenile	24	14.161	29.2615	24	29.814	36.4393
491	a65	Kwan et al	2017	2017	2.504	2.504	C	9	Chromis punctipinnis	Subtrop	Yes	Light	Juvenile	15	624.3671	153.0121	16	675.7971	134.8369
492	a65	Kwan et al	2017	2017	2.504	2.504	C		Chromis punctipinnis	Subtrop	Yes	Light	Juvenile	15	624.3671	153.0121	16	629.9806	110.6711
493	a65	Kwan et al	2017	2017	2.504	2.504	C		Chromis punctipinnis	Subtrop	Yes	Light	Juvenile	17	488.2816	90.9296	17	469.1755	173.5717
494	a65	Kwan et al	2017	2017	2.504	2.504	C		Chromis punctipinnis	Subtrop	Yes	Light	Juvenile	17	488.2816	90.9296	17	491.9363	138.8337
495	a65	Kwan et al	2017	2017	2.504	2.504	C		Chromis punctipinnis	Subtrop	Yes	Kin	Juvenile	6	284.8175	113.02	6	342.1451	95.3249
496	a65	Kwan et al	2017	2017	2.504	2.504	C		Chromis punctipinnis	Subtrop	Yes	Kin	Juvenile	6	284.8175	113.02	6	290.9086	82.9104
497	a65	Kwan et al	2017	2017	2.504	2.504	C		Chromis punctipinnis	Subtrop	Yes	Kin	Juvenile	6	9.2013	1.1573	6	9.1007	1.3421
498	a65	Kwan et al	2017	2017	2.504	2.504	C		Chromis punctipinnis	Subtrop	Yes	Kin	Juvenile	6	9.2013	1.1573	6	8.5998	0.7613
499	a65	Kwan et al	2017	2017	2.504	2.504	C		Chromis punctipinnis	Subtrop	Yes	Novel object + kin	Juvenile	6	10.4701	1.3886	6	10.2966	1.3014
500	a65	Kwan et al	2017	2017	2.504	2.504	C		Chromis punctipinnis	Subtrop	Yes	Novel object + kin	Juvenile	6	10.4701	1.3886	6	9.8667	1.3939
501	a65	Kwan et al	2017	2017	2.504	2.504	C		Chromis punctipinnis	Subtrop	Yes	Kin	Juvenile	6	157.4899	49.237	6	142.0498	58.6802
502	a65	Kwan et al	2017	2017	2.504	2.504	C		Chromis punctipinnis	Subtrop	Yes	Kin	Juvenile	6	157.4899	49.237	6	166.9176	109.5705
503	a66	Pistevos et al	2017	2016	3.13	3.127	D	20	Lates calcarifer	Trop	Yes	Physical Seawater	Larvae	11	51.163	1.4023	14	63.935	0.9322
504	a66	Pistevos et al	2017	2016	3.13	3.127	D		Lates calcarifer	Trop	Yes	Physical Seawater	Larvae	10	34.078	1.59	12	57.542	1.6128
505	a66	Pistevos et al	2017	2016	3.13	3.127	D		Lates calcarifer	Trop	Yes	Physical Seawater	Larvae	36	55	0.5208	37	72.5	0.411
506	a67	Pistevos et al	2017	2016	4.03	3.709	E	17	Heterodontus portusjacksoni	Subtrop	Yes	Prey	Larvae	20	28.718	1.2041	20	41.641	1.4852
507	a67	Pistevos et al	2017	2016	4.03	3.709	E		Heterodontus portusjacksoni	Subtrop	Yes	Prey	Larvae	20	1577.465	47.7658	20	1741.784	73.4857
508	a67	Pistevos et al	2017	2016	4.03	3.709	E		Heterodontus portusjacksoni	Subtrop	Yes	Prey	Larvae	14	42.106	38.1799	6	17.651	22.1532
509	a69	Sundin et al	2017	2017	3.347	3.347	D	16	Gasterosteus aculeatus	Subtrop	Yes	Mate + habitat	Adult	18	85.3333	48.4428	18	65.1111	52.3359
510	a69	Sundin et al	2017	2017	3.347	3.347	D		Gasterosteus aculeatus	Subtrop	Yes	Mate + habitat	Adult	18	57.2778	57.6213	18	69.5	59.3625
511	a69	Sundin et al	2017	2017	3.347	3.347	D		Gasterosteus aculeatus	Subtrop	Yes	Mate + habitat	Adult	18	15.3889	12.7378	18	14	12.8062
512	a69	Sundin et al	2017	2017	3.347	3.347	D		Gasterosteus aculeatus	Subtrop	Yes	Mate + habitat	Adult	18	3.7222	3.3921	18	3.2778	2.5923
513	a69	Sundin et al	2017	2017	3.347	3.347	D		Gasterosteus aculeatus	Subtrop	Yes	Habitat	Adult	18	63	140.8687	18	8.5556	10.7003
514	a69	Sundin et al	2017	2017	3.347	3.347	D		Gasterosteus aculeatus	Subtrop	Yes	Habitat	Adult	18	18.4444	23.0504	18	62.1111	142.4656
515	a69	Sundin et al	2017	2017	3.347	3.347	D		Gasterosteus aculeatus	Subtrop	Yes	Habitat	Adult	18	5.2222	5.0591	18	8.5556	10.7003
516	a69	Sundin et al	2017	2017	3.347	3.347	D		Gasterosteus aculeatus	Subtrop	Yes	Habitat	Adult	18	1.2778	1.8726	18	1.6667	2.5668
517	a69	Sundin et al	2017	2017	3.347	3.347	D		Gasterosteus aculeatus	Subtrop	Yes	Mate	Adult	17	126.1176	118.9364	18	200.3333	201.4819
518	a69	Sundin et al	2017	2017	3.347	3.347	D		Gasterosteus aculeatus	Subtrop	Yes	Mate	Adult	17	180.8235	261.818	16	203.4375	217.6796
519	a69	Sundin et al	2017	2017	3.347	3.347	D		Gasterosteus aculeatus	Subtrop	Yes	Mate	Adult	17	47.7059	15.3247	16	51.4375	38.8037
520	a69	Sundin et al	2017	2017	3.347	3.347	D		Gasterosteus aculeatus	Subtrop	Yes	Mate	Adult	18	17.1111	37.5639	18	10.2778	17.4754
521	a69	Sundin et al	2017	2017	3.347	3.347	D		Gasterosteus aculeatus	Subtrop	Yes	Mate	Adult	17	1.1765	0.5286	18	2.9444	7.7571
522	a69	Sundin et al	2017	2017	3.347	3.347	D		Gasterosteus aculeatus	Subtrop	Yes	Offspring (kin)	Adult	9	11.4103	5.8281	13	13.1819	7.9332
523	a69	Sundin et al	2017	2017	3.347	3.347	D		Gasterosteus aculeatus	Subtrop	Yes	Offspring (kin)	Adult	9	17.0536	6.0323	13	17.0142	6.5342
524	a69	Sundin et al	2017	2017	3.347	3.347	D		Gasterosteus aculeatus	Subtrop	Yes	Offspring (kin)	Adult	14	20.6732	9.2153	14	20.274	8.46
525	a69	Sundin et al	2017	2017	3.347	3.347	D		Gasterosteus aculeatus	Subtrop	Yes	Offspring (kin)	Adult	14	22.6695	8.0176	15	24.6101	14.0243
526	a69	Sundin et al	2017	2017	3.347	3.347	D		Gasterosteus aculeatus	Subtrop	Yes	Offspring (kin)	Adult	13	27.3648	6.3153	14	24.0847	8.9174
527	a69	Sundin et al	2017	2017	3.347	3.347	D		Gasterosteus aculeatus	Subtrop	Yes	Offspring (kin)	Adult	13	30.7754	9.3305	14	23.7673	7.6959
528	a69	Sundin et al	2017	2017	3.347	3.347	D		Gasterosteus aculeatus	Subtrop	Yes	Offspring (kin)	Adult	8	19.475	5.9053	12	23.5843	7.4197
529	a70	Sundin et al	2017	2017	2.473	2.473	C	24	Acanthochromis polyacanthus	Trop	No	-	Juvenile	35	21.336	6.3775	37	19.504	8.522
530	a70	Sundin et al	2017	2017	2.473	2.473	C		Acanthochromis polyacanthus	Trop	No	-	Juvenile	35	560.804	196.2127	37	533.668	238.42
531	a70	Sundin et al	2017	2017	2.473	2.473	C		Acanthochromis polyacanthus	Trop	No	-	Juvenile	16	0.464	4.772	16	-0.331	4.64
532	a70	Sundin et al	2017	2017	2.473	2.473	C		Acanthochromis polyacanthus	Trop	No	-	Juvenile	16	29.63	177.776	16	-4.938	172.912
533	a70	Sundin et al	2017	2017	2.473	2.473	C		Acanthochromis polyacanthus	Trop	Yes	Predator	Juvenile	19	2.95	5.2612	21	3.453	6.4523
534	a70	Sundin et al	2017	2017	2.473	2.473	C		Acanthochromis polyacanthus	Trop	Yes	Predator	Juvenile	19	74.534	194.93	21	109.317	222.012
535	a71	Welch & Munday	2017	2017	4.694	4.694	E	568	Acanthochromis polyacanthus	Trop	Yes	Predator	Larvae	752	21.4063	12.4527	755	43.8681	21.5517
536	a71	Welch & Munday	2017	2017	4.694	4.694	E		Acanthochromis polyacanthus	Trop	Yes	Predator	Larvae	752	21.4063	12.4527	751	54.947	10.0686
537	a71	Welch & Munday	2017	2017	4.694	4.694	E		Acanthochromis polyacanthus	Trop	Yes	Predator	Larvae	200	19.3229	4.5942	200	43.2917	11.6073
538	a72	Davis et al	2018	2018	3.46	3.46	C	24	Sebastes spp.	Trop	Yes	-	Juvenile	24	26.052	9.6902	24	32.176	9.6902
539	a72	Davis et al	2018	2018	3.46	3.46	C		Sebastes spp.	Trop	Yes	-	Juvenile	24	27.59	14.5402	24	22.374	13.6584
540	a72	Davis et al	2018	2018	3.46	3.46	C		Sebastes spp.	Trop	Yes	-	Juvenile	24	108.766	34.9934	24	123.052	42.9445
541	a72	Davis et al	2018	2018	3.46	3.46	C		Sebastes spp.	Trop	Yes	-	Juvenile	24	97.89	38.1728	24	94.644	62.0309
542	a72	Davis et al	2018	2018	3.46	3.46	C		Sebastes spp.	Trop	Yes	Predator	Juvenile	24	26.052	13.1391	24	23.691	11.0374
543	a72	Davis et al	2018	2018	3.46	3.46	C		Sebastes spp.	Trop	Yes	Predator	Juvenile	24	24.227	12.6149	24	20.043	12.6149
544	a72	Davis et al	2018	2018	3.46	3.46	C		Sebastes spp.	Trop	Yes	Predator	Juvenile	24	122.938	51.1355	24	110.567	45.4527
545	a72	Davis et al	2018	2018	3.46	3.46	C		Sebastes spp.	Trop	Yes	Predator	Juvenile	24	98.582	30.3051	24	98.398	54.9225
546	a75	Laubenstein et al	2018	2018	-	-	-	34	Seriola lalandi	Subtrop	No	-	Larvae	29	1395.2334	904.1051	38	1542.2421	1075.0644
547	a75	Laubenstein et al	2018	2018	-	-	-		Seriola lalandi	Subtrop	No	-	Larvae	29	2.6755	0.9309	38	2.6514	0.9966
548	a75	Laubenstein et al	2018	2018	-	-	-		Seriola lalandi	Subtrop	No	-	Larvae	29	132.4138	108.8234	38	102.6807	84.2935
549	a75	Laubenstein et al	2018	2018	-	-	-		Seriola lalandi	Subtrop	No	-	Larvae	29	466.2759	176.7407	38	498.2247	184.3398
550	a76	Maulvault et al	2018	2018	4.61	4.61	E	10	Argyrosomus regius	Subtrop	Yes	Kin	Juvenile	9	77.778	29.739	10	89.216	22.876
551	a76	Maulvault et al	2018	2018	4.61	4.61	E		Argyrosomus regius	Subtrop	Yes	Kin	Juvenile	9	37.013	1.299	10	16.234	2.597
552	a76	Maulvault et al	2018	2018	4.61	4.61	E		Argyrosomus regius	Subtrop	Yes	Kin	Juvenile	9	4.908	2.454	10	5.215	2.761
553	a76	Maulvault et al	2018	2018	4.61	4.61	E		Argyrosomus regius	Subtrop	Yes	Kin	Juvenile	9	54.054	5.405	10	50.676	1.351
554	a76	Maulvault et al	2018	2018	4.61	4.61	E		Argyrosomus regius	Subtrop	Yes	Kin	Juvenile	9	64.052	15.033	10	44.444	9.804
555	a76	Maulvault et al	2018	2018	4.61	4.61	E		Argyrosomus regius	Subtrop	No	-	Juvenile	10	63.83	19.149	10	33.617	26.809
556	a77	McCormick et al	2018	2018	4.847	4.847	E	19	Pseudochromis fuscus	Trop	Yes	Prey	Adult	19	0.049	0.0654	19	0.187	0.4359
557	a77	McCormick et al	2018	2018	4.847	4.847	E		Pseudochromis fuscus	Trop	Yes	Prey	Adult	19	118.981	43.0049	19	84.665	46.7448
558	a77	McCormick et al	2018	2018	4.847	4.847	E		Pseudochromis fuscus	Trop	Yes	Prey	Adult	19	333.056	184.0545	19	180.107	188.1475
559	a77	McCormick et al	2018	2018	4.847	4.847	E		Pseudochromis fuscus	Trop	Yes	Prey	Adult	19	0.63	0.6364	19	0.182	0.7018
560	a78	McMahon et al	2018	2018	2.276	2.276	C	85	Amphiprion percula	Trop	Yes	Food	Juvenile	137	22.891	7.0111	141	23.435	7.7539
561	a78	McMahon et al	2018	2018	2.276	2.276	C		Amphiprion percula	Trop	Yes	Food	Juvenile	144	26.156	7.836	134	24.633	7.559
562	a78	McMahon et al	2018	2018	2.276	2.276	C		Amphiprion percula	Trop	Yes	Food	Juvenile	118	22.891	6.5068	117	26.211	6.4792
563	a78	McMahon et al	2018	2018	2.276	2.276	C		Amphiprion percula	Trop	Yes	Food	Juvenile	118	26.156	7.0934	115	26.537	7.0026
564	a78	McMahon et al	2018	2018	2.276	2.276	C		Amphiprion percula	Trop	Yes	Food	Juvenile	66	9.52	1.7873	71	10.17	2.5278
565	a78	McMahon et al	2018	2018	2.276	2.276	C		Amphiprion percula	Trop	Yes	Food	Juvenile	70	9.78	1.8407	65	10.3	2.0962
566	a78	McMahon et al	2018	2018	2.276	2.276	C		Amphiprion percula	Trop	Yes	Food	Juvenile	58	9.52	1.6755	56	10.3	2.6192
567	a78	McMahon et al	2018	2018	2.276	2.276	C		Amphiprion percula	Trop	Yes	Food	Juvenile	59	9.78	1.6899	55	10.52	1.6316
568	a78	McMahon et al	2018	2018	2.276	2.276	C		Amphiprion percula	Trop	Yes	Food	Juvenile	71	2.43	1.0954	70	9.78	1.8407
569	a78	McMahon et al	2018	2018	2.276	2.276	C		Amphiprion percula	Trop	Yes	Food	Juvenile	74	3.25	1.4624	69	9.91	2.1597
570	a78	McMahon et al	2018	2018	2.276	2.276	C		Amphiprion percula	Trop	Yes	Food	Juvenile	60	2.43	1.007	61	9.44	1.3277
571	a78	McMahon et al	2018	2018	2.276	2.276	C		Amphiprion percula	Trop	Yes	Food	Juvenile	59	3.25	1.3058	60	9.74	2.014
572	a79	Porteus et al	2018	2018	19.181	19.181	K	13	Dicentrarchus labrax	Subtrop	No	-	Juvenile	13	45.1077	95.6378	13	42.0462	97.4158
573	a79	Porteus et al	2018	2018	19.181	19.181	K		Dicentrarchus labrax	Subtrop	No	-	Juvenile	14	50.8286	72.3095	14	36.0143	77.4984
574	a79	Porteus et al	2018	2018	19.181	19.181	K		Dicentrarchus labrax	Subtrop	No	-	Juvenile	13	52.3692	59.9273	14	30.9286	81.7807
575	a79	Porteus et al	2018	2018	19.181	19.181	K		Dicentrarchus labrax	Subtrop	No	-	Juvenile	13	20.7692	94.4943	13	13.4615	79.2349
576	a79	Porteus et al	2018	2018	19.181	19.181	K		Dicentrarchus labrax	Subtrop	No	-	Juvenile	13	2.5385	24.3036	13	7	48.9081
577	a79	Porteus et al	2018	2018	19.181	19.181	K		Dicentrarchus labrax	Subtrop	No	-	Juvenile	13	2.4154	25.6078	14	9.5214	59.6023
578	a79	Porteus et al	2018	2018	19.181	19.181	K		Dicentrarchus labrax	Subtrop	Yes	Predator	Juvenile	13	23.9231	86.238	13	18.0385	97.6179
579	a79	Porteus et al	2018	2018	19.181	19.181	K		Dicentrarchus labrax	Subtrop	Yes	Predator	Juvenile	13	5.8	29.5098	13	12.1308	66.0668
580	a79	Porteus et al	2018	2018	19.181	19.181	K		Dicentrarchus labrax	Subtrop	Yes	Predator	Juvenile	13	6.8846	39.0876	14	20.5929	70.238
581	a80	Raby et al	2018	2018	1.702	1.702	B	11	Cephalopholis cyanostigma	Trop	Yes	Habitat	Adult	10	0.0001	0.4533	11	0.0001	0.7104
582	a80	Raby et al	2018	2018	1.702	1.702	B		Cephalopholis cyanostigma	Trop	Yes	Habitat	Adult	10	8.592	2.4067	11	8.169	4.3615
583	a80	Raby et al	2018	2018	1.702	1.702	B		Cephalopholis cyanostigma	Trop	Yes	Habitat	Adult	10	20	5.5652	11	14.085	6.4674
584	a80	Raby et al	2018	2018	1.702	1.702	B		Cephalopholis cyanostigma	Trop	Yes	Habitat	Adult	10	88.136	2.2222	11	91.186	7.863
585	a80	Raby et al	2018	2018	1.702	1.702	B		Cephalopholis cyanostigma	Trop	Yes	Habitat	Adult	10	20	2.0933	11	20.156	3.3815
586	a80	Raby et al	2018	2018	1.702	1.702	B		Cephalopholis cyanostigma	Trop	Yes	Habitat	Adult	10	2.794	0.5104	11	2.941	0.6615
587	a82	Rossi et al	2018	2018	4.122	4.122	E	12	Lates calcarifer	Trop	Yes	Auditory	Larvae	10	63.922	19.8433	10	27.059	17.3609
588	a82	Rossi et al	2018	2018	4.122	4.122	E		Lates calcarifer	Trop	Yes	Auditory	Larvae	10	54.51	17.3609	10	37.255	16.1213
589	a82	Rossi et al	2018	2018	4.122	4.122	E		Lates calcarifer	Trop	Yes	Auditory	Larvae	10	44.706	33.4822	10	53.333	33.4822
590	a82	Rossi et al	2018	2018	4.122	4.122	E		Lates calcarifer	Trop	Yes	Auditory	Larvae	10	46.667	22.3225	10	49.084	21.0829
591	a82	Rossi et al	2018	2018	4.122	4.122	E		Lates calcarifer	Trop	Yes	Auditory	Larvae	10	52.647	17.6708	10	54.706	18.6005
592	a82	Rossi et al	2018	2018	4.122	4.122	E		Lates calcarifer	Trop	Yes	Auditory	Larvae	16	52.35	15.1568	16	59.724	17.4874
593	a82	Rossi et al	2018	2018	4.122	4.122	E		Lates calcarifer	Trop	Yes	Auditory	Larvae	16	47.558	10.4924	16	47.558	11.6593
594	a82	Rossi et al	2018	2018	4.122	4.122	E		Lates calcarifer	Trop	Yes	Auditory	Larvae	16	53.825	8.1618	16	50.876	9.3256
595	a82	Rossi et al	2018	2018	4.122	4.122	E		Lates calcarifer	Trop	Yes	Auditory	Larvae	16	49.032	13.9899	16	51.613	9.3256
596	a82	Rossi et al	2018	2018	4.122	4.122	E		Lates calcarifer	Trop	Yes	Auditory	Larvae	16	45.714	10.4924	16	49.401	6.995
597	a82	Rossi et al	2018	2018	4.122	4.122	E		Lates calcarifer	Trop	Yes	Auditory	Larvae	16	52.042	7.8772	16	49.828	7.8772
598	a82	Rossi et al	2018	2018	4.122	4.122	E		Lates calcarifer	Trop	Yes	Auditory	Larvae	10	33.032	41.6282	10	70.194	28.5617
599	a82	Rossi et al	2018	2018	4.122	4.122	E		Lates calcarifer	Trop	Yes	Auditory	Larvae	10	55.484	31.8283	10	41.032	33.4601
600	a82	Rossi et al	2018	2018	4.122	4.122	E		Lates calcarifer	Trop	Yes	Auditory	Larvae	10	49.549	39.987	10	43.097	28.5617
601	a82	Rossi et al	2018	2018	4.122	4.122	E		Lates calcarifer	Trop	Yes	Auditory	Larvae	10	49.032	21.2189	10	41.548	24.4824
602	a82	Rossi et al	2018	2018	4.122	4.122	E		Lates calcarifer	Trop	Yes	Auditory	Larvae	10	55.484	19.5871	10	48	13.057
603	a82	Rossi et al	2018	2018	4.122	4.122	E		Lates calcarifer	Trop	Yes	Auditory	Larvae	10	55.226	26.9426	10	64	17.1364
604	a82	Rossi et al	2018	2018	4.122	4.122	E		Lates calcarifer	Trop	Yes	Auditory	Larvae	10	50.065	25.2982	10	42.323	14.6888
605	a82	Rossi et al	2018	2018	4.122	4.122	E		Lates calcarifer	Trop	Yes	Auditory	Larvae	10	48.258	21.2189	10	66.839	17.1364
606	a85	Watson et al	2018	2018	8.997	8.997	I	41	Seriola lalandi	Subtrop	Yes	Mimicked threat	Juvenile	41	4.272	1.444	41	4.501	1.972
607	a85	Watson et al	2018	2018	8.997	8.997	I		Seriola lalandi	Subtrop	Yes	Mimicked threat	Juvenile	41	0.451	0.222	41	0.471	0.231
608	a85	Watson et al	2018	2018	8.997	8.997	I		Seriola lalandi	Subtrop	Yes	Mimicked threat	Juvenile	41	0.572	0.303	41	0.668	0.244
609	a87	Andrade et al	2018	2018	1.729	1.729	B	36	Citharichthys stigmaeus	Subtrop	No	-	Juvenile	36	0.204	0.492	36	0.179	0.474
610	a87	Andrade et al	2018	2018	1.729	1.729	B		Citharichthys stigmaeus	Subtrop	No	-	Juvenile	36	0.204	0.492	36	0.341	0.516
611	a87	Andrade et al	2018	2018	1.729	1.729	B		Citharichthys stigmaeus	Subtrop	Yes	Predator	Juvenile	36	0.274	0.516	36	0.235	0.588
612	a87	Andrade et al	2018	2018	1.729	1.729	B		Citharichthys stigmaeus	Subtrop	Yes	Predator	Juvenile	36	0.274	0.516	36	0.321	0.516
613	a87	Andrade et al	2018	2018	1.729	1.729	B		Citharichthys stigmaeus	Subtrop	Yes	Food	Juvenile	36	0.76	0.918	36	0.984	0.942
614	a87	Andrade et al	2018	2018	1.729	1.729	B		Citharichthys stigmaeus	Subtrop	Yes	Food	Juvenile	36	0.76	0.918	36	0.984	0.822
615	a87	Andrade et al	2018	2018	1.729	1.729	B		Citharichthys stigmaeus	Subtrop	No	-	Juvenile	36	1.027	0.99	36	1.034	0.966
616	a87	Andrade et al	2018	2018	1.729	1.729	B		Citharichthys stigmaeus	Subtrop	No	-	Juvenile	36	1.027	0.99	36	1.285	0.894
617	a87	Andrade et al	2018	2018	1.729	1.729	B		Citharichthys stigmaeus	Subtrop	No	-	Juvenile	36	0.889	1.176	36	0.517	0.846
618	a87	Andrade et al	2018	2018	1.729	1.729	B		Citharichthys stigmaeus	Subtrop	No	-	Juvenile	36	0.889	1.176	36	0.803	1.032
619	a87	Andrade et al	2018	2018	1.729	1.729	B		Citharichthys stigmaeus	Subtrop	Yes	Predator	Juvenile	36	0.905	1.104	36	0.611	0.918
620	a87	Andrade et al	2018	2018	1.729	1.729	B		Citharichthys stigmaeus	Subtrop	Yes	Predator	Juvenile	36	0.905	1.104	36	0.862	1.2
621	a87	Andrade et al	2018	2018	1.729	1.729	B		Citharichthys stigmaeus	Subtrop	Yes	Food	Juvenile	36	1.716	0.942	36	1.524	0.918
622	a87	Andrade et al	2018	2018	1.729	1.729	B		Citharichthys stigmaeus	Subtrop	Yes	Food	Juvenile	36	1.716	0.942	36	1.791	0.75
623	a87	Andrade et al	2018	2018	1.729	1.729	B		Citharichthys stigmaeus	Subtrop	No	-	Juvenile	36	1.689	1.08	36	1.418	0.918
624	a87	Andrade et al	2018	2018	1.729	1.729	B		Citharichthys stigmaeus	Subtrop	No	-	Juvenile	36	1.689	1.08	36	1.893	0.846
625	a87	Andrade et al	2018	2018	1.729	1.729	B		Citharichthys stigmaeus	Subtrop	No	-	Juvenile	36	1.371	1.272	36	1.195	0.87
626	a87	Andrade et al	2018	2018	1.729	1.729	B		Citharichthys stigmaeus	Subtrop	No	-	Juvenile	36	1.371	1.272	36	1.324	0.918
627	a87	Andrade et al	2018	2018	1.729	1.729	B		Citharichthys stigmaeus	Subtrop	Yes	Predator	Juvenile	36	1.799	1.224	36	1.422	1.008
628	a87	Andrade et al	2018	2018	1.729	1.729	B		Citharichthys stigmaeus	Subtrop	Yes	Predator	Juvenile	36	1.799	1.224	36	1.673	0.918
629	a87	Andrade et al	2018	2018	1.729	1.729	B		Citharichthys stigmaeus	Subtrop	Yes	Food	Juvenile	36	2.241	0.894	36	2.022	0.942
630	a87	Andrade et al	2018	2018	1.729	1.729	B		Citharichthys stigmaeus	Subtrop	Yes	Food	Juvenile	36	2.241	0.894	36	2.241	0.726
631	a87	Andrade et al	2018	2018	1.729	1.729	B		Citharichthys stigmaeus	Subtrop	No	-	Juvenile	36	1.763	1.08	36	1.548	0.99
632	a87	Andrade et al	2018	2018	1.729	1.729	B		Citharichthys stigmaeus	Subtrop	No	-	Juvenile	36	1.763	1.08	36	1.834	0.75
633	a87	Andrade et al	2018	2018	1.729	1.729	B		Citharichthys stigmaeus	Subtrop	No	-	Juvenile	36	1.207	1.248	36	0.889	1.104
634	a87	Andrade et al	2018	2018	1.729	1.729	B		Citharichthys stigmaeus	Subtrop	No	-	Juvenile	36	1.207	1.248	36	1.285	1.08
635	a87	Andrade et al	2018	2018	1.729	1.729	B		Citharichthys stigmaeus	Subtrop	Yes	Predator	Juvenile	36	1.14	1.224	36	0.788	1.2
636	a87	Andrade et al	2018	2018	1.729	1.729	B		Citharichthys stigmaeus	Subtrop	Yes	Predator	Juvenile	36	1.14	1.224	36	1.234	1.032
637	a87	Andrade et al	2018	2018	1.729	1.729	B		Citharichthys stigmaeus	Subtrop	Yes	Food	Juvenile	36	2.089	1.248	36	1.838	1.08
638	a87	Andrade et al	2018	2018	1.729	1.729	B		Citharichthys stigmaeus	Subtrop	Yes	Food	Juvenile	36	2.089	1.248	36	1.955	0.894
639	a87	Andrade et al	2018	2018	1.729	1.729	B		Citharichthys stigmaeus	Subtrop	No	-	Juvenile	36	1.791	1.176	36	1.701	1.056
640	a87	Andrade et al	2018	2018	1.729	1.729	B		Citharichthys stigmaeus	Subtrop	No	-	Juvenile	36	1.791	1.176	36	1.771	0.942
641	a87	Andrade et al	2018	2018	1.729	1.729	B		Citharichthys stigmaeus	Subtrop	Yes	Food	Juvenile	36	1.807	2.976	36	1.999	3.072
642	a87	Andrade et al	2018	2018	1.729	1.729	B		Citharichthys stigmaeus	Subtrop	Yes	Food	Juvenile	36	1.807	2.976	36	1.663	3.264
643	a87	Andrade et al	2018	2018	1.729	1.729	B		Citharichthys stigmaeus	Subtrop	Yes	Food	Juvenile	36	5.133	3.936	36	4.27	4.896
644	a87	Andrade et al	2018	2018	1.729	1.729	B		Citharichthys stigmaeus	Subtrop	Yes	Food	Juvenile	36	5.133	3.936	36	4.829	3.84
645	a87	Andrade et al	2018	2018	1.729	1.729	B		Citharichthys stigmaeus	Subtrop	Yes	Predator + food	Juvenile	36	5.293	3.936	36	5.261	4.128
646	a87	Andrade et al	2018	2018	1.729	1.729	B		Citharichthys stigmaeus	Subtrop	Yes	Predator + food	Juvenile	36	5.293	3.936	36	5.485	3.36
647	a87	Andrade et al	2018	2018	1.729	1.729	B		Citharichthys stigmaeus	Subtrop	Yes	Food	Juvenile	36	7.868	5.28	36	6.604	5.658
648	a87	Andrade et al	2018	2018	1.729	1.729	B		Citharichthys stigmaeus	Subtrop	Yes	Food	Juvenile	36	7.868	5.28	36	6.205	4.512
649	a88	Jiahuan et al	2018	2018	-	-	-	15	Acanthopagrus schlegelii	Subtrop	Yes	Food	Larvae	15	0.247	0.0116	15	0.195	0.0465
650	a88	Jiahuan et al	2018	2018	-	-	-		Acanthopagrus schlegelii	Subtrop	Yes	Food	Larvae	15	0.247	0.0116	15	0.16	0.0155
651	a88	Jiahuan et al	2018	2018	-	-	-		Acanthopagrus schlegelii	Subtrop	Yes	Food	Larvae	15	6.029	2.5252	15	12.043	3.0868
652	a88	Jiahuan et al	2018	2018	-	-	-		Acanthopagrus schlegelii	Subtrop	Yes	Food	Larvae	15	6.029	2.5252	15	14	9.8219
653	a88	Jiahuan et al	2018	2018	-	-	-		Acanthopagrus schlegelii	Subtrop	Yes	Food	Larvae	15	0.854	0.1433	15	0.726	0.1898
654	a88	Jiahuan et al	2018	2018	-	-	-		Acanthopagrus schlegelii	Subtrop	Yes	Food	Larvae	15	0.854	0.1433	15	0.52	0.1317
655	a88	Jiahuan et al	2018	2018	-	-	-		Acanthopagrus schlegelii	Subtrop	Yes	Food	Larvae	15	1.144	0.2556	15	1.377	0.3021
656	a88	Jiahuan et al	2018	2018	-	-	-		Acanthopagrus schlegelii	Subtrop	Yes	Food	Larvae	15	1.144	0.2556	15	1.946	0.6739
657	a88	Jiahuan et al	2018	2018	-	-	-		Acanthopagrus schlegelii	Subtrop	Yes	Food	Larvae	15	0.471	0.4996	15	0.657	0.3331
658	a88	Jiahuan et al	2018	2018	-	-	-		Acanthopagrus schlegelii	Subtrop	Yes	Food	Larvae	15	0.471	0.4996	15	2.171	1.6034
659	a91	Laubenstein et al	2019	2019	4.122	4.122	E	45	Acanthochromis polyacanthus	Trop	No	-	Juvenile	40	153.15	45.3412	47	136	49.8746
660	a91	Laubenstein et al	2019	2019	4.122	4.122	E		Acanthochromis polyacanthus	Trop	Yes	Food	Juvenile	41	86.175	51.9975	48	100.5957	48.9141
661	a91	Laubenstein et al	2019	2019	4.122	4.122	E		Acanthochromis polyacanthus	Trop	Yes	Food	Juvenile	42	-46.2275	24.5174	49	-25.5135	22.7384
