# Supplementary material for: Meta-analysis reveals an extreme “decline effect” in the impacts of ocean acidification on fish behavior
Source: PLoS Biol. 2022 Feb 3;20(2):e3001511. doi: 10.1371/journal.pbio.3001511 (PMC8812914; doi:10.1371/journal.pbio.3001511)
Supplement: S7 Data — Data file for analysis in R. This dataset applies to the analysis titled “##### META-ANALYSIS–YEAR ONLINE–OLFACTORY CUES ONLY” in S1 Code. (CSV) [file pbio.3001511.s008.csv]

obs	study	authors	year.print	year.online	if.at.pub	2017.if	if.group	avg.n	species	climate	cue	cue.type	life.stage	ctrl.n	ctrl.mean	ctrl.sd	oa.n	oa.mean	oa.sd
1	a1	Munday et al	2009	2010	9.432	9.504	J	27	Amphiprion percula	Trop	Yes	Habitat	Larvae	26	94.129	2.9931	46	72.789	13.273
2	a1	Munday et al	2009	2010	9.432	9.504	J		Amphiprion percula	Trop	Yes	Habitat	Larvae	20	0.783	3.5017	46	83.562	10.6211
3	a1	Munday et al	2009	2010	9.432	9.504	J		Amphiprion percula	Trop	Yes	Habitat	Larvae	20	46.38	14.0023	46	71.429	13.273
4	a1	Munday et al	2009	2010	9.432	9.504	J		Amphiprion percula	Trop	Yes	Habitat	Larvae	10	98.826	1.8563	16	88.258	7.044
5	a1	Munday et al	2009	2010	9.432	9.504	J		Amphiprion percula	Trop	Yes	Kin	Larvae	30	0.912	2.996	20	99.818	0.0045
6	a1	Munday et al	2009	2010	9.432	9.504	J		Amphiprion percula	Trop	Yes	Kin	Larvae	30	90.876	3.9984	20	99.818	0.0045
7	a1	Munday et al	2009	2010	9.432	9.504	J		Amphiprion percula	Trop	Yes	Kin	Larvae	30	96.35	3.9984	20	49.635	2.4463
8	a2	Dixson et al	2010	2010	10.318	9.137	K	15	Amphiprion percula	Trop	Yes	Predator	Larvae	45	9.647	10.6459	45	7.937	7.0973
9	a2	Dixson et al	2010	2010	10.318	9.137	K		Amphiprion percula	Trop	Yes	Predator	Larvae	45	10.064	0.0067	45	10.582	7.0973
10	a2	Dixson et al	2010	2010	10.318	9.137	K		Amphiprion percula	Trop	Yes	Predator	Larvae	45	14.054	3.6291	45	14.516	3.609
11	a2	Dixson et al	2010	2010	10.318	9.137	K		Amphiprion percula	Trop	Yes	Predator	Larvae	45	12.973	10.8807	45	1.613	0.0007
12	a2	Dixson et al	2010	2010	10.318	9.137	K		Amphiprion percula	Trop	Yes	Predator	Larvae	45	11.111	7.0973	45	11.111	0.0067
13	a2	Dixson et al	2010	2010	10.318	9.137	K		Amphiprion percula	Trop	Yes	Predator	Larvae	45	10.582	0.0007	45	8.993	7.0973
14	a2	Dixson et al	2010	2010	10.318	9.137	K		Amphiprion percula	Trop	Yes	Predator	Larvae	45	0.0001	0.0007	45	99.9999	0.0007
15	a2	Dixson et al	2010	2010	10.318	9.137	K		Amphiprion percula	Trop	Yes	Predator	Larvae	45	0.0001	0.0007	45	99.9999	0.0007
16	a2	Dixson et al	2010	2010	10.318	9.137	K		Amphiprion percula	Trop	Yes	Predator	Larvae	45	50.27	0.0007	45	99.9999	0.0007
17	a2	Dixson et al	2010	2010	10.318	9.137	K		Amphiprion percula	Trop	Yes	Predator	Larvae	45	50.811	0.0007	45	99.9999	0.0007
18	a2	Dixson et al	2010	2010	10.318	9.137	K		Amphiprion percula	Trop	Yes	Predator	Larvae	45	0.0001	0.0007	45	49.206	3.5486
19	a2	Dixson et al	2010	2010	10.318	9.137	K		Amphiprion percula	Trop	Yes	Predator	Larvae	45	0.0001	0.0007	45	49.206	0.0007
20	a3	Munday et al	2010	2010	9.771	9.504	J	18	Amphiprion percula	Trop	Yes	Predator	Larvae	22	11.899	2.025	22	9.873	1.772
21	a3	Munday et al	2010	2010	9.771	9.504	J		Amphiprion percula	Trop	Yes	Predator	Larvae	22	11.899	2.025	22	14.177	2.785
22	a3	Munday et al	2010	2010	9.771	9.504	J		Amphiprion percula	Trop	Yes	Predator	Larvae	22	11.899	2.025	22	18.481	1.772
23	a3	Munday et al	2010	2010	9.771	9.504	J		Amphiprion percula	Trop	Yes	Predator	Larvae	22	11.646	2.532	22	12.658	4.304
24	a3	Munday et al	2010	2010	9.771	9.504	J		Amphiprion percula	Trop	Yes	Predator	Larvae	22	11.646	2.532	22	15.443	4.304
25	a3	Munday et al	2010	2010	9.771	9.504	J		Amphiprion percula	Trop	Yes	Predator	Larvae	22	11.646	2.532	22	82.785	1.772
26	a3	Munday et al	2010	2010	9.771	9.504	J		Amphiprion percula	Trop	Yes	Predator	Larvae	22	11.392	2.278	22	12.152	2.532
27	a3	Munday et al	2010	2010	9.771	9.504	J		Amphiprion percula	Trop	Yes	Predator	Larvae	22	11.392	2.278	22	22.025	4.304
28	a3	Munday et al	2010	2010	9.771	9.504	J		Amphiprion percula	Trop	Yes	Predator	Larvae	22	11.392	2.278	22	83.038	4.81
29	a3	Munday et al	2010	2010	9.771	9.504	J		Amphiprion percula	Trop	Yes	Predator	Larvae	20	9.62	3.038	20	11.646	2.278
30	a3	Munday et al	2010	2010	9.771	9.504	J		Amphiprion percula	Trop	Yes	Predator	Larvae	20	9.62	3.038	20	44.051	32.658
31	a3	Munday et al	2010	2010	9.771	9.504	J		Amphiprion percula	Trop	Yes	Predator	Larvae	20	9.62	3.038	20	87.848	3.291
32	a3	Munday et al	2010	2010	9.771	9.504	J		Amphiprion percula	Trop	Yes	Predator	Larvae	20	11.899	3.038	20	11.139	2.785
33	a3	Munday et al	2010	2010	9.771	9.504	J		Amphiprion percula	Trop	Yes	Predator	Larvae	20	11.899	3.038	20	30.633	28.101
34	a3	Munday et al	2010	2010	9.771	9.504	J		Amphiprion percula	Trop	Yes	Predator	Larvae	20	11.899	3.038	20	87.595	3.038
35	a3	Munday et al	2010	2010	9.771	9.504	J		Amphiprion percula	Trop	Yes	Predator	Larvae	22	9.62	2.278	22	8.861	3.797
36	a3	Munday et al	2010	2010	9.771	9.504	J		Amphiprion percula	Trop	Yes	Predator	Larvae	22	9.62	2.278	22	41.519	35.949
37	a3	Munday et al	2010	2010	9.771	9.504	J		Amphiprion percula	Trop	Yes	Predator	Larvae	22	9.62	2.278	22	87.089	4.051
38	a3	Munday et al	2010	2010	9.771	9.504	J		Amphiprion percula	Trop	Yes	Predator	Larvae	18	0.0001	0.0001	22	0.0001	0.0001
39	a3	Munday et al	2010	2010	9.771	9.504	J		Amphiprion percula	Trop	Yes	Predator	Larvae	18	0.0001	0.0001	22	43.544	42.532
40	a3	Munday et al	2010	2010	9.771	9.504	J		Amphiprion percula	Trop	Yes	Predator	Larvae	18	0.0001	0.0001	22	98.481	2.532
41	a3	Munday et al	2010	2010	9.771	9.504	J		Amphiprion percula	Trop	Yes	Predator	Larvae	25	0.0001	0.0001	25	0.0001	0.0001
42	a3	Munday et al	2010	2010	9.771	9.504	J		Amphiprion percula	Trop	Yes	Predator	Larvae	25	0.0001	0.0001	25	44.337	42.892
43	a3	Munday et al	2010	2010	9.771	9.504	J		Amphiprion percula	Trop	Yes	Predator	Larvae	25	0.0001	0.0001	25	93.735	4.337
44	a3	Munday et al	2010	2010	9.771	9.504	J		Amphiprion percula	Trop	Yes	Predator	Larvae	10	0.0001	0.0001	10	0.0001	0.0001
45	a3	Munday et al	2010	2010	9.771	9.504	J		Amphiprion percula	Trop	Yes	Predator	Larvae	10	0.0001	0.0001	10	0.0001	0.0001
46	a3	Munday et al	2010	2010	9.771	9.504	J		Amphiprion percula	Trop	Yes	Predator	Larvae	10	0.0001	0.0001	10	0.563	0.563
47	a3	Munday et al	2010	2010	9.771	9.504	J		Amphiprion percula	Trop	Yes	Predator	Larvae	10	0.0001	0.0001	10	0.0001	0.0001
48	a3	Munday et al	2010	2010	9.771	9.504	J		Amphiprion percula	Trop	Yes	Predator	Larvae	10	0.0001	0.0001	10	7.324	20.563
49	a3	Munday et al	2010	2010	9.771	9.504	J		Amphiprion percula	Trop	Yes	Predator	Larvae	10	0.0001	0.0001	10	79.437	7.042
50	a3	Munday et al	2010	2010	9.771	9.504	J		Amphiprion percula	Trop	Yes	Predator	Larvae	10	0.0001	0.0001	10	0.0001	0.0001
51	a3	Munday et al	2010	2010	9.771	9.504	J		Amphiprion percula	Trop	Yes	Predator	Larvae	10	0.0001	0.0001	10	12.394	16.338
52	a3	Munday et al	2010	2010	9.771	9.504	J		Amphiprion percula	Trop	Yes	Predator	Larvae	10	0.0001	0.0001	10	86.479	5.07
53	a3	Munday et al	2010	2010	9.771	9.504	J		Amphiprion percula	Trop	Yes	Predator	Larvae	10	0.0001	0.0001	10	0.0001	0.0001
54	a3	Munday et al	2010	2010	9.771	9.504	J		Amphiprion percula	Trop	Yes	Predator	Larvae	10	0.0001	0.0001	10	48.187	40.933
55	a3	Munday et al	2010	2010	9.771	9.504	J		Amphiprion percula	Trop	Yes	Predator	Larvae	10	0.0001	0.0001	10	89.119	2.073
56	a3	Munday et al	2010	2010	9.771	9.504	J		Pomacentrus wardi	Trop	Yes	Predator	Larvae	10	1.972	3.662	10	3.944	3.169
57	a3	Munday et al	2010	2010	9.771	9.504	J		Pomacentrus wardi	Trop	Yes	Predator	Larvae	10	1.972	3.662	10	2.817	2.254
58	a3	Munday et al	2010	2010	9.771	9.504	J		Pomacentrus wardi	Trop	Yes	Predator	Larvae	10	1.972	3.662	10	1.69	8.451
59	a3	Munday et al	2010	2010	9.771	9.504	J		Pomacentrus wardi	Trop	Yes	Predator	Larvae	10	3.099	3.944	10	5.07	5.07
60	a3	Munday et al	2010	2010	9.771	9.504	J		Pomacentrus wardi	Trop	Yes	Predator	Larvae	10	3.099	3.944	10	5.07	39.437
61	a3	Munday et al	2010	2010	9.771	9.504	J		Pomacentrus wardi	Trop	Yes	Predator	Larvae	10	3.099	3.944	10	85.634	16.056
62	a3	Munday et al	2010	2010	9.771	9.504	J		Pomacentrus wardi	Trop	Yes	Predator	Larvae	17	1.972	1.69	10	6.479	3.944
63	a3	Munday et al	2010	2010	9.771	9.504	J		Pomacentrus wardi	Trop	Yes	Predator	Larvae	17	1.972	1.69	10	63.099	42.254
64	a3	Munday et al	2010	2010	9.771	9.504	J		Pomacentrus wardi	Trop	Yes	Predator	Larvae	17	1.972	1.69	17	91.831	14.085
65	a3	Munday et al	2010	2010	9.771	9.504	J		Pomacentrus wardi	Trop	Yes	Predator	Larvae	20	1.69	1.127	10	4.167	2.604
66	a3	Munday et al	2010	2010	9.771	9.504	J		Pomacentrus wardi	Trop	Yes	Predator	Larvae	20	1.69	1.127	109	48.438	45.312
67	a3	Munday et al	2010	2010	9.771	9.504	J		Pomacentrus wardi	Trop	Yes	Predator	Larvae	20	1.69	1.127	20	93.229	5.208
68	a4	Cripps et al	2011	2011	4.092	2.766	E	9	Pseudochromis fuscus	Trop	Yes	Predator	Adult	10	0.59	0.098	10	0.398	0.1202
69	a4	Cripps et al	2011	2011	4.092	2.766	E		Pseudochromis fuscus	Trop	Yes	Predator	Adult	10	0.59	0.098	14	0.412	0.1422
70	a5	Ferrari et al	2011	2011	17.557	9.137	K	18	Pomacentrus moluccensis	Trop	Yes	Prey	Adult	18	19.296	31.981	14	25.025	32.7171
71	a5	Ferrari et al	2011	2011	17.557	9.137	K		Pomacentrus amboinensis	Trop	Yes	Prey	Adult	18	33.467	37.0977	14	25.93	27.0746
72	a5	Ferrari et al	2011	2011	17.557	9.137	K		Pomacentrus nagasakiensis	Trop	Yes	Prey	Adult	18	18.392	34.5393	14	28.04	28.2046
73	a5	Ferrari et al	2011	2011	17.557	9.137	K		Pomacentrus chrysurus	Trop	Yes	Prey	Adult	18	28.643	44.7726	14	21.106	24.8184
74	a5	Ferrari et al	2011	2011	17.557	9.137	K		Pomacentrus moluccensis	Trop	Yes	Prey	Adult	20	7.692	17.8885	20	41.615	59.1708
75	a5	Ferrari et al	2011	2011	17.557	9.137	K		Pomacentrus amboinensis	Trop	Yes	Prey	Adult	20	18.231	31.6493	20	31.154	55.043
76	a5	Ferrari et al	2011	2011	17.557	9.137	K		Pomacentrus nagasakiensis	Trop	Yes	Prey	Adult	20	37.923	50.9153	20	10.846	32.906
77	a5	Ferrari et al	2011	2011	17.557	9.137	K		Pomacentrus chrysurus	Trop	Yes	Prey	Adult	20	36.077	49.5378	20	14.538	35.7771
78	a6	Ferrari et al	2011	2011	6.862	8.997	I	20	Pomacentrus nagasakiensis	Trop	Yes	Predator	Juvenile	20	0.511	0.1386	20	0.355	0.2504
79	a6	Ferrari et al	2011	2011	6.862	8.997	I		Pomacentrus nagasakiensis	Trop	Yes	Predator	Juvenile	20	0.511	0.1386	20	0.294	0.2415
80	a6	Ferrari et al	2011	2011	6.862	8.997	I		Pomacentrus moluccensis	Trop	Yes	Predator	Juvenile	20	0.408	0.1476	20	0.182	0.3086
81	a6	Ferrari et al	2011	2011	6.862	8.997	I		Pomacentrus moluccensis	Trop	Yes	Predator	Juvenile	20	0.408	0.1476	20	-0.015	0.2504
82	a6	Ferrari et al	2011	2011	6.862	8.997	I		Pomacentrus chrysurus	Trop	Yes	Predator	Juvenile	20	0.501	0.0805	20	0.222	0.3801
83	a6	Ferrari et al	2011	2011	6.862	8.997	I		Pomacentrus chrysurus	Trop	Yes	Predator	Juvenile	20	0.501	0.0447	20	-0.092	0.2057
84	a6	Ferrari et al	2011	2011	6.862	8.997	I		Pomacentrus amboinensis	Trop	Yes	Predator	Juvenile	20	0.426	0.2147	20	0.018	0.3399
85	a6	Ferrari et al	2011	2011	6.862	8.997	I		Pomacentrus amboinensis	Trop	Yes	Predator	Juvenile	20	0.426	0.2147	20	-0.081	0.2191
86	a8	Devine et al	2012	2011	3.412	3.127	D	25	Cheilodipterus quinquelineatus	Trop	Yes	Habitat	Adult	27	63.881	3.7758	23	38.507	8.5893
87	a8	Devine et al	2012	2011	3.412	3.127	D		Cheilodipterus quinquelineatus	Trop	Yes	Habitat	Adult	27	63.881	3.7758	22	38.507	7.1388
88	a8	Devine et al	2012	2011	3.412	3.127	D		Cheilodipterus quinquelineatus	Trop	Yes	Habitat	Adult	27	63.881	6.2042	22	43.284	1.4024
89	a9	Devine et al	2012	2011	3.878	3.095	D	15	Pomacentrus moluccensis	Trop	Yes	Habitat	Larvae	15	74.39	0.0237	15	62.195	14.3011
90	a9	Devine et al	2012	2011	3.878	3.095	D		Pomacentrus moluccensis	Trop	Yes	Habitat	Larvae	15	74.39	12.6734	15	61.943	8.5788
91	a9	Devine et al	2012	2011	3.878	3.095	D		Pomacentrus moluccensis	Trop	Yes	Habitat	Larvae	15	65.854	49.6341	15	58.537	49.6341
92	a9	Devine et al	2012	2011	3.878	3.095	D		Pomacentrus moluccensis	Trop	Yes	Habitat	Larvae	15	65.854	49.6341	15	62.805	39.704
93	a9	Devine et al	2012	2011	3.878	3.095	D		Pomacentrus moluccensis	Trop	Yes	Habitat	Larvae	15	48.171	39.704	15	59.146	29.774
94	a9	Devine et al	2012	2011	3.878	3.095	D		Pomacentrus moluccensis	Trop	Yes	Habitat	Larvae	15	48.171	39.704	15	73.78	29.774
95	a9	Devine et al	2012	2011	3.878	3.095	D		Pomacentrus amboinensis	Trop	Yes	Habitat	Larvae	15	64.375	50.8713	15	61.25	40.6971
96	a9	Devine et al	2012	2011	3.878	3.095	D		Pomacentrus amboinensis	Trop	Yes	Habitat	Larvae	15	64.375	50.8713	15	56.25	30.5228
97	a9	Devine et al	2012	2011	3.878	3.095	D		Pomacentrus amboinensis	Trop	Yes	Habitat	Larvae	15	62.5	50.8713	15	58.125	40.6971
98	a9	Devine et al	2012	2011	3.878	3.095	D		Pomacentrus amboinensis	Trop	Yes	Habitat	Larvae	15	62.5	50.8713	15	49.375	61.0456
99	a9	Devine et al	2012	2011	3.878	3.095	D		Pomacentrus amboinensis	Trop	Yes	Habitat	Larvae	15	61.25	50.8713	15	46.875	40.6971
100	a9	Devine et al	2012	2011	3.878	3.095	D		Pomacentrus amboinensis	Trop	Yes	Habitat	Larvae	15	61.25	50.8713	15	56.875	40.6971
101	a9	Devine et al	2012	2011	3.878	3.095	D		Pomacentrus chrysurus	Trop	Yes	Habitat	Larvae	15	43.114	58.4898	15	39.521	48.7388
102	a9	Devine et al	2012	2011	3.878	3.095	D		Pomacentrus chrysurus	Trop	Yes	Habitat	Larvae	15	43.114	58.4898	15	36.527	38.9878
103	a9	Devine et al	2012	2011	3.878	3.095	D		Pomacentrus chrysurus	Trop	Yes	Habitat	Larvae	15	37.126	48.7388	15	41.317	48.7388
104	a9	Devine et al	2012	2011	3.878	3.095	D		Pomacentrus chrysurus	Trop	Yes	Habitat	Larvae	15	37.126	48.7388	15	67.066	29.2368
105	a9	Devine et al	2012	2011	3.878	3.095	D		Pomacentrus chrysurus	Trop	Yes	Habitat	Larvae	15	44.311	38.9878	15	46.707	48.7388
106	a9	Devine et al	2012	2011	3.878	3.095	D		Pomacentrus chrysurus	Trop	Yes	Habitat	Larvae	15	44.311	38.9878	15	58.683	48.7388
107	a11	Ferrari et al	2012	2012	3.73	2.766	D		Pomacentrus amboinensis	Trop	Yes	Predator	Juvenile	16	-8.625	13.64	16	-2.006	14.44
108	a11	Ferrari et al	2012	2012	3.73	2.766	D		Pomacentrus amboinensis	Trop	Yes	Predator	Juvenile	16	-61.576	14.44	16	-2.206	21.66
109	a11	Ferrari et al	2012	2012	3.73	2.766	D		Pomacentrus amboinensis	Trop	Yes	Predator	Juvenile	16	-6.334	9.852	16	-1.584	8.444
110	a11	Ferrari et al	2012	2012	3.73	2.766	D		Pomacentrus amboinensis	Trop	Yes	Predator	Juvenile	16	-45.044	19.004	16	-1.232	19.708
111	a11	Ferrari et al	2012	2012	3.73	2.766	D		Pomacentrus amboinensis	Trop	Yes	Predator	Juvenile	16	-0.441	1.708	16	0.262	0.44
112	a11	Ferrari et al	2012	2012	3.73	2.766	D		Pomacentrus amboinensis	Trop	Yes	Predator	Juvenile	16	-2.687	1.212	16	0.193	0.828
113	a11	Ferrari et al	2012	2012	3.73	2.766	D		Pomacentrus amboinensis	Trop	Yes	Predator	Juvenile	17	-0.877	8.6791	17	-10.351	18.0839
114	a11	Ferrari et al	2012	2012	3.73	2.766	D		Pomacentrus amboinensis	Trop	Yes	Predator	Juvenile	17	-45.965	21.6999	17	-4.912	12.2951
115	a11	Ferrari et al	2012	2012	3.73	2.766	D		Pomacentrus amboinensis	Trop	Yes	Predator	Juvenile	17	-4.875	9.7924	17	-9	15.977
116	a11	Ferrari et al	2012	2012	3.73	2.766	D		Pomacentrus amboinensis	Trop	Yes	Predator	Juvenile	17	-29.75	17.5232	17	-1.5	12.8847
117	a11	Ferrari et al	2012	2012	3.73	2.766	D		Pomacentrus amboinensis	Trop	Yes	Predator	Juvenile	17	-0.057	0.4247	17	-0.436	0.9937
118	a11	Ferrari et al	2012	2012	3.73	2.766	D		Pomacentrus amboinensis	Trop	Yes	Predator	Juvenile	17	-1.995	1.039	17	0.195	0.8988
119	a11	Ferrari et al	2012	2012	3.73	2.766	D		Pomacentrus amboinensis	Trop	Yes	Predator	Juvenile	23	-31.449	17.3753	23	-8.986	20.1569
120	a11	Ferrari et al	2012	2012	3.73	2.766	D		Pomacentrus amboinensis	Trop	Yes	Predator	Juvenile	23	-19.924	14.6081	23	-9.264	22.5164
121	a11	Ferrari et al	2012	2012	3.73	2.766	D		Pomacentrus amboinensis	Trop	Yes	Predator	Juvenile	23	-1.581	1.2613	23	-0.156	1.4915
122	a11	Ferrari et al	2012	2012	3.73	2.766	D		Pomacentrus amboinensis	Trop	Yes	Predator	Juvenile	15	-69.781	30.5578	15	-13.068	16.2355
123	a11	Ferrari et al	2012	2012	3.73	2.766	D		Pomacentrus amboinensis	Trop	Yes	Predator	Juvenile	15	-55.726	24.8297	15	-59.671	21.9637
124	a11	Ferrari et al	2012	2012	3.73	2.766	D		Pomacentrus amboinensis	Trop	Yes	Predator	Juvenile	15	-37.313	21.3866	15	-13.284	12.7189
125	a11	Ferrari et al	2012	2012	3.73	2.766	D		Pomacentrus amboinensis	Trop	Yes	Predator	Juvenile	15	-39.403	16.1852	15	-28.657	19.6554
126	a11	Ferrari et al	2012	2012	3.73	2.766	D		Pomacentrus amboinensis	Trop	Yes	Predator	Juvenile	15	-2.751	1.6576	15	-0.596	1.3633
127	a11	Ferrari et al	2012	2012	3.73	2.766	D		Pomacentrus amboinensis	Trop	Yes	Predator	Juvenile	15	-2.583	2.1921	15	-1.498	1.0651
128	a12	Ferrari et al	2012	2012	4.861	5.491	E	25	Pomacentrus amboinensis	Trop	Yes	Food	Juvenile	25	0.651	0.1689	25	0.662	0.1876
129	a12	Ferrari et al	2012	2012	4.861	5.491	E		Pomacentrus amboinensis	Trop	Yes	Food	Juvenile	25	0.651	0.1689	25	0.622	0.2064
130	a12	Ferrari et al	2012	2012	4.861	5.491	E		Pomacentrus amboinensis	Trop	Yes	Food	Juvenile	25	0.651	0.1689	25	0.389	0.3752
131	a12	Ferrari et al	2012	2012	4.861	5.491	E		Pomacentrus amboinensis	Trop	Yes	Food	Juvenile	25	0.548	0.3424	25	0.599	0.3189
132	a12	Ferrari et al	2012	2012	4.861	5.491	E		Pomacentrus amboinensis	Trop	Yes	Food	Juvenile	25	0.548	0.3424	25	0.449	0.4034
133	a12	Ferrari et al	2012	2012	4.861	5.491	E		Pomacentrus amboinensis	Trop	Yes	Food	Juvenile	25	0.548	0.3424	25	0.001	0.7411
134	a12	Ferrari et al	2012	2012	4.861	5.491	E		Pomacentrus amboinensis	Trop	Yes	Food	Juvenile	25	0.31	0.2674	25	0.312	0.3143
135	a12	Ferrari et al	2012	2012	4.861	5.491	E		Pomacentrus amboinensis	Trop	Yes	Food	Juvenile	25	0.31	0.2674	25	0.337	0.2674
136	a12	Ferrari et al	2012	2012	4.861	5.491	E		Pomacentrus amboinensis	Trop	Yes	Food	Juvenile	25	0.31	0.2674	25	0.061	0.4128
137	a12	Ferrari et al	2012	2012	4.861	5.491	E		Pomacentrus amboinensis	Trop	Yes	Food	Juvenile	25	19.338	4.5122	25	16.88	5.0094
138	a12	Ferrari et al	2012	2012	4.861	5.491	E		Pomacentrus amboinensis	Trop	Yes	Food	Juvenile	25	19.338	4.5122	25	18.91	3.5084
139	a12	Ferrari et al	2012	2012	4.861	5.491	E		Pomacentrus amboinensis	Trop	Yes	Food	Juvenile	25	19.338	4.5122	25	14.744	4.5122
140	a14	Nilsson et al	2012	2012	14.472	19.181	K	14	Amphiprion percula	Trop	Yes	Predator	Larvae	9	1.053	1.578	14	91.538	3.8389
141	a14	Nilsson et al	2012	2012	14.472	19.181	K		Amphiprion percula	Trop	Yes	Predator	Larvae	14	7.348	4.7818	16	53.994	5.112
142	a15	Nowicki et al	2012	2012	2.263	1.99	C		Amphiprion melanopus	Trop	Yes	Food	Juvenile	30	99.259	33.1251	30	93.333	39.7528
143	a15	Nowicki et al	2012	2012	2.263	1.99	C		Amphiprion melanopus	Trop	Yes	Food	Juvenile	30	99.259	33.1251	30	82.963	26.5019
144	a15	Nowicki et al	2012	2012	2.263	1.99	C		Amphiprion melanopus	Trop	Yes	Food	Juvenile	30	33.957	17.9377	30	35.561	20.3259
145	a15	Nowicki et al	2012	2012	2.263	1.99	C		Amphiprion melanopus	Trop	Yes	Food	Juvenile	30	33.957	17.9377	30	32.086	20.3259
146	a16	Sundin et al	2012	2012	1.947	1.697	B	20	Syngnathus typhle	Temp	Yes	Mate	Adult	22	935.933	188.1373	18	812.256	198.5429
147	a17	Allan et al	2013	2013	3.534	2.766	D	18	Pomacentrus amboinensis	Trop	Yes	Predator	Larvae	19	0.06	0.033	19	0.043	0.028
148	a17	Allan et al	2013	2013	3.534	2.766	D		Pomacentrus amboinensis	Trop	Yes	Predator	Larvae	17	5.49	2.7295	16	6	3.2753
149	a17	Allan et al	2013	2013	3.534	2.766	D		Pomacentrus amboinensis	Trop	Yes	Predator	Larvae	17	0.091	0.3923	18	0.051	0.0349
150	a17	Allan et al	2013	2013	3.534	2.766	D		Pseudochromis fuscus	Trop	Yes	Prey	Larvae	21	0.142	0.2383	21	0.216	0.3116
151	a17	Allan et al	2013	2013	3.534	2.766	D		Pseudochromis fuscus	Trop	Yes	Prey	Larvae	17	0.07	0.0289	16	0.079	0.032
152	a18	Bignami et al	2013	2012	6.91	8.997	G		Rachycentron canadum	Subtrop	Yes	Food	Larvae	60	41.35	7.9009	60	39.31	16.0342
153	a18	Bignami et al	2013	2012	6.91	8.997	G		Rachycentron canadum	Subtrop	Yes	Food	Larvae	60	41.35	7.9009	60	34.94	27.1109
154	a18	Bignami et al	2013	2012	6.91	8.997	G		Rachycentron canadum	Subtrop	Yes	Food	Larvae	60	0.35	0.0775	60	0.328	0.1549
155	a18	Bignami et al	2013	2012	6.91	8.997	G		Rachycentron canadum	Subtrop	Yes	Food	Larvae	60	0.35	0.0775	60	0.29	0.2324
156	a18	Bignami et al	2013	2012	6.91	8.997	G		Rachycentron canadum	Subtrop	Yes	Food	Larvae	60	4	1.859	60	3.47	2.6336
157	a18	Bignami et al	2013	2012	6.91	8.997	G		Rachycentron canadum	Subtrop	Yes	Food	Larvae	60	4	1.859	60	3.43	4.4927
158	a20	Jutfelt & Hedgarde	2013	2013	2.304	3.627	C		Gadus morhua	Temp	Yes	Predator	Juvenile	19	63.433	18.2158	12	64.254	9.8242
159	a22	Lönnstedt et al	2013	2013	1.658	2.34	B	28	Pomacentrus amboinensis	Trop	Yes	Predator	Larvae	29	18.121	16.9417	29	2.181	8.8101
160	a22	Lönnstedt et al	2013	2013	1.658	2.34	B		Pomacentrus amboinensis	Trop	Yes	Predator	Larvae	29	2.181	9.0363	29	0.671	7.2269
161	a22	Lönnstedt et al	2013	2013	1.658	2.34	B		Pomacentrus amboinensis	Trop	Yes	Predator	Larvae	29	13.652	17.5233	29	0.957	13.3983
162	a22	Lönnstedt et al	2013	2013	1.658	2.34	B		Pomacentrus amboinensis	Trop	Yes	Predator	Larvae	29	2.552	13.7429	29	0.893	10.9911
163	a22	Lönnstedt et al	2013	2013	1.658	2.34	B		Pomacentrus amboinensis	Trop	Yes	Predator	Larvae	29	11.211	43.4691	29	0.897	9.661
164	a22	Lönnstedt et al	2013	2013	1.658	2.34	B		Pomacentrus amboinensis	Trop	Yes	Predator	Larvae	29	0.747	4.0227	29	1.644	8.8532
165	a22	Lönnstedt et al	2013	2013	1.658	2.34	B		Pomacentrus amboinensis	Trop	Yes	Predator	Larvae	29	38.071	17.4264	29	32.487	13.6675
166	a22	Lönnstedt et al	2013	2013	1.658	2.34	B		Pomacentrus amboinensis	Trop	Yes	Kin	Larvae	29	5.584	12.2997	29	0.508	10.9319
167	a22	Lönnstedt et al	2013	2013	1.658	2.34	B		Pomacentrus amboinensis	Trop	Yes	Predator	Larvae	29	41.371	30.0708	29	35.279	27.3351
168	a22	Lönnstedt et al	2013	2013	1.658	2.34	B		Pomacentrus amboinensis	Trop	Yes	Kin	Larvae	29	4.315	16.4032	29	1.523	12.2997
169	a22	Lönnstedt et al	2013	2013	1.658	2.34	B		Pomacentrus amboinensis	Trop	Yes	Predator	Larvae	29	81.678	102.4312	29	31.888	54.2286
170	a22	Lönnstedt et al	2013	2013	1.658	2.34	B		Pomacentrus amboinensis	Trop	Yes	Kin	Larvae	29	-2.797	18.078	29	5.594	21.0883
171	a22	Lönnstedt et al	2013	2013	1.658	2.34	B		Pomacentrus amboinensis	Trop	Yes	Predator	Larvae	29	18.27	16.4032	29	2.132	11.4812
172	a22	Lönnstedt et al	2013	2013	1.658	2.34	B		Pomacentrus amboinensis	Trop	Yes	Predator	Larvae	29	37.766	19.6828	29	32.589	16.4032
173	a22	Lönnstedt et al	2013	2013	1.658	2.34	B		Pomacentrus amboinensis	Trop	Yes	Predator	Larvae	29	48.774	20.846	29	34.839	10.4203
174	a22	Lönnstedt et al	2013	2013	1.658	2.34	B		Pomacentrus amboinensis	Trop	Yes	Predator	Larvae	29	13.434	17.1356	29	1.061	13.3283
175	a22	Lönnstedt et al	2013	2013	1.658	2.34	B		Pomacentrus amboinensis	Trop	Yes	Predator	Larvae	29	41.364	28.5575	29	35	24.7502
176	a22	Lönnstedt et al	2013	2013	1.658	2.34	B		Pomacentrus amboinensis	Trop	Yes	Predator	Larvae	29	54.645	31.6163	29	35.667	34.0504
177	a22	Lönnstedt et al	2013	2013	1.658	2.34	B		Pomacentrus amboinensis	Trop	Yes	Predator	Larvae	29	11.474	45.3162	29	0.765	8.2393
178	a22	Lönnstedt et al	2013	2013	1.658	2.34	B		Pomacentrus amboinensis	Trop	Yes	Predator	Larvae	29	81.858	102.9967	29	31.366	49.4358
179	a22	Lönnstedt et al	2013	2013	1.658	2.34	B		Pomacentrus amboinensis	Trop	Yes	Predator	Larvae	29	103.521	84.951	29	41.408	53.0923
180	a22	Lönnstedt et al	2013	2013	1.658	2.34	B		Pomacentrus amboinensis	Trop	Yes	Predator	Larvae	15	0.459	0.488	15	0.0001	0.0004
181	a22	Lönnstedt et al	2013	2013	1.658	2.34	B		Pomacentrus amboinensis	Trop	Yes	Predator	Larvae	15	0.963	0.1433	15	0.079	0.1433
182	a22	Lönnstedt et al	2013	2013	1.658	2.34	B		Pomacentrus amboinensis	Trop	Yes	Predator	Larvae	15	1	0.0004	15	0.144	0.1782
183	a24	Munday et al	2013	2012	2.468	2.215	C	13	Plectropomus leopardus	Trop	Yes	Predator	Juvenile	20	6.23	4.262	20	10.164	4.262
184	a24	Munday et al	2013	2012	2.468	2.215	C		Plectropomus leopardus	Trop	Yes	Predator	Juvenile	20	6.23	4.262	20	46.885	40.657
185	a24	Munday et al	2013	2012	2.468	2.215	C		Plectropomus leopardus	Trop	Yes	Predator	Juvenile	20	6.23	4.262	20	91.148	4.918
186	a24	Munday et al	2013	2012	2.468	2.215	C		Plectropomus leopardus	Trop	Yes	Predator	Juvenile	20	9.18	3.607	20	10.82	3.934
187	a24	Munday et al	2013	2012	2.468	2.215	C		Plectropomus leopardus	Trop	Yes	Predator	Juvenile	20	9.18	3.607	20	47.213	40.656
188	a24	Munday et al	2013	2012	2.468	2.215	C		Plectropomus leopardus	Trop	Yes	Predator	Juvenile	20	9.18	3.607	20	90.82	4.918
189	a27	Chivers et al	2014	2013	8.224	8.997	I		Pomacentrus amboinensis	Trop	Yes	Predator	Juvenile	14	0.382	0.2133	14	0.095	0.2582
190	a27	Chivers et al	2014	2013	8.224	8.997	I		Pomacentrus amboinensis	Trop	Yes	Predator	Juvenile	14	0.463	0.2507	14	0.082	0.4939
191	a27	Chivers et al	2014	2013	8.224	8.997	I		Pomacentrus amboinensis	Trop	Yes	Predator	Juvenile	14	0.454	0.2582	14	0.064	0.1833
192	a27	Chivers et al	2014	2013	8.224	8.997	I		Pomacentrus amboinensis	Trop	Yes	Predator	Juvenile	14	0.573	0.126	14	0.021	0.2487
193	a31	Munday et al	2014	2014	14.547	19.181	K	11	Dascyllus aruanus	Trop	Yes	Predator	Juvenile	10	0.0001	0.0003	10	97.758	5.6731
194	a31	Munday et al	2014	2014	14.547	19.181	K		Pomacentrus moluccensis	Trop	Yes	Predator	Juvenile	20	0.0001	0.0004	20	90.583	4.0115
195	a31	Munday et al	2014	2014	14.547	19.181	K		Apogon cyanosoma	Trop	Yes	Predator	Juvenile	10	0.0001	0.0003	10	94.619	7.0898
196	a31	Munday et al	2014	2014	14.547	19.181	K		Cheilodipterus quinquelineatus	Trop	Yes	Predator	Juvenile	10	0.0001	0.0003	10	98.655	1.4167
197	a31	Munday et al	2014	2014	14.547	19.181	K		Dascyllus aruanus	Trop	Yes	Habitat	Juvenile	10	93.798	3.6777	10	50	3.6777
198	a31	Munday et al	2014	2014	14.547	19.181	K		Pomacentrus moluccensis	Trop	Yes	Habitat	Juvenile	20	93.023	6.9318	20	50.388	3.4659
199	a31	Munday et al	2014	2014	14.547	19.181	K		Apogon cyanosoma	Trop	Yes	Habitat	Juvenile	10	90.698	2.4508	10	51.163	2.4508
200	a31	Munday et al	2014	2014	14.547	19.181	K		Cheilodipterus quinquelineatus	Trop	Yes	Habitat	Juvenile	10	91.473	3.6777	10	50	1.227
201	a33	Welch et al	2014	2014	14.547	19.181	K	156	Acanthochromis polyacanthus	Trop	Yes	Predator	Juvenile	148	10.811	10.9611	132	54.561	27.1718
202	a33	Welch et al	2014	2014	14.547	19.181	K		Acanthochromis polyacanthus	Trop	Yes	Predator	Juvenile	148	10.811	10.9611	145	77.027	24.4083
203	a33	Welch et al	2014	2014	14.547	19.181	K		Acanthochromis polyacanthus	Trop	Yes	Predator	Juvenile	160	10.811	11.3968	155	52.477	28.0372
204	a33	Welch et al	2014	2014	14.547	19.181	K		Acanthochromis polyacanthus	Trop	Yes	Predator	Juvenile	160	10.811	11.3968	161	72.523	25.7197
205	a33	Welch et al	2014	2014	14.547	19.181	K		Acanthochromis polyacanthus	Trop	Yes	Predator	Juvenile	62	10.811	7.0945	60	49.775	33.145
206	a33	Welch et al	2014	2014	14.547	19.181	K		Acanthochromis polyacanthus	Trop	Yes	Predator	Juvenile	62	10.811	7.0945	62	72.523	26.5984
207	a34	Bender et al	2015	2015	3.057	2.766	D	5	Pomacentrus wardi	Trop	Yes	Food	Adult	5	7.811	11.6432	5	8.047	8.9979
208	a34	Bender et al	2015	2015	3.057	2.766	D		Pomacentrus wardi	Trop	Yes	Food	Adult	5	9.467	17.4659	5	16.094	9.5256
209	a34	Bender et al	2015	2015	3.057	2.766	D		Pomacentrus wardi	Trop	Yes	Food	Adult	5	-1.183	10.0556	5	-1.183	12.1732
210	a34	Bender et al	2015	2015	3.057	2.766	D		Pomacentrus wardi	Trop	Yes	Food	Adult	5	-4.497	3.1752	5	-2.13	4.7628
211	a34	Bender et al	2015	2015	3.057	2.766	D		Pomacentrus wardi	Trop	Yes	Food	Adult	5	-1.765	1.5876	5	0.706	1.5876
212	a34	Bender et al	2015	2015	3.057	2.766	D		Pomacentrus wardi	Trop	Yes	Food	Adult	5	-0.706	1.5876	5	1.765	3.1752
213	a34	Bender et al	2015	2015	3.057	2.766	D		Pomacentrus wardi	Trop	Yes	Food	Adult	5	0.706	3.1752	5	-0.947	3.7052
214	a34	Bender et al	2015	2015	3.057	2.766	D		Pomacentrus wardi	Trop	Yes	Food	Adult	5	10.177	21.6988	5	8.757	10.0556
215	a34	Bender et al	2015	2015	3.057	2.766	D		Pomacentrus wardi	Trop	Yes	Food	Adult	5	1.765	7.938	5	0.706	4.7628
216	a34	Bender et al	2015	2015	3.057	2.766	D		Pomacentrus wardi	Trop	Yes	Food	Adult	5	19.881	15.3484	5	14.201	20.1112
217	a34	Bender et al	2015	2015	3.057	2.766	D		Pomacentrus wardi	Trop	Yes	Food	Adult	5	-6.39	4.7628	5	-18.225	28.0492
218	a34	Bender et al	2015	2015	3.057	2.766	D		Pomacentrus wardi	Trop	Yes	Food	Adult	5	-18.935	29.6368	5	-3.787	11.6432
219	a34	Bender et al	2015	2015	3.057	2.766	D		Pomacentrus wardi	Trop	Yes	Food	Adult	5	0.71	3.1752	5	0.71	1.5876
220	a34	Bender et al	2015	2015	3.057	2.766	D		Pomacentrus wardi	Trop	Yes	Food	Adult	5	-2.13	4.7628	5	-0.947	3.7052
221	a34	Bender et al	2015	2015	3.057	2.766	D		Pomacentrus wardi	Trop	Yes	Food	Adult	5	-5.449	3.7052	5	-11.361	17.4659
222	a34	Bender et al	2015	2015	3.057	2.766	D		Pomacentrus wardi	Trop	Yes	Food	Adult	5	-11.124	14.2885	5	-6.154	10.5855
223	a34	Bender et al	2015	2015	3.057	2.766	D		Pomacentrus wardi	Trop	Yes	Food	Adult	5	-2.13	4.7628	5	-9.467	16.936
224	a34	Bender et al	2015	2015	3.057	2.766	D		Pomacentrus wardi	Trop	Yes	Food	Adult	5	1.183	2.6453	5	2.367	2.6453
225	a35	Dixson et al	2015	2014	8.044	8.997	I	8	Mustelus canis	Subtrop	Yes	Food	Adult	8	64.8	18.1019	8	65.6	20.3647
226	a35	Dixson et al	2015	2014	8.044	8.997	I		Mustelus canis	Subtrop	Yes	Food	Adult	8	64.8	18.1019	8	13.6	13.5765
227	a35	Dixson et al	2015	2014	8.044	8.997	I		Mustelus canis	Subtrop	Yes	Food	Adult	8	17.362	10.9121	8	23.425	4.6782
228	a35	Dixson et al	2015	2014	8.044	8.997	I		Mustelus canis	Subtrop	Yes	Food	Adult	8	17.362	10.9121	8	17.913	8.573
229	a35	Dixson et al	2015	2014	8.044	8.997	I		Mustelus canis	Subtrop	Yes	Food	Adult	8	23.212	13.336	8	20.674	6.1547
230	a35	Dixson et al	2015	2014	8.044	8.997	I		Mustelus canis	Subtrop	Yes	Food	Adult	8	23.212	13.336	8	15.233	13.3473
231	a35	Dixson et al	2015	2014	8.044	8.997	I		Mustelus canis	Subtrop	Yes	Food	Adult	8	34.884	37.273	8	13.566	19.7339
232	a35	Dixson et al	2015	2014	8.044	8.997	I		Mustelus canis	Subtrop	Yes	Food	Adult	8	34.884	37.273	8	1.938	5.4815
233	a35	Dixson et al	2015	2014	8.044	8.997	I		Mustelus canis	Subtrop	Yes	Food	Adult	8	28.571	21.646	8	9.694	9.3791
234	a35	Dixson et al	2015	2014	8.044	8.997	I		Mustelus canis	Subtrop	Yes	Food	Adult	8	28.571	21.646	8	5.867	17.3156
235	a35	Dixson et al	2015	2014	8.044	8.997	I		Mustelus canis	Subtrop	Yes	Food	Adult	8	8.093	8.9463	8	0.372	1.0522
236	a35	Dixson et al	2015	2014	8.044	8.997	I		Mustelus canis	Subtrop	Yes	Food	Adult	8	8.093	8.9463	8	0.093	0.263
237	a35	Dixson et al	2015	2014	8.044	8.997	I		Mustelus canis	Subtrop	Yes	Food	Adult	8	4.738	3.4818	8	0.369	0.5233
238	a35	Dixson et al	2015	2014	8.044	8.997	I		Mustelus canis	Subtrop	Yes	Food	Adult	8	4.738	3.4818	8	0.431	1.0437
239	a35	Dixson et al	2015	2014	8.044	8.997	I		Mustelus canis	Subtrop	Yes	Food	Adult	8	62.766	24.0727	8	60.638	28.2843
240	a35	Dixson et al	2015	2014	8.044	8.997	I		Mustelus canis	Subtrop	Yes	Food	Adult	8	62.766	24.0727	8	24.255	19.2588
241	a35	Dixson et al	2015	2014	8.044	8.997	I		Mustelus canis	Subtrop	Yes	Food	Adult	8	75.975	15.6469	8	61.277	37.3098
242	a35	Dixson et al	2015	2014	8.044	8.997	I		Mustelus canis	Subtrop	Yes	Food	Adult	8	75.975	15.6469	8	7.021	9.628
243	a36	Faliero et al	2015	2015	-	3.46	-	6	Hippocampus guttulatus	Temp	Yes	Food	Adult	6	30.446	11.139	6	7.55	1.733
244	a37	Ferrari et al	2015	2014	8.044	8.997	I	17	Pseudochromis fuscus	Trop	Yes	Prey	Juvenile	18	0.325	0.2721	18	0.325	0.2426
245	a37	Ferrari et al	2015	2014	8.044	8.997	I		Pseudochromis fuscus	Trop	Yes	Prey	Juvenile	16	0.676	0.3486	16	0.273	0.3021
246	a37	Ferrari et al	2015	2014	8.044	8.997	I		Pseudochromis fuscus	Trop	Yes	Prey	Juvenile	16	0.321	0.3331	16	0.732	0.3021
247	a38	Heinrich et al	2016	2015	2.626	2.906	C	11	Hemiscyllium ocellatum	Trop	Yes	Habitat	Adult	11	221.0818	208.0178	11	297.2818	314.5768
248	a38	Heinrich et al	2016	2015	2.626	2.906	C		Hemiscyllium ocellatum	Trop	Yes	Habitat	Adult	11	221.0818	208.0178	11	202.9909	225.4187
249	a38	Heinrich et al	2016	2015	2.626	2.906	C		Hemiscyllium ocellatum	Trop	Yes	Habitat	Adult	11	134.1909	42.1573	11	143.8636	105.2402
250	a38	Heinrich et al	2016	2015	2.626	2.906	C		Hemiscyllium ocellatum	Trop	Yes	Habitat	Adult	11	134.1909	42.1573	11	219.9182	205.0103
251	a38	Heinrich et al	2016	2015	2.626	2.906	C		Hemiscyllium ocellatum	Trop	Yes	Habitat	Adult	11	24.1545	27.8562	11	22.7364	18.3898
252	a38	Heinrich et al	2016	2015	2.626	2.906	C		Hemiscyllium ocellatum	Trop	Yes	Habitat	Adult	11	22.7364	27.8562	11	18.4818	17.9587
253	a38	Heinrich et al	2016	2015	2.626	2.906	C		Hemiscyllium ocellatum	Trop	Yes	Habitat	Adult	10	169.9455	151.0642	10	227.5091	184.7208
254	a38	Heinrich et al	2016	2015	2.626	2.906	C		Hemiscyllium ocellatum	Trop	Yes	Habitat	Adult	10	169.9455	184.7208	10	193.4727	258.7406
255	a38	Heinrich et al	2016	2015	2.626	2.906	C		Hemiscyllium ocellatum	Trop	Yes	Habitat	Adult	10	55.2	258.7406	12	54.75	35.4891
256	a38	Heinrich et al	2016	2015	2.626	2.906	C		Hemiscyllium ocellatum	Trop	Yes	Habitat	Adult	10	55.2	40.4469	11	54.2727	30.2162
257	a38	Heinrich et al	2016	2015	2.626	2.906	C		Hemiscyllium ocellatum	Trop	Yes	Habitat	Adult	10	0.6519	0.2918	12	0.6331	0.4259
258	a38	Heinrich et al	2016	2015	2.626	2.906	C		Hemiscyllium ocellatum	Trop	Yes	Habitat	Adult	10	0.6519	0.2918	11	0.5494	0.24
259	a43	Pistevos et al	2015	2015	5.228	4.122	F	6	Heterodontus portusjacksoni	Subtrop	Yes	Prey	Adult	4	0.719	0.72	4	0.826	0.9123
260	a43	Pistevos et al	2015	2015	5.228	4.122	F		Heterodontus portusjacksoni	Subtrop	Yes	Prey	Adult	7	169.091	487.8698	7	834.545	561.0518
261	a46	Heuer et al	2016	2016	4.259	4.122	E	20	Acanthochromis polyacanthus	Trop	Yes	Predator	Adult	20	15.258	13.649	20	53.052	25.196
262	a47	Lopes et al	2016	2016	2.136	2.215	C	15	Atherina presbyter	Subtrop	Yes	Kin	Larvae	12	2.766	0.7101	12	3.689	1.3475
263	a47	Lopes et al	2016	2016	2.136	2.215	C		Atherina presbyter	Subtrop	Yes	Kin	Larvae	12	3.832	1.4896	12	3.934	1.6316
264	a47	Lopes et al	2016	2016	2.136	2.215	C		Atherina presbyter	Subtrop	Yes	Kin	Larvae	12	1.469	0.1905	12	2.018	0.1905
265	a47	Lopes et al	2016	2016	2.136	2.215	C		Atherina presbyter	Subtrop	Yes	Kin	Larvae	12	1.393	0.1524	12	1.283	0.1143
266	a47	Lopes et al	2016	2016	2.136	2.215	C		Atherina presbyter	Subtrop	Yes	Kin	Larvae	12	0.768	0.1074	12	1.079	0.1074
267	a47	Lopes et al	2016	2016	2.136	2.215	C		Atherina presbyter	Subtrop	Yes	Kin	Larvae	12	0.778	0.0727	12	0.82	0.0346
268	a48	Milazzo et al	2016	2016	4.94	4.847	E	13	Symphodus ocellatus	Subtrop	Yes	Mate	Adult	14	21.122	13.0403	18	15.816	8.2998
269	a48	Milazzo et al	2016	2016	4.94	4.847	E		Symphodus ocellatus	Subtrop	Yes	Mate	Adult	7	16.554	12.4284	12	12.584	14.392
270	a49	Munday et al	2016	2016	2.177	2.118	C	24	Amphiprion percula	Trop	Yes	Predator	Larvae	16	8.969	8.968	16	80.269	23.32
271	a49	Munday et al	2016	2016	2.177	2.118	C		Pomacentrus amboinensis	Trop	Yes	Predator	Larvae	26	0.016	0.0051	26	0.027	0.0357
272	a49	Munday et al	2016	2016	2.177	2.118	C		Pomacentrus amboinensis	Trop	Yes	Predator	Larvae	26	0.65	0.0969	26	0.568	0.1734
273	a49	Munday et al	2016	2016	2.177	2.118	C		Pomacentrus amboinensis	Trop	Yes	Predator	Larvae	26	0.02	0.0051	26	0.018	0.0051
274	a49	Munday et al	2016	2016	2.177	2.118	C		Pomacentrus amboinensis	Trop	Yes	Predator	Larvae	26	1.189	0.2142	26	1.034	0.255
275	a51	Nadler et al	2016	2016	2.323	3.46	C	15	Chromis viridis	Subtrop	Yes	Kin	Not provided	18	0.622	0.2249	18	0.462	0.1994
276	a51	Nadler et al	2016	2016	2.323	3.46	C		Chromis viridis	Subtrop	Yes	Kin	Not provided	18	0.622	0.2249	18	0.504	0.3267
277	a51	Nadler et al	2016	2016	2.323	3.46	C		Chromis viridis	Subtrop	Yes	Kin	Not provided	18	0.377	0.2291	18	0.537	0.2079
278	a51	Nadler et al	2016	2016	2.323	3.46	C		Chromis viridis	Subtrop	Yes	Kin	Not provided	18	0.377	0.2291	18	0.496	0.3012
279	a51	Nadler et al	2016	2016	2.323	3.46	C		Chromis viridis	Subtrop	Yes	Kin	Not provided	18	45.441	20.5895	18	46.324	26.2025
280	a51	Nadler et al	2016	2016	2.323	3.46	C		Chromis viridis	Subtrop	Yes	Kin	Not provided	18	45.441	20.5895	18	41.912	35.5618
281	a51	Nadler et al	2016	2016	2.323	3.46	C		Chromis viridis	Subtrop	Yes	Kin	Not provided	10	5.106	4.2027	10	11.402	8.9967
282	a51	Nadler et al	2016	2016	2.323	3.46	C		Chromis viridis	Subtrop	Yes	Kin	Not provided	10	5.106	4.2027	10	10.842	8.4781
283	a51	Nadler et al	2016	2016	2.323	3.46	C		Chromis viridis	Subtrop	Yes	Kin	Not provided	10	10.959	16.662	10	10.376	7.2985
284	a51	Nadler et al	2016	2016	2.323	3.46	C		Chromis viridis	Subtrop	Yes	Kin	Not provided	10	10.95	16.662	10	8.674	6.1949
285	a54	Pimentel et al	2016	2016	3.496	3.537	D	12	Sparus aurata	Subtrop	Yes	Food	Larvae	12	47.423	6.4294	12	32.474	6.0726
286	a54	Pimentel et al	2016	2016	3.496	3.537	D		Argyrosomus regius	Subtrop	Yes	Food	Larvae	12	39.793	6.0864	12	30.207	6.4432
287	a54	Pimentel et al	2016	2016	3.496	3.537	D		Sparus aurata	Subtrop	Yes	Food	Larvae	12	5.295	2.8475	12	1.557	1.015
288	a54	Pimentel et al	2016	2016	3.496	3.537	D		Argyrosomus regius	Subtrop	Yes	Food	Larvae	12	4.208	0.0003	12	3.492	0.0003
289	a54	Pimentel et al	2016	2016	3.496	3.537	D		Sparus aurata	Subtrop	Yes	Food	Larvae	12	4.364	1.8879	12	1.031	0.0003
290	a54	Pimentel et al	2016	2016	3.496	3.537	D		Argyrosomus regius	Subtrop	Yes	Food	Larvae	12	4.697	2.7297	12	2.061	0.0003
291	a54	Pimentel et al	2016	2016	3.496	3.537	D		Sparus aurata	Subtrop	Yes	Food	Larvae	12	0.0001	0.0003	12	0.0001	0.0003
292	a54	Pimentel et al	2016	2016	3.496	3.537	D		Argyrosomus regius	Subtrop	Yes	Food	Larvae	12	0.0001	0.0003	12	0.0001	0.0003
293	a56	Sampaio et al	2016	2016	2.136	2.215	C		Solea senegalensis	Trop	Yes	Habitat	Juvenile	30	166.188	41.9282	30	125.04	106.5759
294	a58	Sundin & Jutfelt	2016	2015	2.626	2.906	C		Ctenolabrus rupestris	Temp	Yes	Prey	Juvenile	16	42.3463	11.7622	15	50.635	3.9943
295	a58	Sundin & Jutfelt	2016	2015	2.626	2.906	C		Ctenolabrus rupestris	Temp	Yes	Predator	Juvenile	16	36.1494	8.0602	15	36.0725	1.169
296	a59	Allan et al	2017	2017	4.847	4.847	E	18	Pomacentrus wardi	Trop	Yes	Predator	Larvae	17	1.277	0.8782	18	3.191	6.3173
297	a59	Allan et al	2017	2017	4.847	4.847	E		Pomacentrus wardi	Trop	Yes	Predator	Larvae	17	0.299	0.1484	18	0.307	0.1527
298	a59	Allan et al	2017	2017	4.847	4.847	E		Pomacentrus wardi	Trop	Yes	Predator	Larvae	17	0.416	0.1855	18	0.331	0.1909
299	a59	Allan et al	2017	2017	4.847	4.847	E		Pomacentrus wardi	Trop	Yes	Predator	Larvae	17	0.082	0.0618	18	0.076	0.0679
300	a59	Allan et al	2017	2017	4.847	4.847	E		Pseudochromis fuscus	Trop	Yes	Prey	Larvae	17	1.576	0.2226	18	2.12	2.5371
301	a59	Allan et al	2017	2017	4.847	4.847	E		Pseudochromis fuscus	Trop	Yes	Prey	Larvae	17	0.007	0.033	18	0.106	0.2546
302	a61	Cattano et al	2017	2017	3.159	3.159	D	15	Symphodus ocellatus	Subtrop	Yes	Predator	Larvae	19	25.166	17.2089	15	32.009	17.7081
303	a61	Cattano et al	2017	2017	3.159	3.159	D		Symphodus ocellatus	Subtrop	Yes	Predator	Larvae	17	0.2856	0.2389	10	0.2822	0.5787
304	a62	Ferrari et al	2017	2017	2.751	2.751	C	25	Pomacentrus amboinensis	Trop	Yes	Prey	Juvenile	25	37.527	24	25	46.909	24
305	a62	Ferrari et al	2017	2017	2.751	2.751	C		Pomacentrus amboinensis	Trop	Yes	Prey+ Predator	Juvenile	25	38.837	21.4915	25	33.6	17.3968
306	a62	Ferrari et al	2017	2017	2.751	2.751	C		Pomacentrus amboinensis	Trop	Yes	Prey	Juvenile	25	6.145	4	25	8.291	6.545
307	a62	Ferrari et al	2017	2017	2.751	2.751	C		Pomacentrus amboinensis	Trop	Yes	Prey+ Predator	Juvenile	25	3.318	2.3874	25	2.601	2.045
308	a62	Ferrari et al	2017	2017	2.751	2.751	C		Pomacentrus amboinensis	Trop	Yes	Prey	Juvenile	25	2.546	0.275	25	2.378	0.49
309	a62	Ferrari et al	2017	2017	2.751	2.751	C		Pomacentrus amboinensis	Trop	Yes	Prey+ Predator	Juvenile	25	1.462	0.666	25	1.68	0.666
310	a63	Goldenberg et al	2017	2017	8.997	8.997	I	21	Favonigobius lateralis	Temp	Yes	Prey	Adult	21	1.84	1.8055	21	1.347	1.2052
311	a63	Goldenberg et al	2017	2017	8.997	8.997	I		Favonigobius lateralis	Temp	Yes	Prey	Adult	21	5.62	3.4644	21	2.366	3.0108
312	a63	Goldenberg et al	2017	2017	8.997	8.997	I		Favonigobius lateralis	Temp	Yes	Prey	Adult	21	0.733	0.1507	21	0.82	0.2234
313	a64	Jarrold et al	2017	2017	4.122	4.122	E		Amphiprion percula	Trop	Yes	Predator	Juvenile	16	4.941	5.5556	16	57.176	11.6667
314	a64	Jarrold et al	2017	2017	4.122	4.122	E		Amphiprion percula	Trop	Yes	Predator	Juvenile	16	4.941	5.5556	16	26.824	35
315	a64	Jarrold et al	2017	2017	4.122	4.122	E		Amphiprion percula	Trop	Yes	Predator	Juvenile	16	4.941	5.5556	16	29.647	31.6667
316	a64	Jarrold et al	2017	2017	4.122	4.122	E		Amphiprion percula	Trop	Yes	Predator	Juvenile	24	14.161	29.2615	24	26.832	36.3993
317	a64	Jarrold et al	2017	2017	4.122	4.122	E		Amphiprion percula	Trop	Yes	Predator	Juvenile	24	14.161	29.2615	24	19.379	32.5741
318	a64	Jarrold et al	2017	2017	4.122	4.122	E		Amphiprion percula	Trop	Yes	Predator	Juvenile	24	14.161	29.2615	24	45.466	27.6052
319	a64	Jarrold et al	2017	2017	4.122	4.122	E		Amphiprion percula	Trop	Yes	Predator	Juvenile	24	14.161	29.2615	24	29.814	36.4393
320	a65	Kwan et al	2017	2017	2.504	2.504	C		Chromis punctipinnis	Subtrop	Yes	Kin	Juvenile	6	284.8175	113.02	6	342.1451	95.3249
321	a65	Kwan et al	2017	2017	2.504	2.504	C		Chromis punctipinnis	Subtrop	Yes	Kin	Juvenile	6	284.8175	113.02	6	290.9086	82.9104
322	a65	Kwan et al	2017	2017	2.504	2.504	C		Chromis punctipinnis	Subtrop	Yes	Kin	Juvenile	6	9.2013	1.1573	6	9.1007	1.3421
323	a65	Kwan et al	2017	2017	2.504	2.504	C		Chromis punctipinnis	Subtrop	Yes	Kin	Juvenile	6	9.2013	1.1573	6	8.5998	0.7613
324	a65	Kwan et al	2017	2017	2.504	2.504	C		Chromis punctipinnis	Subtrop	Yes	Novel object + kin	Juvenile	6	10.4701	1.3886	6	10.2966	1.3014
325	a65	Kwan et al	2017	2017	2.504	2.504	C		Chromis punctipinnis	Subtrop	Yes	Novel object + kin	Juvenile	6	10.4701	1.3886	6	9.8667	1.3939
326	a65	Kwan et al	2017	2017	2.504	2.504	C		Chromis punctipinnis	Subtrop	Yes	Kin	Juvenile	6	157.4899	49.237	6	142.0498	58.6802
327	a65	Kwan et al	2017	2017	2.504	2.504	C		Chromis punctipinnis	Subtrop	Yes	Kin	Juvenile	6	157.4899	49.237	6	166.9176	109.5705
328	a67	Pistevos et al	2017	2016	4.03	3.709	E	17	Heterodontus portusjacksoni	Subtrop	Yes	Prey	Larvae	20	28.718	1.2041	20	41.641	1.4852
329	a67	Pistevos et al	2017	2016	4.03	3.709	E		Heterodontus portusjacksoni	Subtrop	Yes	Prey	Larvae	20	1577.465	47.7658	20	1741.784	73.4857
330	a67	Pistevos et al	2017	2016	4.03	3.709	E		Heterodontus portusjacksoni	Subtrop	Yes	Prey	Larvae	14	42.106	38.1799	6	17.651	22.1532
331	a69	Sundin et al	2017	2017	3.347	3.347	D	16	Gasterosteus aculeatus	Subtrop	Yes	Mate + habitat	Adult	18	85.3333	48.4428	18	65.1111	52.3359
332	a69	Sundin et al	2017	2017	3.347	3.347	D		Gasterosteus aculeatus	Subtrop	Yes	Mate + habitat	Adult	18	57.2778	57.6213	18	69.5	59.3625
333	a69	Sundin et al	2017	2017	3.347	3.347	D		Gasterosteus aculeatus	Subtrop	Yes	Mate + habitat	Adult	18	15.3889	12.7378	18	14	12.8062
334	a69	Sundin et al	2017	2017	3.347	3.347	D		Gasterosteus aculeatus	Subtrop	Yes	Mate + habitat	Adult	18	3.7222	3.3921	18	3.2778	2.5923
335	a69	Sundin et al	2017	2017	3.347	3.347	D		Gasterosteus aculeatus	Subtrop	Yes	Habitat	Adult	18	63	140.8687	18	8.5556	10.7003
336	a69	Sundin et al	2017	2017	3.347	3.347	D		Gasterosteus aculeatus	Subtrop	Yes	Habitat	Adult	18	18.4444	23.0504	18	62.1111	142.4656
337	a69	Sundin et al	2017	2017	3.347	3.347	D		Gasterosteus aculeatus	Subtrop	Yes	Habitat	Adult	18	5.2222	5.0591	18	8.5556	10.7003
338	a69	Sundin et al	2017	2017	3.347	3.347	D		Gasterosteus aculeatus	Subtrop	Yes	Habitat	Adult	18	1.2778	1.8726	18	1.6667	2.5668
339	a69	Sundin et al	2017	2017	3.347	3.347	D		Gasterosteus aculeatus	Subtrop	Yes	Mate	Adult	17	126.1176	118.9364	18	200.3333	201.4819
340	a69	Sundin et al	2017	2017	3.347	3.347	D		Gasterosteus aculeatus	Subtrop	Yes	Mate	Adult	17	180.8235	261.818	16	203.4375	217.6796
341	a69	Sundin et al	2017	2017	3.347	3.347	D		Gasterosteus aculeatus	Subtrop	Yes	Mate	Adult	17	47.7059	15.3247	16	51.4375	38.8037
342	a69	Sundin et al	2017	2017	3.347	3.347	D		Gasterosteus aculeatus	Subtrop	Yes	Mate	Adult	18	17.1111	37.5639	18	10.2778	17.4754
343	a69	Sundin et al	2017	2017	3.347	3.347	D		Gasterosteus aculeatus	Subtrop	Yes	Mate	Adult	17	1.1765	0.5286	18	2.9444	7.7571
344	a69	Sundin et al	2017	2017	3.347	3.347	D		Gasterosteus aculeatus	Subtrop	Yes	Offspring (kin)	Adult	9	11.4103	5.8281	13	13.1819	7.9332
345	a69	Sundin et al	2017	2017	3.347	3.347	D		Gasterosteus aculeatus	Subtrop	Yes	Offspring (kin)	Adult	9	17.0536	6.0323	13	17.0142	6.5342
346	a69	Sundin et al	2017	2017	3.347	3.347	D		Gasterosteus aculeatus	Subtrop	Yes	Offspring (kin)	Adult	14	20.6732	9.2153	14	20.274	8.46
347	a69	Sundin et al	2017	2017	3.347	3.347	D		Gasterosteus aculeatus	Subtrop	Yes	Offspring (kin)	Adult	14	22.6695	8.0176	15	24.6101	14.0243
348	a69	Sundin et al	2017	2017	3.347	3.347	D		Gasterosteus aculeatus	Subtrop	Yes	Offspring (kin)	Adult	13	27.3648	6.3153	14	24.0847	8.9174
349	a69	Sundin et al	2017	2017	3.347	3.347	D		Gasterosteus aculeatus	Subtrop	Yes	Offspring (kin)	Adult	13	30.7754	9.3305	14	23.7673	7.6959
350	a69	Sundin et al	2017	2017	3.347	3.347	D		Gasterosteus aculeatus	Subtrop	Yes	Offspring (kin)	Adult	8	19.475	5.9053	12	23.5843	7.4197
351	a70	Sundin et al	2017	2017	2.473	2.473	C		Acanthochromis polyacanthus	Trop	Yes	Predator	Juvenile	19	2.95	5.2612	21	3.453	6.4523
352	a70	Sundin et al	2017	2017	2.473	2.473	C		Acanthochromis polyacanthus	Trop	Yes	Predator	Juvenile	19	74.534	194.93	21	109.317	222.012
353	a71	Welch & Munday	2017	2017	4.694	4.694	E	568	Acanthochromis polyacanthus	Trop	Yes	Predator	Larvae	752	21.4063	12.4527	755	43.8681	21.5517
354	a71	Welch & Munday	2017	2017	4.694	4.694	E		Acanthochromis polyacanthus	Trop	Yes	Predator	Larvae	752	21.4063	12.4527	751	54.947	10.0686
355	a71	Welch & Munday	2017	2017	4.694	4.694	E		Acanthochromis polyacanthus	Trop	Yes	Predator	Larvae	200	19.3229	4.5942	200	43.2917	11.6073
356	a72	Davis et al	2018	2018	3.46	3.46	C		Sebastes spp.	Trop	Yes	Predator	Juvenile	24	26.052	13.1391	24	23.691	11.0374
357	a72	Davis et al	2018	2018	3.46	3.46	C		Sebastes spp.	Trop	Yes	Predator	Juvenile	24	24.227	12.6149	24	20.043	12.6149
358	a72	Davis et al	2018	2018	3.46	3.46	C		Sebastes spp.	Trop	Yes	Predator	Juvenile	24	122.938	51.1355	24	110.567	45.4527
359	a72	Davis et al	2018	2018	3.46	3.46	C		Sebastes spp.	Trop	Yes	Predator	Juvenile	24	98.582	30.3051	24	98.398	54.9225
360	a74	Goldenberg et al	2018	2018	19.181	19.181	K	105	Not provided	Not provided	Yes	Prey	Not provided	165	50.795	83.1986	165	30.341	74.4381
361	a74	Goldenberg et al	2018	2018	19.181	19.181	K		Not provided	Not provided	Yes	Prey	Not provided	165	48.75	83.1986	165	31.364	65.6905
362	a74	Goldenberg et al	2018	2018	19.181	19.181	K		Not provided	Not provided	Yes	Prey	Not provided	165	49.576	91.4452	165	56.695	32.6526
363	a74	Goldenberg et al	2018	2018	19.181	19.181	K		Not provided	Not provided	Yes	Prey	Not provided	53	95.043	72.408	62	117.876	80.5747
364	a74	Goldenberg et al	2018	2018	19.181	19.181	K		Not provided	Not provided	Yes	Prey	Not provided	165	0.44	0.4239	165	0.39	0.8863
365	a74	Goldenberg et al	2018	2018	19.181	19.181	K		Not provided	Not provided	Yes	Predator	Not provided	9	0.1592	0.2355	8	0.2674	0.2812
366	a76	Maulvault et al	2018	2018	4.61	4.61	E	10	Argyrosomus regius	Subtrop	Yes	Kin	Juvenile	9	77.778	29.739	10	89.216	22.876
367	a76	Maulvault et al	2018	2018	4.61	4.61	E		Argyrosomus regius	Subtrop	Yes	Kin	Juvenile	9	37.013	1.299	10	16.234	2.597
368	a76	Maulvault et al	2018	2018	4.61	4.61	E		Argyrosomus regius	Subtrop	Yes	Kin	Juvenile	9	4.908	2.454	10	5.215	2.761
369	a76	Maulvault et al	2018	2018	4.61	4.61	E		Argyrosomus regius	Subtrop	Yes	Kin	Juvenile	9	54.054	5.405	10	50.676	1.351
370	a76	Maulvault et al	2018	2018	4.61	4.61	E		Argyrosomus regius	Subtrop	Yes	Kin	Juvenile	9	64.052	15.033	10	44.444	9.804
371	a77	McCormick et al	2018	2018	4.847	4.847	E	19	Pseudochromis fuscus	Trop	Yes	Prey	Adult	19	0.049	0.0654	19	0.187	0.4359
372	a77	McCormick et al	2018	2018	4.847	4.847	E		Pseudochromis fuscus	Trop	Yes	Prey	Adult	19	118.981	43.0049	19	84.665	46.7448
373	a77	McCormick et al	2018	2018	4.847	4.847	E		Pseudochromis fuscus	Trop	Yes	Prey	Adult	19	333.056	184.0545	19	180.107	188.1475
374	a77	McCormick et al	2018	2018	4.847	4.847	E		Pseudochromis fuscus	Trop	Yes	Prey	Adult	19	0.63	0.6364	19	0.182	0.7018
375	a78	McMahon et al	2018	2018	2.276	2.276	C	85	Amphiprion percula	Trop	Yes	Food	Juvenile	137	22.891	7.0111	141	23.435	7.7539
376	a78	McMahon et al	2018	2018	2.276	2.276	C		Amphiprion percula	Trop	Yes	Food	Juvenile	144	26.156	7.836	134	24.633	7.559
377	a78	McMahon et al	2018	2018	2.276	2.276	C		Amphiprion percula	Trop	Yes	Food	Juvenile	118	22.891	6.5068	117	26.211	6.4792
378	a78	McMahon et al	2018	2018	2.276	2.276	C		Amphiprion percula	Trop	Yes	Food	Juvenile	118	26.156	7.0934	115	26.537	7.0026
379	a78	McMahon et al	2018	2018	2.276	2.276	C		Amphiprion percula	Trop	Yes	Food	Juvenile	66	9.52	1.7873	71	10.17	2.5278
380	a78	McMahon et al	2018	2018	2.276	2.276	C		Amphiprion percula	Trop	Yes	Food	Juvenile	70	9.78	1.8407	65	10.3	2.0962
381	a78	McMahon et al	2018	2018	2.276	2.276	C		Amphiprion percula	Trop	Yes	Food	Juvenile	58	9.52	1.6755	56	10.3	2.6192
382	a78	McMahon et al	2018	2018	2.276	2.276	C		Amphiprion percula	Trop	Yes	Food	Juvenile	59	9.78	1.6899	55	10.52	1.6316
383	a78	McMahon et al	2018	2018	2.276	2.276	C		Amphiprion percula	Trop	Yes	Food	Juvenile	71	2.43	1.0954	70	9.78	1.8407
384	a78	McMahon et al	2018	2018	2.276	2.276	C		Amphiprion percula	Trop	Yes	Food	Juvenile	74	3.25	1.4624	69	9.91	2.1597
385	a78	McMahon et al	2018	2018	2.276	2.276	C		Amphiprion percula	Trop	Yes	Food	Juvenile	60	2.43	1.007	61	9.44	1.3277
386	a78	McMahon et al	2018	2018	2.276	2.276	C		Amphiprion percula	Trop	Yes	Food	Juvenile	59	3.25	1.3058	60	9.74	2.014
387	a79	Porteus et al	2018	2018	19.181	19.181	K		Dicentrarchus labrax	Subtrop	Yes	Predator	Juvenile	13	23.9231	86.238	13	18.0385	97.6179
388	a79	Porteus et al	2018	2018	19.181	19.181	K		Dicentrarchus labrax	Subtrop	Yes	Predator	Juvenile	13	5.8	29.5098	13	12.1308	66.0668
389	a79	Porteus et al	2018	2018	19.181	19.181	K		Dicentrarchus labrax	Subtrop	Yes	Predator	Juvenile	13	6.8846	39.0876	14	20.5929	70.238
390	a80	Raby et al	2018	2018	1.702	1.702	B	11	Cephalopholis cyanostigma	Trop	Yes	Habitat	Adult	10	0.0001	0.4533	11	0.0001	0.7104
391	a80	Raby et al	2018	2018	1.702	1.702	B		Cephalopholis cyanostigma	Trop	Yes	Habitat	Adult	10	8.592	2.4067	11	8.169	4.3615
392	a80	Raby et al	2018	2018	1.702	1.702	B		Cephalopholis cyanostigma	Trop	Yes	Habitat	Adult	10	20	5.5652	11	14.085	6.4674
393	a80	Raby et al	2018	2018	1.702	1.702	B		Cephalopholis cyanostigma	Trop	Yes	Habitat	Adult	10	88.136	2.2222	11	91.186	7.863
394	a80	Raby et al	2018	2018	1.702	1.702	B		Cephalopholis cyanostigma	Trop	Yes	Habitat	Adult	10	20	2.0933	11	20.156	3.3815
395	a80	Raby et al	2018	2018	1.702	1.702	B		Cephalopholis cyanostigma	Trop	Yes	Habitat	Adult	10	2.794	0.5104	11	2.941	0.6615
396	a86	Steckbauer et al	2018	2018	-	-	-	6	Dicentrachus labrax	Temp	Yes	Predator	Juvenile	6	0.1238	0.1408	6	0.0298	0.1585
397	a87	Andrade et al	2018	2018	1.729	1.729	B		Citharichthys stigmaeus	Subtrop	Yes	Predator	Juvenile	36	0.274	0.516	36	0.235	0.588
398	a87	Andrade et al	2018	2018	1.729	1.729	B		Citharichthys stigmaeus	Subtrop	Yes	Predator	Juvenile	36	0.274	0.516	36	0.321	0.516
399	a87	Andrade et al	2018	2018	1.729	1.729	B		Citharichthys stigmaeus	Subtrop	Yes	Food	Juvenile	36	0.76	0.918	36	0.984	0.942
400	a87	Andrade et al	2018	2018	1.729	1.729	B		Citharichthys stigmaeus	Subtrop	Yes	Food	Juvenile	36	0.76	0.918	36	0.984	0.822
401	a87	Andrade et al	2018	2018	1.729	1.729	B		Citharichthys stigmaeus	Subtrop	Yes	Predator	Juvenile	36	0.905	1.104	36	0.611	0.918
402	a87	Andrade et al	2018	2018	1.729	1.729	B		Citharichthys stigmaeus	Subtrop	Yes	Predator	Juvenile	36	0.905	1.104	36	0.862	1.2
403	a87	Andrade et al	2018	2018	1.729	1.729	B		Citharichthys stigmaeus	Subtrop	Yes	Food	Juvenile	36	1.716	0.942	36	1.524	0.918
404	a87	Andrade et al	2018	2018	1.729	1.729	B		Citharichthys stigmaeus	Subtrop	Yes	Food	Juvenile	36	1.716	0.942	36	1.791	0.75
405	a87	Andrade et al	2018	2018	1.729	1.729	B		Citharichthys stigmaeus	Subtrop	Yes	Predator	Juvenile	36	1.799	1.224	36	1.422	1.008
406	a87	Andrade et al	2018	2018	1.729	1.729	B		Citharichthys stigmaeus	Subtrop	Yes	Predator	Juvenile	36	1.799	1.224	36	1.673	0.918
407	a87	Andrade et al	2018	2018	1.729	1.729	B		Citharichthys stigmaeus	Subtrop	Yes	Food	Juvenile	36	2.241	0.894	36	2.022	0.942
408	a87	Andrade et al	2018	2018	1.729	1.729	B		Citharichthys stigmaeus	Subtrop	Yes	Food	Juvenile	36	2.241	0.894	36	2.241	0.726
409	a87	Andrade et al	2018	2018	1.729	1.729	B		Citharichthys stigmaeus	Subtrop	Yes	Predator	Juvenile	36	1.14	1.224	36	0.788	1.2
410	a87	Andrade et al	2018	2018	1.729	1.729	B		Citharichthys stigmaeus	Subtrop	Yes	Predator	Juvenile	36	1.14	1.224	36	1.234	1.032
411	a87	Andrade et al	2018	2018	1.729	1.729	B		Citharichthys stigmaeus	Subtrop	Yes	Food	Juvenile	36	2.089	1.248	36	1.838	1.08
412	a87	Andrade et al	2018	2018	1.729	1.729	B		Citharichthys stigmaeus	Subtrop	Yes	Food	Juvenile	36	2.089	1.248	36	1.955	0.894
413	a87	Andrade et al	2018	2018	1.729	1.729	B		Citharichthys stigmaeus	Subtrop	Yes	Food	Juvenile	36	1.807	2.976	36	1.999	3.072
414	a87	Andrade et al	2018	2018	1.729	1.729	B		Citharichthys stigmaeus	Subtrop	Yes	Food	Juvenile	36	1.807	2.976	36	1.663	3.264
415	a87	Andrade et al	2018	2018	1.729	1.729	B		Citharichthys stigmaeus	Subtrop	Yes	Food	Juvenile	36	5.133	3.936	36	4.27	4.896
416	a87	Andrade et al	2018	2018	1.729	1.729	B		Citharichthys stigmaeus	Subtrop	Yes	Food	Juvenile	36	5.133	3.936	36	4.829	3.84
417	a87	Andrade et al	2018	2018	1.729	1.729	B		Citharichthys stigmaeus	Subtrop	Yes	Predator + food	Juvenile	36	5.293	3.936	36	5.261	4.128
418	a87	Andrade et al	2018	2018	1.729	1.729	B		Citharichthys stigmaeus	Subtrop	Yes	Predator + food	Juvenile	36	5.293	3.936	36	5.485	3.36
419	a87	Andrade et al	2018	2018	1.729	1.729	B		Citharichthys stigmaeus	Subtrop	Yes	Food	Juvenile	36	7.868	5.28	36	6.604	5.658
420	a87	Andrade et al	2018	2018	1.729	1.729	B		Citharichthys stigmaeus	Subtrop	Yes	Food	Juvenile	36	7.868	5.28	36	6.205	4.512
421	a88	Jiahuan et al	2018	2018	-	-	-	15	Acanthopagrus schlegelii	Subtrop	Yes	Food	Larvae	15	0.247	0.0116	15	0.195	0.0465
422	a88	Jiahuan et al	2018	2018	-	-	-		Acanthopagrus schlegelii	Subtrop	Yes	Food	Larvae	15	0.247	0.0116	15	0.16	0.0155
423	a88	Jiahuan et al	2018	2018	-	-	-		Acanthopagrus schlegelii	Subtrop	Yes	Food	Larvae	15	6.029	2.5252	15	12.043	3.0868
424	a88	Jiahuan et al	2018	2018	-	-	-		Acanthopagrus schlegelii	Subtrop	Yes	Food	Larvae	15	6.029	2.5252	15	14	9.8219
425	a88	Jiahuan et al	2018	2018	-	-	-		Acanthopagrus schlegelii	Subtrop	Yes	Food	Larvae	15	0.854	0.1433	15	0.726	0.1898
426	a88	Jiahuan et al	2018	2018	-	-	-		Acanthopagrus schlegelii	Subtrop	Yes	Food	Larvae	15	0.854	0.1433	15	0.52	0.1317
427	a88	Jiahuan et al	2018	2018	-	-	-		Acanthopagrus schlegelii	Subtrop	Yes	Food	Larvae	15	1.144	0.2556	15	1.377	0.3021
428	a88	Jiahuan et al	2018	2018	-	-	-		Acanthopagrus schlegelii	Subtrop	Yes	Food	Larvae	15	1.144	0.2556	15	1.946	0.6739
429	a88	Jiahuan et al	2018	2018	-	-	-		Acanthopagrus schlegelii	Subtrop	Yes	Food	Larvae	15	0.471	0.4996	15	0.657	0.3331
430	a88	Jiahuan et al	2018	2018	-	-	-		Acanthopagrus schlegelii	Subtrop	Yes	Food	Larvae	15	0.471	0.4996	15	2.171	1.6034
431	a89	Borges et al.	2019	2019	3.345	3.345	D	8	Anguilla anguilla	Temp	Yes	Habitat	Larvae	8	0.2059	0.0882	8	0.228	0.1596
432	a89	Borges et al.	2019	2019	3.345	3.345	D		Anguilla anguilla	Temp	Yes	Habitat	Larvae	8	1.625	0.9169	8	1.125	1.3562
433	a89	Borges et al.	2019	2019	3.345	3.345	D		Anguilla anguilla	Temp	Yes	Habitat	Larvae	8	0.3514	0.125	8	0.3742	0.1495
434	a89	Borges et al.	2019	2019	3.345	3.345	D		Anguilla anguilla	Temp	Yes	Habitat	Larvae	8	3.75	2.121	8	3.125	2.1671
435	a91	Laubenstein et al	2019	2019	4.122	4.122	E		Acanthochromis polyacanthus	Trop	Yes	Food	Juvenile	41	86.175	51.9975	48	100.5957	48.9141
436	a91	Laubenstein et al	2019	2019	4.122	4.122	E		Acanthochromis polyacanthus	Trop	Yes	Food	Juvenile	42	-46.2275	24.5174	49	-25.5135	22.7384
