# Supplementary material for: Meta-analysis reveals an extreme “decline effect” in the impacts of ocean acidification on fish behavior
Source: PLoS Biol. 2022 Feb 3;20(2):e3001511. doi: 10.1371/journal.pbio.3001511 (PMC8812914; doi:10.1371/journal.pbio.3001511)
Supplement: S8 Data — Data file for analysis in R. This dataset applies to the analysis titled “##### META-ANALYSIS–YEAR ONLINE–LARVAE ONLY” in S1 Code. (CSV) [file pbio.3001511.s009.csv]

obs	study	authors	year.print	year.online	year.group	effect	if.at.pub	2017.if	if.group	avg.n	n.cat	ctrl.n	species	climate	cue	cue.type	life.stage	ctrl.n	ctrl.mean	ctrl.sd	oa.n	oa.mean	oa.sd	lnrr.mag
1	a1	Munday et al	2009	2009	200910	Yes	9.432	9.504	J	27	C	26	Amphiprion percula	Trop	Yes	Habitat	Larvae	26	94.129	2.9931	46	72.789	13.273	0.257101337
2	a1	Munday et al	2009	2009	200910	Yes	9.432	9.504	J	27	C	20	Amphiprion percula	Trop	Yes	Habitat	Larvae	20	0.783	3.5017	46	83.562	10.6211	4.670211454
3	a1	Munday et al	2009	2009	200910	Yes	9.432	9.504	J	27	C	20	Amphiprion percula	Trop	Yes	Habitat	Larvae	20	46.38	14.0023	46	71.429	13.273	0.431835618
4	a1	Munday et al	2009	2009	200910	Yes	9.432	9.504	J	27	B	10	Amphiprion percula	Trop	Yes	Habitat	Larvae	10	98.826	1.8563	16	88.258	7.044	0.113096385
5	a1	Munday et al	2009	2009	200910	Yes	9.432	9.504	J	27	D	30	Amphiprion percula	Trop	Yes	Kin	Larvae	30	0.912	2.996	20	99.818	0.0045	4.695463817
6	a1	Munday et al	2009	2009	200910	Yes	9.432	9.504	J	27	D	30	Amphiprion percula	Trop	Yes	Kin	Larvae	30	90.876	3.9984	20	99.818	0.0045	0.093852588
7	a1	Munday et al	2009	2009	200910	Yes	9.432	9.504	J	27	D	30	Amphiprion percula	Trop	Yes	Kin	Larvae	30	96.35	3.9984	20	49.635	2.4463	0.663291165
8	a2	Dixson et al	2010	2009	200910	Yes	10.318	9.137	K	15	E	45	Amphiprion percula	Trop	Yes	Predator	Larvae	45	9.647	10.6459	45	7.937	7.0973	0.195111616
9	a2	Dixson et al	2010	2009	200910	Yes	10.318	9.137	K	15	E	45	Amphiprion percula	Trop	Yes	Predator	Larvae	45	10.064	0.0067	45	10.582	7.0973	0.050189745
10	a2	Dixson et al	2010	2009	200910	Yes	10.318	9.137	K	15	E	45	Amphiprion percula	Trop	Yes	Predator	Larvae	45	14.054	3.6291	45	14.516	3.609	0.032344437
11	a2	Dixson et al	2010	2009	200910	Yes	10.318	9.137	K	15	E	45	Amphiprion percula	Trop	Yes	Predator	Larvae	45	12.973	10.8807	45	1.613	0.0007	2.084774475
12	a2	Dixson et al	2010	2009	200910	Yes	10.318	9.137	K	15	E	45	Amphiprion percula	Trop	Yes	Predator	Larvae	45	11.111	7.0973	45	11.111	0.0067	0
13	a2	Dixson et al	2010	2009	200910	Yes	10.318	9.137	K	15	E	45	Amphiprion percula	Trop	Yes	Predator	Larvae	45	10.582	0.0007	45	8.993	7.0973	0.162707948
14	a2	Dixson et al	2010	2009	200910	Yes	10.318	9.137	K	15	E	45	Amphiprion percula	Trop	Yes	Predator	Larvae	45	0.0001	0.0007	45	99.9999	0.0007	13.81550956
15	a2	Dixson et al	2010	2009	200910	Yes	10.318	9.137	K	15	E	45	Amphiprion percula	Trop	Yes	Predator	Larvae	45	0.0001	0.0007	45	99.9999	0.0007	13.81550956
16	a2	Dixson et al	2010	2009	200910	Yes	10.318	9.137	K	15	E	45	Amphiprion percula	Trop	Yes	Predator	Larvae	45	50.27	0.0007	45	99.9999	0.0007	0.687760708
17	a2	Dixson et al	2010	2009	200910	Yes	10.318	9.137	K	15	E	45	Amphiprion percula	Trop	Yes	Predator	Larvae	45	50.811	0.0007	45	99.9999	0.0007	0.677056319
18	a2	Dixson et al	2010	2009	200910	Yes	10.318	9.137	K	15	E	45	Amphiprion percula	Trop	Yes	Predator	Larvae	45	0.0001	0.0007	45	49.206	3.5486	13.10635594
19	a2	Dixson et al	2010	2009	200910	Yes	10.318	9.137	K	15	E	45	Amphiprion percula	Trop	Yes	Predator	Larvae	45	0.0001	0.0007	45	49.206	0.0007	13.10635594
20	a3	Munday et al	2010	2010	200910	Yes	9.771	9.504	J	18	C	22	Amphiprion percula	Trop	Yes	Predator	Larvae	22	11.899	2.025	22	9.873	1.772	0.186650604
21	a3	Munday et al	2010	2010	200910	Yes	9.771	9.504	J	18	C	22	Amphiprion percula	Trop	Yes	Predator	Larvae	22	11.899	2.025	22	14.177	2.785	0.17516657
22	a3	Munday et al	2010	2010	200910	Yes	9.771	9.504	J	18	C	22	Amphiprion percula	Trop	Yes	Predator	Larvae	22	11.899	2.025	22	18.481	1.772	0.440288814
23	a3	Munday et al	2010	2010	200910	Yes	9.771	9.504	J	18	C	22	Amphiprion percula	Trop	Yes	Predator	Larvae	22	11.646	2.532	22	12.658	4.304	0.083326653
24	a3	Munday et al	2010	2010	200910	Yes	9.771	9.504	J	18	C	22	Amphiprion percula	Trop	Yes	Predator	Larvae	22	11.646	2.532	22	15.443	4.304	0.282193053
25	a3	Munday et al	2010	2010	200910	Yes	9.771	9.504	J	18	C	22	Amphiprion percula	Trop	Yes	Predator	Larvae	22	11.646	2.532	22	82.785	1.772	1.961284112
26	a3	Munday et al	2010	2010	200910	Yes	9.771	9.504	J	18	C	22	Amphiprion percula	Trop	Yes	Predator	Larvae	22	11.392	2.278	22	12.152	2.532	0.064582411
27	a3	Munday et al	2010	2010	200910	Yes	9.771	9.504	J	18	C	22	Amphiprion percula	Trop	Yes	Predator	Larvae	22	11.392	2.278	22	22.025	4.304	0.659266817
28	a3	Munday et al	2010	2010	200910	Yes	9.771	9.504	J	18	C	22	Amphiprion percula	Trop	Yes	Predator	Larvae	22	11.392	2.278	22	83.038	4.81	1.98638698
29	a3	Munday et al	2010	2010	200910	Yes	9.771	9.504	J	18	C	20	Amphiprion percula	Trop	Yes	Predator	Larvae	20	9.62	3.038	20	11.646	2.278	0.191118509
30	a3	Munday et al	2010	2010	200910	Yes	9.771	9.504	J	18	C	20	Amphiprion percula	Trop	Yes	Predator	Larvae	20	9.62	3.038	20	44.051	32.658	1.521503789
31	a3	Munday et al	2010	2010	200910	Yes	9.771	9.504	J	18	C	20	Amphiprion percula	Trop	Yes	Predator	Larvae	20	9.62	3.038	20	87.848	3.291	2.211763784
32	a3	Munday et al	2010	2010	200910	Yes	9.771	9.504	J	18	C	20	Amphiprion percula	Trop	Yes	Predator	Larvae	20	11.899	3.038	20	11.139	2.785	0.066001899
33	a3	Munday et al	2010	2010	200910	Yes	9.771	9.504	J	18	C	20	Amphiprion percula	Trop	Yes	Predator	Larvae	20	11.899	3.038	20	30.633	28.101	0.945623496
34	a3	Munday et al	2010	2010	200910	Yes	9.771	9.504	J	18	C	20	Amphiprion percula	Trop	Yes	Predator	Larvae	20	11.899	3.038	20	87.595	3.038	1.996269556
35	a3	Munday et al	2010	2010	200910	Yes	9.771	9.504	J	18	C	22	Amphiprion percula	Trop	Yes	Predator	Larvae	22	9.62	2.278	22	8.861	3.797	0.08218464
36	a3	Munday et al	2010	2010	200910	Yes	9.771	9.504	J	18	C	22	Amphiprion percula	Trop	Yes	Predator	Larvae	22	9.62	2.278	22	41.519	35.949	1.462306889
37	a3	Munday et al	2010	2010	200910	Yes	9.771	9.504	J	18	C	22	Amphiprion percula	Trop	Yes	Predator	Larvae	22	9.62	2.278	22	87.089	4.051	2.20308632
38	a3	Munday et al	2010	2010	200910	Yes	9.771	9.504	J	18	B	18	Amphiprion percula	Trop	Yes	Predator	Larvae	18	0.0001	0.0001	22	0.0001	0.0001	0
39	a3	Munday et al	2010	2010	200910	Yes	9.771	9.504	J	18	B	18	Amphiprion percula	Trop	Yes	Predator	Larvae	18	0.0001	0.0001	22	43.544	42.532	12.98411229
40	a3	Munday et al	2010	2010	200910	Yes	9.771	9.504	J	18	B	18	Amphiprion percula	Trop	Yes	Predator	Larvae	18	0.0001	0.0001	22	98.481	2.532	13.80020401
41	a3	Munday et al	2010	2010	200910	Yes	9.771	9.504	J	18	C	25	Amphiprion percula	Trop	Yes	Predator	Larvae	25	0.0001	0.0001	25	0.0001	0.0001	0
42	a3	Munday et al	2010	2010	200910	Yes	9.771	9.504	J	18	C	25	Amphiprion percula	Trop	Yes	Predator	Larvae	25	0.0001	0.0001	25	44.337	42.892	13.00215991
43	a3	Munday et al	2010	2010	200910	Yes	9.771	9.504	J	18	C	25	Amphiprion percula	Trop	Yes	Predator	Larvae	25	0.0001	0.0001	25	93.735	4.337	13.75081202
44	a3	Munday et al	2010	2010	200910	Yes	9.771	9.504	J	18	B	10	Amphiprion percula	Trop	Yes	Predator	Larvae	10	0.0001	0.0001	10	0.0001	0.0001	0
45	a3	Munday et al	2010	2010	200910	Yes	9.771	9.504	J	18	B	10	Amphiprion percula	Trop	Yes	Predator	Larvae	10	0.0001	0.0001	10	0.0001	0.0001	0
46	a3	Munday et al	2010	2010	200910	Yes	9.771	9.504	J	18	B	10	Amphiprion percula	Trop	Yes	Predator	Larvae	10	0.0001	0.0001	10	0.563	0.563	8.635864721
47	a3	Munday et al	2010	2010	200910	Yes	9.771	9.504	J	18	B	10	Amphiprion percula	Trop	Yes	Predator	Larvae	10	0.0001	0.0001	10	0.0001	0.0001	0
48	a3	Munday et al	2010	2010	200910	Yes	9.771	9.504	J	18	B	10	Amphiprion percula	Trop	Yes	Predator	Larvae	10	0.0001	0.0001	10	7.324	20.563	11.201497
49	a3	Munday et al	2010	2010	200910	Yes	9.771	9.504	J	18	B	10	Amphiprion percula	Trop	Yes	Predator	Larvae	10	0.0001	0.0001	10	79.437	7.042	13.58530463
50	a3	Munday et al	2010	2010	200910	Yes	9.771	9.504	J	18	B	10	Amphiprion percula	Trop	Yes	Predator	Larvae	10	0.0001	0.0001	10	0.0001	0.0001	0
51	a3	Munday et al	2010	2010	200910	Yes	9.771	9.504	J	18	B	10	Amphiprion percula	Trop	Yes	Predator	Larvae	10	0.0001	0.0001	10	12.394	16.338	11.72755286
52	a3	Munday et al	2010	2010	200910	Yes	9.771	9.504	J	18	B	10	Amphiprion percula	Trop	Yes	Predator	Larvae	10	0.0001	0.0001	10	86.479	5.07	13.67024198
53	a3	Munday et al	2010	2010	200910	Yes	9.771	9.504	J	18	B	10	Amphiprion percula	Trop	Yes	Predator	Larvae	10	0.0001	0.0001	10	0.0001	0.0001	0
54	a3	Munday et al	2010	2010	200910	Yes	9.771	9.504	J	18	B	10	Amphiprion percula	Trop	Yes	Predator	Larvae	10	0.0001	0.0001	10	48.187	40.933	13.08542965
55	a3	Munday et al	2010	2010	200910	Yes	9.771	9.504	J	18	B	10	Amphiprion percula	Trop	Yes	Predator	Larvae	10	0.0001	0.0001	10	89.119	2.073	13.70031293
56	a3	Munday et al	2010	2010	200910	Yes	9.771	9.504	J	18	B	10	Pomacentrus wardi	Trop	Yes	Predator	Larvae	10	1.972	3.662	10	3.944	3.169	0.693147181
57	a3	Munday et al	2010	2010	200910	Yes	9.771	9.504	J	18	B	10	Pomacentrus wardi	Trop	Yes	Predator	Larvae	10	1.972	3.662	10	2.817	2.254	0.356624233
58	a3	Munday et al	2010	2010	200910	Yes	9.771	9.504	J	18	B	10	Pomacentrus wardi	Trop	Yes	Predator	Larvae	10	1.972	3.662	10	1.69	8.451	0.154319727
59	a3	Munday et al	2010	2010	200910	Yes	9.771	9.504	J	18	B	10	Pomacentrus wardi	Trop	Yes	Predator	Larvae	10	3.099	3.944	10	5.07	5.07	0.492261339
60	a3	Munday et al	2010	2010	200910	Yes	9.771	9.504	J	18	B	10	Pomacentrus wardi	Trop	Yes	Predator	Larvae	10	3.099	3.944	10	5.07	39.437	0.492261339
61	a3	Munday et al	2010	2010	200910	Yes	9.771	9.504	J	18	B	10	Pomacentrus wardi	Trop	Yes	Predator	Larvae	10	3.099	3.944	10	85.634	16.056	3.319002922
62	a3	Munday et al	2010	2010	200910	Yes	9.771	9.504	J	18	B	17	Pomacentrus wardi	Trop	Yes	Predator	Larvae	17	1.972	1.69	10	6.479	3.944	1.189517921
63	a3	Munday et al	2010	2010	200910	Yes	9.771	9.504	J	18	B	17	Pomacentrus wardi	Trop	Yes	Predator	Larvae	17	1.972	1.69	10	63.099	42.254	3.465656665
64	a3	Munday et al	2010	2010	200910	Yes	9.771	9.504	J	18	B	17	Pomacentrus wardi	Trop	Yes	Predator	Larvae	17	1.972	1.69	17	91.831	14.085	3.840901675
65	a3	Munday et al	2010	2010	200910	Yes	9.771	9.504	J	18	C	20	Pomacentrus wardi	Trop	Yes	Predator	Larvae	20	1.69	1.127	10	4.167	2.604	0.902467824
66	a3	Munday et al	2010	2010	200910	Yes	9.771	9.504	J	18	C	20	Pomacentrus wardi	Trop	Yes	Predator	Larvae	20	1.69	1.127	109	48.438	45.312	3.355556101
67	a3	Munday et al	2010	2010	200910	Yes	9.771	9.504	J	18	C	20	Pomacentrus wardi	Trop	Yes	Predator	Larvae	20	1.69	1.127	20	93.229	5.208	4.010330303
68	a9	Devine et al	2012	2011	2011	Yes	3.878	3.095	D	15	B	15	Pomacentrus moluccensis	Trop	Yes	Habitat	Larvae	15	74.39	0.0237	15	62.195	14.3011	0.179046914
69	a9	Devine et al	2012	2011	2011	Yes	3.878	3.095	D	15	B	15	Pomacentrus moluccensis	Trop	Yes	Habitat	Larvae	15	74.39	12.6734	15	61.943	8.5788	0.183106917
70	a9	Devine et al	2012	2011	2011	Yes	3.878	3.095	D	15	B	15	Pomacentrus moluccensis	Trop	Yes	Habitat	Larvae	15	65.854	49.6341	15	58.537	49.6341	0.117781138
71	a9	Devine et al	2012	2011	2011	Yes	3.878	3.095	D	15	B	15	Pomacentrus moluccensis	Trop	Yes	Habitat	Larvae	15	65.854	49.6341	15	62.805	39.704	0.047405482
72	a9	Devine et al	2012	2011	2011	Yes	3.878	3.095	D	15	B	15	Pomacentrus moluccensis	Trop	Yes	Habitat	Larvae	15	48.171	39.704	15	59.146	29.774	0.205251783
73	a9	Devine et al	2012	2011	2011	Yes	3.878	3.095	D	15	B	15	Pomacentrus moluccensis	Trop	Yes	Habitat	Larvae	15	48.171	39.704	15	73.78	29.774	0.426330512
74	a9	Devine et al	2012	2011	2011	Yes	3.878	3.095	D	15	B	15	Pomacentrus amboinensis	Trop	Yes	Habitat	Larvae	15	64.375	50.8713	15	61.25	40.6971	0.04976151
75	a9	Devine et al	2012	2011	2011	Yes	3.878	3.095	D	15	B	15	Pomacentrus amboinensis	Trop	Yes	Habitat	Larvae	15	64.375	50.8713	15	56.25	30.5228	0.134919318
76	a9	Devine et al	2012	2011	2011	Yes	3.878	3.095	D	15	B	15	Pomacentrus amboinensis	Trop	Yes	Habitat	Larvae	15	62.5	50.8713	15	58.125	40.6971	0.072570693
77	a9	Devine et al	2012	2011	2011	Yes	3.878	3.095	D	15	B	15	Pomacentrus amboinensis	Trop	Yes	Habitat	Larvae	15	62.5	50.8713	15	49.375	61.0456	0.235722334
78	a9	Devine et al	2012	2011	2011	Yes	3.878	3.095	D	15	B	15	Pomacentrus amboinensis	Trop	Yes	Habitat	Larvae	15	61.25	50.8713	15	46.875	40.6971	0.267479365
79	a9	Devine et al	2012	2011	2011	Yes	3.878	3.095	D	15	B	15	Pomacentrus amboinensis	Trop	Yes	Habitat	Larvae	15	61.25	50.8713	15	56.875	40.6971	0.074107972
80	a9	Devine et al	2012	2011	2011	Yes	3.878	3.095	D	15	B	15	Pomacentrus chrysurus	Trop	Yes	Habitat	Larvae	15	43.114	58.4898	15	39.521	48.7388	0.087015594
81	a9	Devine et al	2012	2011	2011	Yes	3.878	3.095	D	15	B	15	Pomacentrus chrysurus	Trop	Yes	Habitat	Larvae	15	43.114	58.4898	15	36.527	38.9878	0.165796057
82	a9	Devine et al	2012	2011	2011	Yes	3.878	3.095	D	15	B	15	Pomacentrus chrysurus	Trop	Yes	Habitat	Larvae	15	37.126	48.7388	15	41.317	48.7388	0.106956505
83	a9	Devine et al	2012	2011	2011	Yes	3.878	3.095	D	15	B	15	Pomacentrus chrysurus	Trop	Yes	Habitat	Larvae	15	37.126	48.7388	15	67.066	29.2368	0.591359676
84	a9	Devine et al	2012	2011	2011	Yes	3.878	3.095	D	15	B	15	Pomacentrus chrysurus	Trop	Yes	Habitat	Larvae	15	44.311	38.9878	15	46.707	48.7388	0.052661093
85	a9	Devine et al	2012	2011	2011	Yes	3.878	3.095	D	15	B	15	Pomacentrus chrysurus	Trop	Yes	Habitat	Larvae	15	44.311	38.9878	15	58.683	48.7388	0.280917123
86	a10	Domenici et al	2012	2011	2011	Yes	3.762	3.345	D	69	H	70	Neopomacentrus azysron	Trop	No	-	Larvae	70	46.829	30.6134	68	29.122	24.1367	0.475008767
87	a14	Nilsson et al	2012	2012	2012	Yes	14.472	19.181	K	14	A	9	Amphiprion percula	Trop	Yes	Predator	Larvae	9	1.053	1.578	14	91.538	3.8389	4.465110953
88	a14	Nilsson et al	2012	2012	2012	Yes	14.472	19.181	K	14	B	14	Amphiprion percula	Trop	Yes	Predator	Larvae	14	7.348	4.7818	16	53.994	5.112	1.994444762
89	a14	Nilsson et al	2012	2012	2012	Yes	14.472	19.181	K	14	B	15	Neopomacentrus azysron	Trop	No	-	Larvae	15	38.607	30.2054	15	29.053	24.1674	0.284311859
90	a17	Allan et al	2013	2013	2013	Yes	3.534	2.766	D	18	B	19	Pomacentrus amboinensis	Trop	Yes	Predator	Larvae	19	0.06	0.033	19	0.043	0.028	0.333144447
91	a17	Allan et al	2013	2013	2013	Yes	3.534	2.766	D	18	B	17	Pomacentrus amboinensis	Trop	Yes	Predator	Larvae	17	5.49	2.7295	16	6	3.2753	0.088831214
92	a17	Allan et al	2013	2013	2013	Yes	3.534	2.766	D	18	B	17	Pomacentrus amboinensis	Trop	Yes	Predator	Larvae	17	0.091	0.3923	18	0.051	0.0349	0.579033874
93	a17	Allan et al	2013	2013	2013	Yes	3.534	2.766	D	18	C	21	Pseudochromis fuscus	Trop	Yes	Prey	Larvae	21	0.142	0.2383	21	0.216	0.3116	0.41945135
94	a17	Allan et al	2013	2013	2013	Yes	3.534	2.766	D	18	B	17	Pseudochromis fuscus	Trop	Yes	Prey	Larvae	17	0.07	0.0289	16	0.079	0.032	0.12095261
95	a18	Bignami et al	2013	2012	2012	No	6.91	8.997	G	60	G	60	Rachycentron canadum	Subtrop	No	-	Larvae	60	42.27	34.2372	60	39.27	16.8862	0.073616746
96	a18	Bignami et al	2013	2012	2012	No	6.91	8.997	G	60	G	60	Rachycentron canadum	Subtrop	No	-	Larvae	60	42.27	34.2372	60	40.15	24.3998	0.051455174
97	a18	Bignami et al	2013	2012	2012	No	6.91	8.997	G	60	G	60	Rachycentron canadum	Subtrop	No	-	Larvae	60	0.35	0.3098	60	0.327	0.1549	0.067972984
98	a18	Bignami et al	2013	2012	2012	No	6.91	8.997	G	60	G	60	Rachycentron canadum	Subtrop	No	-	Larvae	60	0.35	0.3098	60	0.34	0.2324	0.028987537
99	a18	Bignami et al	2013	2012	2012	No	6.91	8.997	G	60	G	60	Rachycentron canadum	Subtrop	No	-	Larvae	60	3.79	3.4082	60	3.39	1.3943	0.111536098
100	a18	Bignami et al	2013	2012	2012	No	6.91	8.997	G	60	G	60	Rachycentron canadum	Subtrop	No	-	Larvae	60	3.79	3.4082	60	3.7	1.2394	0.024033199
101	a18	Bignami et al	2013	2012	2012	No	6.91	8.997	G	60	G	60	Rachycentron canadum	Subtrop	Yes	Food	Larvae	60	41.35	7.9009	60	39.31	16.0342	0.050593482
102	a18	Bignami et al	2013	2012	2012	No	6.91	8.997	G	60	G	60	Rachycentron canadum	Subtrop	Yes	Food	Larvae	60	41.35	7.9009	60	34.94	27.1109	0.168440117
103	a18	Bignami et al	2013	2012	2012	No	6.91	8.997	G	60	G	60	Rachycentron canadum	Subtrop	Yes	Food	Larvae	60	0.35	0.0775	60	0.328	0.1549	0.064919546
104	a18	Bignami et al	2013	2012	2012	No	6.91	8.997	G	60	G	60	Rachycentron canadum	Subtrop	Yes	Food	Larvae	60	0.35	0.0775	60	0.29	0.2324	0.188052232
105	a18	Bignami et al	2013	2012	2012	No	6.91	8.997	G	60	G	60	Rachycentron canadum	Subtrop	Yes	Food	Larvae	60	4	1.859	60	3.47	2.6336	0.142139767
106	a18	Bignami et al	2013	2012	2012	No	6.91	8.997	G	60	G	60	Rachycentron canadum	Subtrop	Yes	Food	Larvae	60	4	1.859	60	3.43	4.4927	0.1537341
107	a19	Forsgen et al	2013	2013	2013	Yes	1.658	2.34	B	10	B	14	Gobiusculus flavescens	Temp	Yes	Light	Larvae	14	35.665	22.9064	11	62.281	22.951	0.557486588
108	a19	Forsgen et al	2013	2013	2013	Yes	1.658	2.34	B	10	A	7	Gobiusculus flavescens	Temp	Yes	Light	Larvae	7	64.115	22.6	7	39.479	13.2288	0.484909461
109	a22	Lönnstedt et al	2013	2013	2013	Yes	1.658	2.34	B	28	C	29	Pomacentrus amboinensis	Trop	Yes	Predator	Larvae	29	18.121	16.9417	29	2.181	8.8101	2.117288
110	a22	Lönnstedt et al	2013	2013	2013	Yes	1.658	2.34	B	28	C	29	Pomacentrus amboinensis	Trop	Yes	Predator	Larvae	29	2.181	9.0363	29	0.671	7.2269	1.178769629
111	a22	Lönnstedt et al	2013	2013	2013	Yes	1.658	2.34	B	28	C	29	Pomacentrus amboinensis	Trop	No	-	Larvae	29	1.846	8.1316	29	1.342	9.0363	0.318860098
112	a22	Lönnstedt et al	2013	2013	2013	Yes	1.658	2.34	B	28	C	29	Pomacentrus amboinensis	Trop	Yes	Predator	Larvae	29	13.652	17.5233	29	0.957	13.3983	2.657837919
113	a22	Lönnstedt et al	2013	2013	2013	Yes	1.658	2.34	B	28	C	29	Pomacentrus amboinensis	Trop	Yes	Predator	Larvae	29	2.552	13.7429	29	0.893	10.9911	1.050046064
114	a22	Lönnstedt et al	2013	2013	2013	Yes	1.658	2.34	B	28	C	29	Pomacentrus amboinensis	Trop	No	-	Larvae	29	1.148	8.2447	29	1.021	10.9911	0.117238759
115	a22	Lönnstedt et al	2013	2013	2013	Yes	1.658	2.34	B	28	C	29	Pomacentrus amboinensis	Trop	Yes	Predator	Larvae	29	11.211	43.4691	29	0.897	9.661	2.525594856
116	a22	Lönnstedt et al	2013	2013	2013	Yes	1.658	2.34	B	28	C	29	Pomacentrus amboinensis	Trop	Yes	Predator	Larvae	29	0.747	4.0227	29	1.644	8.8532	0.78882239
117	a22	Lönnstedt et al	2013	2013	2013	Yes	1.658	2.34	B	28	C	29	Pomacentrus amboinensis	Trop	No	-	Larvae	29	1.644	8.8532	29	0.0001	6.4407	9.707472669
118	a22	Lönnstedt et al	2013	2013	2013	Yes	1.658	2.34	B	28	C	29	Pomacentrus amboinensis	Trop	Yes	Predator	Larvae	29	38.071	17.4264	29	32.487	13.6675	0.158612828
119	a22	Lönnstedt et al	2013	2013	2013	Yes	1.658	2.34	B	28	C	29	Pomacentrus amboinensis	Trop	Yes	Kin	Larvae	29	5.584	12.2997	29	0.508	10.9319	2.397179197
120	a22	Lönnstedt et al	2013	2013	2013	Yes	1.658	2.34	B	28	C	29	Pomacentrus amboinensis	Trop	No	-	Larvae	29	1.005	8.1208	29	-0.503	5.4121	#NUM!
121	a22	Lönnstedt et al	2013	2013	2013	Yes	1.658	2.34	B	28	C	29	Pomacentrus amboinensis	Trop	Yes	Predator	Larvae	29	41.371	30.0708	29	35.279	27.3351	0.159292266
122	a22	Lönnstedt et al	2013	2013	2013	Yes	1.658	2.34	B	28	C	29	Pomacentrus amboinensis	Trop	Yes	Kin	Larvae	29	4.315	16.4032	29	1.523	12.2997	1.041415251
123	a22	Lönnstedt et al	2013	2013	2013	Yes	1.658	2.34	B	28	C	29	Pomacentrus amboinensis	Trop	No	-	Larvae	29	4.315	9.5694	29	5.838	5.4659	0.302290948
124	a22	Lönnstedt et al	2013	2013	2013	Yes	1.658	2.34	B	28	C	29	Pomacentrus amboinensis	Trop	Yes	Predator	Larvae	29	81.678	102.4312	29	31.888	54.2286	0.940554924
125	a22	Lönnstedt et al	2013	2013	2013	Yes	1.658	2.34	B	28	C	29	Pomacentrus amboinensis	Trop	Yes	Kin	Larvae	29	-2.797	18.078	29	5.594	21.0883	#NUM!
126	a22	Lönnstedt et al	2013	2013	2013	Yes	1.658	2.34	B	28	C	29	Pomacentrus amboinensis	Trop	No	-	Larvae	29	-1.119	6.026	29	1.678	12.052	#NUM!
127	a22	Lönnstedt et al	2013	2013	2013	Yes	1.658	2.34	B	28	C	29	Pomacentrus amboinensis	Trop	Yes	Predator	Larvae	29	18.27	16.4032	29	2.132	11.4812	2.148199864
128	a22	Lönnstedt et al	2013	2013	2013	Yes	1.658	2.34	B	28	C	29	Pomacentrus amboinensis	Trop	Yes	Predator	Larvae	29	37.766	19.6828	29	32.589	16.4032	0.147434419
129	a22	Lönnstedt et al	2013	2013	2013	Yes	1.658	2.34	B	28	C	29	Pomacentrus amboinensis	Trop	Yes	Predator	Larvae	29	48.774	20.846	29	34.839	10.4203	0.336459935
130	a22	Lönnstedt et al	2013	2013	2013	Yes	1.658	2.34	B	28	C	29	Pomacentrus amboinensis	Trop	Yes	Predator	Larvae	29	13.434	17.1356	29	1.061	13.3283	2.538576947
131	a22	Lönnstedt et al	2013	2013	2013	Yes	1.658	2.34	B	28	C	29	Pomacentrus amboinensis	Trop	Yes	Predator	Larvae	29	41.364	28.5575	29	35	24.7502	0.167062876
132	a22	Lönnstedt et al	2013	2013	2013	Yes	1.658	2.34	B	28	C	29	Pomacentrus amboinensis	Trop	Yes	Predator	Larvae	29	54.645	31.6163	29	35.667	34.0504	0.426631828
133	a22	Lönnstedt et al	2013	2013	2013	Yes	1.658	2.34	B	28	C	29	Pomacentrus amboinensis	Trop	Yes	Predator	Larvae	29	11.474	45.3162	29	0.765	8.2393	2.707963051
134	a22	Lönnstedt et al	2013	2013	2013	Yes	1.658	2.34	B	28	C	29	Pomacentrus amboinensis	Trop	Yes	Predator	Larvae	29	81.858	102.9967	29	31.366	49.4358	0.959261535
135	a22	Lönnstedt et al	2013	2013	2013	Yes	1.658	2.34	B	28	C	29	Pomacentrus amboinensis	Trop	Yes	Predator	Larvae	29	103.521	84.951	29	41.408	53.0923	0.916300392
136	a22	Lönnstedt et al	2013	2013	2013	Yes	1.658	2.34	B	28	B	15	Pomacentrus amboinensis	Trop	Yes	Predator	Larvae	15	0.459	0.488	15	0.0001	0.0004	8.431635303
137	a22	Lönnstedt et al	2013	2013	2013	Yes	1.658	2.34	B	28	B	15	Pomacentrus amboinensis	Trop	Yes	Predator	Larvae	15	0.963	0.1433	15	0.079	0.1433	2.500605559
138	a22	Lönnstedt et al	2013	2013	2013	Yes	1.658	2.34	B	28	B	15	Pomacentrus amboinensis	Trop	Yes	Predator	Larvae	15	1	0.0004	15	0.144	0.1782	1.937941979
139	a23	McCormick et al	2013	2013	2013	No	5.078	4.122	F	42	C	29	Pomacentrus moluccensis	Trop	Yes	Shelter	Larvae	29	4.366	4.222	29	3.801	4.6044	0.138583068
140	a23	McCormick et al	2013	2013	2013	No	5.078	4.122	F	42	C	29	Pomacentrus amboinensis	Trop	Yes	Shelter	Larvae	29	2.258	4.222	29	8.43	4.7982	1.317317306
141	a23	McCormick et al	2013	2013	2013	No	5.078	4.122	F	42	F	55	Pomacentrus moluccensis	Trop	Yes	Shelter	Larvae	55	0.747	0.2744	55	0.592	0.2596	0.23255855
142	a23	McCormick et al	2013	2013	2013	No	5.078	4.122	F	42	F	55	Pomacentrus amboinensis	Trop	Yes	Shelter	Larvae	55	0.164	0.267	55	0.267	0.267	0.487382231
143	a26	Bignami et al	2014	2014	2014	Yes	2.619	2.276	C	60	G	60	Coryphaena hippurus	Subtrop	No	-	Larvae	60	6.35	0.538	60	5.448	0.538	0.153206244
144	a26	Bignami et al	2014	2014	2014	Yes	2.619	2.276	C	60	G	60	Coryphaena hippurus	Subtrop	No	-	Larvae	60	6.35	0.538	60	4.911	0.288	0.256977226
145	a26	Bignami et al	2014	2014	2014	Yes	2.619	2.276	C	60	G	60	Coryphaena hippurus	Subtrop	No	-	Larvae	60	0.563	0.06	60	0.482	0.066	0.155335514
146	a26	Bignami et al	2014	2014	2014	Yes	2.619	2.276	C	60	G	60	Coryphaena hippurus	Subtrop	No	-	Larvae	60	0.563	0.06	60	0.445	0.072	0.235205346
147	a28	Domenici et al	2014	2014	2014	Yes	3.234	2.766	C	50	F	58	Pomacentrus wardi	Trop	No	-	Larvae	58	31.896	24.5304	42	28.104	24.912	0.126568695
148	a32	Pimentel et al	2014	2014	2014	Yes	2.391	2.215	C	10	B	10	Coryphaena hippurus	Subtrop	No	-	Larvae	10	1.094	0.248	10	0.553	0.135	0.682237981
149	a32	Pimentel et al	2014	2014	2014	Yes	2.391	2.215	C	10	B	10	Coryphaena hippurus	Subtrop	No	-	Larvae	10	1.809	0.408	10	0.922	0.23	0.673984262
150	a32	Pimentel et al	2014	2014	2014	Yes	2.391	2.215	C	10	B	10	Coryphaena hippurus	Subtrop	No	-	Larvae	10	0.8	0.633	10	0.299	0.49	0.984168154
151	a41	Maneja et al	2015	2015	2015	No	1.796	1.99	B	25	B	19	Clupea harengus	Temp	No	-	Larvae	19	0.247	0.239	19	0.247	0.2106	0
152	a41	Maneja et al	2015	2015	2015	No	1.796	1.99	B	25	B	19	Clupea harengus	Temp	No	-	Larvae	19	0.247	0.1509	19	0.247	0.239	0
153	a41	Maneja et al	2015	2015	2015	No	1.796	1.99	B	25	C	20	Clupea harengus	Temp	No	-	Larvae	20	4.6107	5.2086	20	3.8617	4.696	0.177272188
154	a41	Maneja et al	2015	2015	2015	No	1.796	1.99	B	25	C	20	Clupea harengus	Temp	No	-	Larvae	20	4.6107	5.2086	20	4.4383	5.5074	0.038108269
155	a41	Maneja et al	2015	2015	2015	No	1.796	1.99	B	25	E	43	Clupea harengus	Temp	No	-	Larvae	43	16.064	9.8402	43	14.7193	8.6738	0.087421186
156	a41	Maneja et al	2015	2015	2015	No	1.796	1.99	B	25	E	43	Clupea harengus	Temp	No	-	Larvae	43	16.064	9.8402	43	15.9657	8.5281	0.006138072
157	a41	Maneja et al	2015	2015	2015	No	1.796	1.99	B	25	B	19	Clupea harengus	Temp	No	-	Larvae	19	0.118	0.1185	19	0.158	0.1481	0.291910409
158	a41	Maneja et al	2015	2015	2015	No	1.796	1.99	B	25	B	19	Clupea harengus	Temp	No	-	Larvae	19	0.118	0.1185	19	0.118	0.0889	0
159	a41	Maneja et al	2015	2015	2015	No	1.796	1.99	B	25	C	25	Clupea harengus	Temp	No	-	Larvae	25	0.1457	0.1017	25	0.1277	0.1128	0.13186595
160	a41	Maneja et al	2015	2015	2015	No	1.796	1.99	B	25	C	25	Clupea harengus	Temp	No	-	Larvae	25	0.1457	0.1017	25	0.184	0.058	0.233386044
161	a44	Rossi et al	2015	2015	2015	Yes	4.823	4.847	E	35	D	36	Lates calcarifer	Trop	Yes	Auditory	Larvae	36	48.18	40.416	36	48.766	42.174	0.012089352
162	a44	Rossi et al	2015	2015	2015	Yes	4.823	4.847	E	35	D	36	Lates calcarifer	Trop	Yes	Auditory	Larvae	36	59.163	25.482	36	32.083	24.498	0.611970052
163	a44	Rossi et al	2015	2015	2015	Yes	4.823	4.847	E	35	D	36	Lates calcarifer	Trop	Yes	Auditory	Larvae	36	48.619	24.6	36	52.062	25.374	0.068420915
164	a44	Rossi et al	2015	2015	2015	Yes	4.823	4.847	E	35	D	36	Lates calcarifer	Trop	Yes	Auditory	Larvae	36	46.13	12.3	36	44.333	13.152	0.039734177
165	a44	Rossi et al	2015	2015	2015	Yes	4.823	4.847	E	35	D	36	Lates calcarifer	Trop	Yes	Auditory	Larvae	36	47.74	25.482	36	53.375	26.25	0.111572851
166	a44	Rossi et al	2015	2015	2015	Yes	4.823	4.847	E	35	D	36	Lates calcarifer	Trop	Yes	Auditory	Larvae	36	0.939	0.906	36	0.731	0.624	0.250402019
167	a44	Rossi et al	2015	2015	2015	Yes	4.823	4.847	E	35	D	36	Lates calcarifer	Trop	Yes	Auditory	Larvae	36	2.004	1.314	36	1.561	1.032	0.249818542
168	a44	Rossi et al	2015	2015	2015	Yes	4.823	4.847	E	35	D	36	Lates calcarifer	Trop	Yes	Auditory	Larvae	36	1.675	0.906	36	1.524	0.78	0.094474708
169	a44	Rossi et al	2015	2015	2015	Yes	4.823	4.847	E	35	D	36	Lates calcarifer	Trop	Yes	Auditory	Larvae	36	1.942	0.846	36	1.618	0.624	0.182527551
170	a44	Rossi et al	2015	2015	2015	Yes	4.823	4.847	E	35	D	36	Lates calcarifer	Trop	Yes	Auditory	Larvae	36	1.472	0.906	36	1.414	0.906	0.040199453
171	a44	Rossi et al	2015	2015	2015	Yes	4.823	4.847	E	35	C	28	Lates calcarifer	Trop	Yes	Shelter	Larvae	28	69.207	25.8119	28	89.634	14.5199	0.258632699
172	a44	Rossi et al	2015	2015	2015	Yes	4.823	4.847	E	35	C	28	Lates calcarifer	Trop	Yes	Shelter	Larvae	28	34.826	42.8135	28	122.145	130.8694	1.254844629
173	a47	Lopes et al	2016	2016	2016	Yes	2.136	2.215	C	15	B	12	Atherina presbyter	Subtrop	Yes	Kin	Larvae	12	2.766	0.7101	12	3.689	1.3475	0.287953185
174	a47	Lopes et al	2016	2016	2016	Yes	2.136	2.215	C	15	B	12	Atherina presbyter	Subtrop	Yes	Kin	Larvae	12	3.832	1.4896	12	3.934	1.6316	0.02626986
175	a47	Lopes et al	2016	2016	2016	Yes	2.136	2.215	C	15	B	12	Atherina presbyter	Subtrop	Yes	Kin	Larvae	12	1.469	0.1905	12	2.018	0.1905	0.317525025
176	a47	Lopes et al	2016	2016	2016	Yes	2.136	2.215	C	15	B	12	Atherina presbyter	Subtrop	Yes	Kin	Larvae	12	1.393	0.1524	12	1.283	0.1143	0.082258609
177	a47	Lopes et al	2016	2016	2016	Yes	2.136	2.215	C	15	B	12	Atherina presbyter	Subtrop	Yes	Kin	Larvae	12	0.768	0.1074	12	1.079	0.1074	0.340000232
178	a47	Lopes et al	2016	2016	2016	Yes	2.136	2.215	C	15	B	12	Atherina presbyter	Subtrop	Yes	Kin	Larvae	12	0.778	0.0727	12	0.82	0.0346	0.052577816
179	a47	Lopes et al	2016	2016	2016	Yes	2.136	2.215	C	15	D	31	Atherina presbyter	Subtrop	No	-	Larvae	31	45.63	22.4604	31	24.958	19.6486	0.603370983
180	a47	Lopes et al	2016	2016	2016	Yes	2.136	2.215	C	15	B	15	Atherina presbyter	Subtrop	No	-	Larvae	15	40.336	31.2434	29	27.731	25.7949	0.374693449
181	a47	Lopes et al	2016	2016	2016	Yes	2.136	2.215	C	15	B	15	Atherina presbyter	Subtrop	No	-	Larvae	15	40.755	16.8087	16	31.509	17.36	0.257305312
182	a47	Lopes et al	2016	2016	2016	Yes	2.136	2.215	C	15	A	7	Atherina presbyter	Subtrop	No	-	Larvae	7	40	11.98	14	24.34	14.121	0.496758367
183	a49	Munday et al	2016	2016	2016	Yes	2.177	2.118	C	24	B	16	Amphiprion percula	Trop	Yes	Predator	Larvae	16	8.969	8.968	16	80.269	23.32	2.191609307
184	a49	Munday et al	2016	2016	2016	Yes	2.177	2.118	C	24	C	26	Pomacentrus amboinensis	Trop	Yes	Predator	Larvae	26	0.016	0.0051	26	0.027	0.0357	0.523248144
185	a49	Munday et al	2016	2016	2016	Yes	2.177	2.118	C	24	C	26	Pomacentrus amboinensis	Trop	Yes	Predator	Larvae	26	0.65	0.0969	26	0.568	0.1734	0.134850944
186	a49	Munday et al	2016	2016	2016	Yes	2.177	2.118	C	24	C	26	Pomacentrus amboinensis	Trop	Yes	Predator	Larvae	26	0.02	0.0051	26	0.018	0.0051	0.105360516
187	a49	Munday et al	2016	2016	2016	Yes	2.177	2.118	C	24	C	26	Pomacentrus amboinensis	Trop	Yes	Predator	Larvae	26	1.189	0.2142	26	1.034	0.255	0.139677842
188	a50	Munday et al	2016	2015	2015	No	2.626	2.906	C	30	D	30	Seriola lalandi	Subtrop	No	-	Larvae	30	100	42.7224	30	80	53.6768	0.223143551
189	a50	Munday et al	2016	2015	2015	No	2.626	2.906	C	30	D	30	Seriola lalandi	Subtrop	No	-	Larvae	30	100	42.7224	30	116	70.1085	0.148420005
190	a54	Pimentel et al	2016	2016	2016	Yes	3.496	3.537	D	12	B	12	Sparus aurata	Subtrop	Yes	Food	Larvae	12	47.423	6.4294	12	32.474	6.0726	0.378667574
191	a54	Pimentel et al	2016	2016	2016	Yes	3.496	3.537	D	12	B	12	Argyrosomus regius	Subtrop	Yes	Food	Larvae	12	39.793	6.0864	12	30.207	6.4432	0.275617332
192	a54	Pimentel et al	2016	2016	2016	Yes	3.496	3.537	D	12	B	12	Sparus aurata	Subtrop	Yes	Food	Larvae	12	5.295	2.8475	12	1.557	1.015	1.224002086
193	a54	Pimentel et al	2016	2016	2016	Yes	3.496	3.537	D	12	B	12	Argyrosomus regius	Subtrop	Yes	Food	Larvae	12	4.208	0.0003	12	3.492	0.0003	0.186512837
194	a54	Pimentel et al	2016	2016	2016	Yes	3.496	3.537	D	12	B	12	Sparus aurata	Subtrop	Yes	Food	Larvae	12	4.364	1.8879	12	1.031	0.0003	1.442859863
195	a54	Pimentel et al	2016	2016	2016	Yes	3.496	3.537	D	12	B	12	Argyrosomus regius	Subtrop	Yes	Food	Larvae	12	4.697	2.7297	12	2.061	0.0003	0.823732705
196	a54	Pimentel et al	2016	2016	2016	Yes	3.496	3.537	D	12	B	12	Sparus aurata	Subtrop	Yes	Food	Larvae	12	0.0001	0.0003	12	0.0001	0.0003	0
197	a54	Pimentel et al	2016	2016	2016	Yes	3.496	3.537	D	12	B	12	Argyrosomus regius	Subtrop	Yes	Food	Larvae	12	0.0001	0.0003	12	0.0001	0.0003	0
198	a55	Rossi et al	2016	2016	2016	Yes	3.089	3.345	D	64	G	64	Argyrosomus japonicus	Trop	Yes	Auditory	Larvae	64	65.586	43.888	64	37.761	50	0.552085435
199	a55	Rossi et al	2016	2016	2016	Yes	3.089	3.345	D	64	G	64	Argyrosomus japonicus	Trop	Yes	Auditory	Larvae	64	50.781	47.92	64	44.389	51.872	0.134530578
200	a55	Rossi et al	2016	2016	2016	Yes	3.089	3.345	D	64	G	64	Argyrosomus japonicus	Trop	Yes	Auditory	Larvae	64	65.586	43.888	64	44.389	51.872	0.390370568
201	a57	Silva et al	2016	2016	2016	No	4.9	4.61	E	40	E	40	Atherina presbyter	Subtrop	No	-	Larvae	40	154936.875	25490.4463	40	145751.875	36812.374	0.061112086
202	a57	Silva et al	2016	2016	2016	No	4.9	4.61	E	40	E	40	Atherina presbyter	Subtrop	No	-	Larvae	40	154936.875	25490.4463	40	157061.25	25560.3603	0.013618081
203	a59	Allan et al	2017	2017	2017	Yes	4.847	4.847	E	18	B	17	Pomacentrus wardi	Trop	Yes	Predator	Larvae	17	1.277	0.8782	18	3.191	6.3173	0.91582077
204	a59	Allan et al	2017	2017	2017	Yes	4.847	4.847	E	18	B	17	Pomacentrus wardi	Trop	Yes	Predator	Larvae	17	0.299	0.1484	18	0.307	0.1527	0.026404174
205	a59	Allan et al	2017	2017	2017	Yes	4.847	4.847	E	18	B	17	Pomacentrus wardi	Trop	Yes	Predator	Larvae	17	0.416	0.1855	18	0.331	0.1909	0.228566885
206	a59	Allan et al	2017	2017	2017	Yes	4.847	4.847	E	18	B	17	Pomacentrus wardi	Trop	Yes	Predator	Larvae	17	0.082	0.0618	18	0.076	0.0679	0.075985907
207	a59	Allan et al	2017	2017	2017	Yes	4.847	4.847	E	18	B	17	Pseudochromis fuscus	Trop	Yes	Prey	Larvae	17	1.576	0.2226	18	2.12	2.5371	0.296526097
208	a59	Allan et al	2017	2017	2017	Yes	4.847	4.847	E	18	B	17	Pseudochromis fuscus	Trop	Yes	Prey	Larvae	17	0.007	0.033	18	0.106	0.2546	2.717528945
209	a60	Castro et al	2017	2017	2017	Yes	2.766	2.766	C	29	D	30	Pomatoschistus pictus	Temp	Yes	Auditory	Larvae	30	80.216	27.5833	28	28.058	26.648	1.0504492
210	a60	Castro et al	2017	2017	2017	Yes	2.766	2.766	C	29	D	30	Pomatoschistus pictus	Temp	Yes	Auditory	Larvae	30	66.346	26.3345	28	38.462	32.2253	0.545212732
211	a60	Castro et al	2017	2017	2017	Yes	2.766	2.766	C	29	C	29	Pomatoschistus pictus	Temp	Yes	Auditory	Larvae	29	58.213	31.0401	27	56.772	35.9366	0.025065451
212	a61	Cattano et al	2017	2017	2017	No	3.159	3.159	D	15	B	19	Symphodus ocellatus	Subtrop	Yes	Predator	Larvae	19	25.166	17.2089	15	32.009	17.7081	0.240523236
213	a61	Cattano et al	2017	2017	2017	No	3.159	3.159	D	15	B	17	Symphodus ocellatus	Subtrop	Yes	Predator	Larvae	17	0.2856	0.2389	10	0.2822	0.5787	0.011976191
214	a66	Pistevos et al	2017	2016	2016	Yes	3.13	3.127	D	20	B	11	Lates calcarifer	Trop	Yes	Physical Seawater	Larvae	11	51.163	1.4023	14	63.935	0.9322	0.222850328
215	a66	Pistevos et al	2017	2016	2016	Yes	3.13	3.127	D	20	B	10	Lates calcarifer	Trop	Yes	Physical Seawater	Larvae	10	34.078	1.59	12	57.542	1.6128	0.523863101
216	a66	Pistevos et al	2017	2016	2016	Yes	3.13	3.127	D	20	D	36	Lates calcarifer	Trop	Yes	Physical Seawater	Larvae	36	55	0.5208	37	72.5	0.411	0.276253377
217	a67	Pistevos et al	2017	2016	2016	Yes	4.03	3.709	E	17	C	20	Heterodontus portusjacksoni	Subtrop	Yes	Prey	Larvae	20	28.718	1.2041	20	41.641	1.4852	0.371561155
218	a67	Pistevos et al	2017	2016	2016	Yes	4.03	3.709	E	17	C	20	Heterodontus portusjacksoni	Subtrop	Yes	Prey	Larvae	20	1577.465	47.7658	20	1741.784	73.4857	0.099090747
219	a67	Pistevos et al	2017	2016	2016	Yes	4.03	3.709	E	17	B	14	Heterodontus portusjacksoni	Subtrop	Yes	Prey	Larvae	14	42.106	38.1799	6	17.651	22.1532	0.869397809
220	a71	Welch & Munday	2017	2017	2017	Yes	4.694	4.694	E	568	I	752	Acanthochromis polyacanthus	Trop	Yes	Predator	Larvae	752	21.4063	12.4527	755	43.8681	21.5517	0.717502133
221	a71	Welch & Munday	2017	2017	2017	Yes	4.694	4.694	E	568	I	752	Acanthochromis polyacanthus	Trop	Yes	Predator	Larvae	752	21.4063	12.4527	751	54.947	10.0686	0.942683813
222	a71	Welch & Munday	2017	2017	2017	Yes	4.694	4.694	E	568	I	200	Acanthochromis polyacanthus	Trop	Yes	Predator	Larvae	200	19.3229	4.5942	200	43.2917	11.6073	0.80667001
223	a75	Laubenstein et al	2018	2018	2018	No	-	-	-	34	C	29	Seriola lalandi	Subtrop	No	-	Larvae	29	1395.2334	904.1051	38	1542.2421	1075.0644	0.100175554
224	a75	Laubenstein et al	2018	2018	2018	No	-	-	-	34	C	29	Seriola lalandi	Subtrop	No	-	Larvae	29	2.6755	0.9309	38	2.6514	0.9966	0.009048476
225	a75	Laubenstein et al	2018	2018	2018	No	-	-	-	34	C	29	Seriola lalandi	Subtrop	No	-	Larvae	29	132.4138	108.8234	38	102.6807	84.2935	0.254307694
226	a75	Laubenstein et al	2018	2018	2018	No	-	-	-	34	C	29	Seriola lalandi	Subtrop	No	-	Larvae	29	466.2759	176.7407	38	498.2247	184.3398	0.066273661
227	a82	Rossi et al	2018	2018	2018	Yes	4.122	4.122	E	12	B	10	Lates calcarifer	Trop	Yes	Auditory	Larvae	10	63.922	19.8433	10	27.059	17.3609	0.859643923
228	a82	Rossi et al	2018	2018	2018	Yes	4.122	4.122	E	12	B	10	Lates calcarifer	Trop	Yes	Auditory	Larvae	10	54.51	17.3609	10	37.255	16.1213	0.380598007
229	a82	Rossi et al	2018	2018	2018	Yes	4.122	4.122	E	12	B	10	Lates calcarifer	Trop	Yes	Auditory	Larvae	10	44.706	33.4822	10	53.333	33.4822	0.176447556
230	a82	Rossi et al	2018	2018	2018	Yes	4.122	4.122	E	12	B	10	Lates calcarifer	Trop	Yes	Auditory	Larvae	10	46.667	22.3225	10	49.084	21.0829	0.050495839
231	a82	Rossi et al	2018	2018	2018	Yes	4.122	4.122	E	12	B	10	Lates calcarifer	Trop	Yes	Auditory	Larvae	10	52.647	17.6708	10	54.706	18.6005	0.038364136
232	a82	Rossi et al	2018	2018	2018	Yes	4.122	4.122	E	12	B	16	Lates calcarifer	Trop	Yes	Auditory	Larvae	16	52.35	15.1568	16	59.724	17.4874	0.131782012
233	a82	Rossi et al	2018	2018	2018	Yes	4.122	4.122	E	12	B	16	Lates calcarifer	Trop	Yes	Auditory	Larvae	16	47.558	10.4924	16	47.558	11.6593	0
234	a82	Rossi et al	2018	2018	2018	Yes	4.122	4.122	E	12	B	16	Lates calcarifer	Trop	Yes	Auditory	Larvae	16	53.825	8.1618	16	50.876	9.3256	0.056346744
235	a82	Rossi et al	2018	2018	2018	Yes	4.122	4.122	E	12	B	16	Lates calcarifer	Trop	Yes	Auditory	Larvae	16	49.032	13.9899	16	51.613	9.3256	0.051300433
236	a82	Rossi et al	2018	2018	2018	Yes	4.122	4.122	E	12	B	16	Lates calcarifer	Trop	Yes	Auditory	Larvae	16	45.714	10.4924	16	49.401	6.995	0.07756607
237	a82	Rossi et al	2018	2018	2018	Yes	4.122	4.122	E	12	B	16	Lates calcarifer	Trop	Yes	Auditory	Larvae	16	52.042	7.8772	16	49.828	7.8772	0.04347401
238	a82	Rossi et al	2018	2018	2018	Yes	4.122	4.122	E	12	B	10	Lates calcarifer	Trop	Yes	Auditory	Larvae	10	33.032	41.6282	10	70.194	28.5617	0.753786049
239	a82	Rossi et al	2018	2018	2018	Yes	4.122	4.122	E	12	B	10	Lates calcarifer	Trop	Yes	Auditory	Larvae	10	55.484	31.8283	10	41.032	33.4601	0.301742441
240	a82	Rossi et al	2018	2018	2018	Yes	4.122	4.122	E	12	B	10	Lates calcarifer	Trop	Yes	Auditory	Larvae	10	49.549	39.987	10	43.097	28.5617	0.13950869
241	a82	Rossi et al	2018	2018	2018	Yes	4.122	4.122	E	12	B	10	Lates calcarifer	Trop	Yes	Auditory	Larvae	10	49.032	21.2189	10	41.548	24.4824	0.165623761
242	a82	Rossi et al	2018	2018	2018	Yes	4.122	4.122	E	12	B	10	Lates calcarifer	Trop	Yes	Auditory	Larvae	10	55.484	19.5871	10	48	13.057	0.14489368
243	a82	Rossi et al	2018	2018	2018	Yes	4.122	4.122	E	12	B	10	Lates calcarifer	Trop	Yes	Auditory	Larvae	10	55.226	26.9426	10	64	17.1364	0.147449226
244	a82	Rossi et al	2018	2018	2018	Yes	4.122	4.122	E	12	B	10	Lates calcarifer	Trop	Yes	Auditory	Larvae	10	50.065	25.2982	10	42.323	14.6888	0.167991488
245	a82	Rossi et al	2018	2018	2018	Yes	4.122	4.122	E	12	B	10	Lates calcarifer	Trop	Yes	Auditory	Larvae	10	48.258	21.2189	10	66.839	17.1364	0.325725125
246	a83	Sswat et al	2018	2018	2018	No	2.766	2.766	C	9	A	6	Clupea harengus	Temp	No	-	Larvae	6	7288.3971	8116.3356	6	7667.7496	4864.1553	0.050739524
247	a83	Sswat et al	2018	2018	2018	No	2.766	2.766	C	9	B	12	Clupea harengus	Temp	No	-	Larvae	12	10164.3102	9856.4	12	13197.1275	8667.4157	0.261116608
248	a88	Jiahuan et al	2018	2018	2018	Yes	-	-	-	15	B	15	Acanthopagrus schlegelii	Subtrop	Yes	Food	Larvae	15	0.247	0.0116	15	0.195	0.0465	0.236388778
249	a88	Jiahuan et al	2018	2018	2018	Yes	-	-	-	15	B	15	Acanthopagrus schlegelii	Subtrop	Yes	Food	Larvae	15	0.247	0.0116	15	0.16	0.0155	0.434214521
250	a88	Jiahuan et al	2018	2018	2018	Yes	-	-	-	15	B	15	Acanthopagrus schlegelii	Subtrop	Yes	Food	Larvae	15	6.029	2.5252	15	12.043	3.0868	0.691902419
251	a88	Jiahuan et al	2018	2018	2018	Yes	-	-	-	15	B	15	Acanthopagrus schlegelii	Subtrop	Yes	Food	Larvae	15	6.029	2.5252	15	14	9.8219	0.84247617
252	a88	Jiahuan et al	2018	2018	2018	Yes	-	-	-	15	B	15	Acanthopagrus schlegelii	Subtrop	Yes	Food	Larvae	15	0.854	0.1433	15	0.726	0.1898	0.162381179
253	a88	Jiahuan et al	2018	2018	2018	Yes	-	-	-	15	B	15	Acanthopagrus schlegelii	Subtrop	Yes	Food	Larvae	15	0.854	0.1433	15	0.52	0.1317	0.496102382
254	a88	Jiahuan et al	2018	2018	2018	Yes	-	-	-	15	B	15	Acanthopagrus schlegelii	Subtrop	Yes	Food	Larvae	15	1.144	0.2556	15	1.377	0.3021	0.185376327
255	a88	Jiahuan et al	2018	2018	2018	Yes	-	-	-	15	B	15	Acanthopagrus schlegelii	Subtrop	Yes	Food	Larvae	15	1.144	0.2556	15	1.946	0.6739	0.531245091
256	a88	Jiahuan et al	2018	2018	2018	Yes	-	-	-	15	B	15	Acanthopagrus schlegelii	Subtrop	Yes	Food	Larvae	15	0.471	0.4996	15	0.657	0.3331	0.332825924
257	a88	Jiahuan et al	2018	2018	2018	Yes	-	-	-	15	B	15	Acanthopagrus schlegelii	Subtrop	Yes	Food	Larvae	15	0.471	0.4996	15	2.171	1.6034	1.528085076
258	a89	Borges et al.	2019	2019	2019	Yes	3.345	3.345	D	8	A	8	Anguilla anguilla	Temp	Yes	Habitat	Larvae	8	0.2059	0.0882	8	0.228	0.1596	0.101955015
259	a89	Borges et al.	2019	2019	2019	Yes	3.345	3.345	D	8	A	8	Anguilla anguilla	Temp	Yes	Habitat	Larvae	8	1.625	0.9169	8	1.125	1.3562	0.36772478
260	a89	Borges et al.	2019	2019	2019	Yes	3.345	3.345	D	8	A	8	Anguilla anguilla	Temp	Yes	Habitat	Larvae	8	0.3514	0.125	8	0.3742	0.1495	0.062865238
261	a89	Borges et al.	2019	2019	2019	Yes	3.345	3.345	D	8	A	8	Anguilla anguilla	Temp	Yes	Habitat	Larvae	8	3.75	2.121	8	3.125	2.1671	0.182321557
262	a90	Hurst et al	2019	2019	2019	Yes	3.159	3.159	D	66	G	66	Gadus macrocephalus	Boreal	Yes	Light	Larvae	66	4.038	1.4786	66	3.646	1.3648	0.102118844
263	a90	Hurst et al	2019	2019	2019	Yes	3.159	3.159	D	66	G	66	Gadus macrocephalus	Boreal	Yes	Light	Larvae	66	5.83	2.6159	66	6.544	1.706	0.115531599
264	a90	Hurst et al	2019	2019	2019	Yes	3.159	3.159	D	66	G	66	Gadus macrocephalus	Boreal	Yes	Light	Larvae	66	6.047	2.7297	66	7.188	1.3648	0.172850688
265	a90	Hurst et al	2019	2019	2019	Yes	3.159	3.159	D	66	G	66	Gadus macrocephalus	Boreal	Yes	Light	Larvae	66	6.254	3.2984	66	7.216	1.3648	0.143079524
266	a90	Hurst et al	2019	2019	2019	Yes	3.159	3.159	D	66	G	66	Gadus macrocephalus	Boreal	Yes	Light	Larvae	66	6.609	3.7533	66	7.16	1.3648	0.080077624
267	a90	Hurst et al	2019	2019	2019	Yes	3.159	3.159	D	66	G	66	Gadus macrocephalus	Boreal	Yes	Light	Larvae	66	4.686	2.161	66	3.492	1.4786	0.294104702
268	a90	Hurst et al	2019	2019	2019	Yes	3.159	3.159	D	66	G	66	Gadus macrocephalus	Boreal	Yes	Light	Larvae	66	3.646	2.6159	66	2.498	1.5923	0.378140265
269	a90	Hurst et al	2019	2019	2019	Yes	3.159	3.159	D	66	G	66	Gadus macrocephalus	Boreal	Yes	Light	Larvae	66	3.114	2.9571	66	2.232	1.5923	0.333010029
270	a90	Hurst et al	2019	2019	2019	Yes	3.159	3.159	D	66	G	66	Gadus macrocephalus	Boreal	Yes	Light	Larvae	66	2.75	3.1846	66	2.078	1.706	0.280195019
271	a90	Hurst et al	2019	2019	2019	Yes	3.159	3.159	D	66	G	66	Gadus macrocephalus	Boreal	Yes	Light	Larvae	66	4.038	1.4786	66	3.646	1.3648	0.102118844
272	a90	Hurst et al	2019	2019	2019	Yes	3.159	3.159	D	66	G	66	Gadus macrocephalus	Boreal	Yes	Light	Larvae	66	5.83	2.6159	66	6.334	1.3648	0.082914948
273	a90	Hurst et al	2019	2019	2019	Yes	3.159	3.159	D	66	G	66	Gadus macrocephalus	Boreal	Yes	Light	Larvae	66	6.047	2.7297	66	6.747	1.706	0.10953568
274	a90	Hurst et al	2019	2019	2019	Yes	3.159	3.159	D	66	G	66	Gadus macrocephalus	Boreal	Yes	Light	Larvae	66	6.254	3.2984	66	6.999	1.5923	0.112546023
275	a90	Hurst et al	2019	2019	2019	Yes	3.159	3.159	D	66	G	66	Gadus macrocephalus	Boreal	Yes	Light	Larvae	66	6.609	3.7533	66	7.055	1.3648	0.065304229
276	a90	Hurst et al	2019	2019	2019	Yes	3.159	3.159	D	66	G	66	Gadus macrocephalus	Boreal	Yes	Light	Larvae	66	4.686	2.161	66	4.112	1.4786	0.130669812
277	a90	Hurst et al	2019	2019	2019	Yes	3.159	3.159	D	66	G	66	Gadus macrocephalus	Boreal	Yes	Light	Larvae	66	3.646	2.6159	66	2.908	1.706	0.226165117
278	a90	Hurst et al	2019	2019	2019	Yes	3.159	3.159	D	66	G	66	Gadus macrocephalus	Boreal	Yes	Light	Larvae	66	3.114	2.9571	66	2.542	1.706	0.202956901
279	a90	Hurst et al	2019	2019	2019	Yes	3.159	3.159	D	66	G	66	Gadus macrocephalus	Boreal	Yes	Light	Larvae	66	2.75	3.1846	66	2.149	1.706	0.246598294
280	a90	Hurst et al	2019	2019	2019	Yes	3.159	3.159	D	66	G	66	Gadus macrocephalus	Boreal	Yes	Light	Larvae	66	4.03	1.8198	66	3.82	1.8198	0.053515953
281	a90	Hurst et al	2019	2019	2019	Yes	3.159	3.159	D	66	G	66	Gadus macrocephalus	Boreal	Yes	Light	Larvae	66	5.896	1.8198	66	6.19	1.8198	0.048660932
282	a90	Hurst et al	2019	2019	2019	Yes	3.159	3.159	D	66	G	66	Gadus macrocephalus	Boreal	Yes	Light	Larvae	66	6.155	1.706	66	6.317	1.4786	0.025979652
283	a90	Hurst et al	2019	2019	2019	Yes	3.159	3.159	D	66	G	66	Gadus macrocephalus	Boreal	Yes	Light	Larvae	66	6.299	1.9335	66	6.618	1.4786	0.049402319
284	a90	Hurst et al	2019	2019	2019	Yes	3.159	3.159	D	66	G	66	Gadus macrocephalus	Boreal	Yes	Light	Larvae	66	6.273	1.706	66	6.517	1.706	0.038159438
285	a90	Hurst et al	2019	2019	2019	Yes	3.159	3.159	D	66	G	66	Gadus macrocephalus	Boreal	Yes	Light	Larvae	66	4.352	2.3966	66	4.432	2.3966	0.01821544
286	a90	Hurst et al	2019	2019	2019	Yes	3.159	3.159	D	66	G	66	Gadus macrocephalus	Boreal	Yes	Light	Larvae	66	3.413	1.9335	66	3.586	2.3966	0.049445705
287	a90	Hurst et al	2019	2019	2019	Yes	3.159	3.159	D	66	G	66	Gadus macrocephalus	Boreal	Yes	Light	Larvae	66	3.189	2.0554	66	3.219	2.2829	0.009363364
288	a90	Hurst et al	2019	2019	2019	Yes	3.159	3.159	D	66	G	66	Gadus macrocephalus	Boreal	Yes	Light	Larvae	66	3.062	2.2829	66	3.007	2.3966	0.018125393
289	a90	Hurst et al	2019	2019	2019	Yes	3.159	3.159	D	66	G	66	Gadus macrocephalus	Boreal	Yes	Light	Larvae	66	4.03	1.8198	66	3.665	2.3966	0.094938041
290	a90	Hurst et al	2019	2019	2019	Yes	3.159	3.159	D	66	G	66	Gadus macrocephalus	Boreal	Yes	Light	Larvae	66	5.896	1.8198	66	5.737	2.8515	0.027337729
291	a90	Hurst et al	2019	2019	2019	Yes	3.159	3.159	D	66	G	66	Gadus macrocephalus	Boreal	Yes	Light	Larvae	66	6.155	1.706	66	6.017	1.3648	0.022675963
292	a90	Hurst et al	2019	2019	2019	Yes	3.159	3.159	D	66	G	66	Gadus macrocephalus	Boreal	Yes	Light	Larvae	66	6.299	1.9335	66	6.398	1.8198	0.015594551
293	a90	Hurst et al	2019	2019	2019	Yes	3.159	3.159	D	66	G	66	Gadus macrocephalus	Boreal	Yes	Light	Larvae	66	6.273	1.706	66	6.3	1.5923	0.004294924
294	a90	Hurst et al	2019	2019	2019	Yes	3.159	3.159	D	66	G	66	Gadus macrocephalus	Boreal	Yes	Light	Larvae	66	4.352	2.3966	66	4.394	2.2829	0.009604464
295	a90	Hurst et al	2019	2019	2019	Yes	3.159	3.159	D	66	G	66	Gadus macrocephalus	Boreal	Yes	Light	Larvae	66	3.413	1.9335	66	3.567	2.2829	0.044133236
296	a90	Hurst et al	2019	2019	2019	Yes	3.159	3.159	D	66	G	66	Gadus macrocephalus	Boreal	Yes	Light	Larvae	66	3.189	2.0554	66	3.104	2.8515	0.027015786
297	a90	Hurst et al	2019	2019	2019	Yes	3.159	3.159	D	66	G	66	Gadus macrocephalus	Boreal	Yes	Light	Larvae	66	3.062	2.2829	66	3.104	2.6241	0.013623305
