# Supplementary material for: Meta-analysis reveals an extreme “decline effect” in the impacts of ocean acidification on fish behavior
Source: PLoS Biol. 2022 Feb 3;20(2):e3001511. doi: 10.1371/journal.pbio.3001511 (PMC8812914; doi:10.1371/journal.pbio.3001511)
Supplement: S9 Data — Data file for analysis in R. This dataset applies to the analysis titled “##### META-ANALYSIS–INVESTIGATOR EFFECTS” in S1 Code. (CSV) [file pbio.3001511.s010.csv]

obs	study	authors	year.print	year.online	if.at.pub	2017.if	if.group	avg.n	species	climate	cue	cue.type	life.stage	ctrl.n	ctrl.mean	ctrl.sd	oa.n	oa.mean	oa.sd
1	a13	Hurst et al	2012	2012	2.546	2.276	C	30	Theragra chalcogramma	Temp	No	-	Juvenile	30	0.02	0.001	30	0.019	0.001
2	a13	Hurst et al	2012	2012	2.546	2.276	C		Theragra chalcogramma	Temp	No	-	Juvenile	30	0.02	0.001	30	0.018	0.001
3	a13	Hurst et al	2012	2012	2.546	2.276	C		Theragra chalcogramma	Temp	No	-	Juvenile	30	0.02	0.001	30	0.018	0.001
4	a13	Hurst et al	2012	2012	2.546	2.276	C		Theragra chalcogramma	Temp	No	-	Juvenile	30	0.081	0.006	30	0.086	0.005
5	a13	Hurst et al	2012	2012	2.546	2.276	C		Theragra chalcogramma	Temp	No	-	Juvenile	30	0.081	0.006	30	0.085	0.011
6	a13	Hurst et al	2012	2012	2.546	2.276	C		Theragra chalcogramma	Temp	No	-	Juvenile	30	0.081	0.006	30	0.085	0.006
7	a16	Sundin et al	2012	2012	1.947	1.697	B	20	Syngnathus typhle	Temp	Yes	Mate	Adult	22	935.933	188.1373	18	812.256	198.5429
8	a18	Bignami et al	2013	2012	6.91	8.997	G	60	Rachycentron canadum	Subtrop	No	-	Larvae	60	42.27	34.2372	60	39.27	16.8862
9	a18	Bignami et al	2013	2012	6.91	8.997	G		Rachycentron canadum	Subtrop	No	-	Larvae	60	42.27	34.2372	60	40.15	24.3998
10	a18	Bignami et al	2013	2012	6.91	8.997	G		Rachycentron canadum	Subtrop	No	-	Larvae	60	0.35	0.3098	60	0.327	0.1549
11	a18	Bignami et al	2013	2012	6.91	8.997	G		Rachycentron canadum	Subtrop	No	-	Larvae	60	0.35	0.3098	60	0.34	0.2324
12	a18	Bignami et al	2013	2012	6.91	8.997	G		Rachycentron canadum	Subtrop	No	-	Larvae	60	3.79	3.4082	60	3.39	1.3943
13	a18	Bignami et al	2013	2012	6.91	8.997	G		Rachycentron canadum	Subtrop	No	-	Larvae	60	3.79	3.4082	60	3.7	1.2394
14	a18	Bignami et al	2013	2012	6.91	8.997	G		Rachycentron canadum	Subtrop	Yes	Food	Larvae	60	41.35	7.9009	60	39.31	16.0342
15	a18	Bignami et al	2013	2012	6.91	8.997	G		Rachycentron canadum	Subtrop	Yes	Food	Larvae	60	41.35	7.9009	60	34.94	27.1109
16	a18	Bignami et al	2013	2012	6.91	8.997	G		Rachycentron canadum	Subtrop	Yes	Food	Larvae	60	0.35	0.0775	60	0.328	0.1549
17	a18	Bignami et al	2013	2012	6.91	8.997	G		Rachycentron canadum	Subtrop	Yes	Food	Larvae	60	0.35	0.0775	60	0.29	0.2324
18	a18	Bignami et al	2013	2012	6.91	8.997	G		Rachycentron canadum	Subtrop	Yes	Food	Larvae	60	4	1.859	60	3.47	2.6336
19	a18	Bignami et al	2013	2012	6.91	8.997	G		Rachycentron canadum	Subtrop	Yes	Food	Larvae	60	4	1.859	60	3.43	4.4927
20	a19	Forsgen et al	2013	2013	1.658	2.34	B	10	Gobiusculus flavescens	Temp	Yes	Light	Larvae	14	35.665	22.9064	11	62.281	22.951
21	a19	Forsgen et al	2013	2013	1.658	2.34	B		Gobiusculus flavescens	Temp	Yes	Light	Larvae	7	64.115	22.6	7	39.479	13.2288
22	a20	Jutfelt & Hedgarde	2013	2013	2.304	3.627	C	16	Gadus morhua	Temp	Yes	Physical Seawater	Juvenile	19	89.974	15.1515	12	85.768	18.2039
23	a20	Jutfelt & Hedgarde	2013	2013	2.304	3.627	C		Gadus morhua	Temp	Yes	Predator	Juvenile	19	63.433	18.2158	12	64.254	9.8242
24	a21	Jutfelt et al	2013	2013	3.534	2.766	D	21	Gasterosteus aculeatus	Subtrop	No	-	Adult	20	41.667	21.6228	20	21.502	21.1666
25	a21	Jutfelt et al	2013	2013	3.534	2.766	D		Gasterosteus aculeatus	Subtrop	No	-	Adult	25	42.901	18.4028	25	12.346	13.3449
26	a21	Jutfelt et al	2013	2013	3.534	2.766	D		Gasterosteus aculeatus	Subtrop	Yes	Novel object	Adult	20	68.605	35.3612	20	13.953	15.5988
27	a21	Jutfelt et al	2013	2013	3.534	2.766	D		Gasterosteus aculeatus	Subtrop	Yes	Shelter	Adult	20	27.261	54.891	20	36.047	55.4679
28	a21	Jutfelt et al	2013	2013	3.534	2.766	D		Gasterosteus aculeatus	Subtrop	Yes	Shelter	Adult	20	5.556	3.4659	20	32.946	41.0229
29	a26	Bignami et al	2014	2014	2.619	2.276	C	60	Coryphaena hippurus	Subtrop	No	-	Larvae	60	6.35	0.538	60	5.448	0.538
30	a26	Bignami et al	2014	2014	2.619	2.276	C		Coryphaena hippurus	Subtrop	No	-	Larvae	60	6.35	0.538	60	4.911	0.288
31	a26	Bignami et al	2014	2014	2.619	2.276	C		Coryphaena hippurus	Subtrop	No	-	Larvae	60	0.563	0.06	60	0.482	0.066
32	a26	Bignami et al	2014	2014	2.619	2.276	C		Coryphaena hippurus	Subtrop	No	-	Larvae	60	0.563	0.06	60	0.445	0.072
33	a29	Green & Jutfelt	2014	2014	3.248	3.345	D	7	Scyliorhinus canicula	Subtrop	No	-	Adult	7	14.459	10.1491	10	30.098	19.5397
34	a29	Green & Jutfelt	2014	2014	3.248	3.345	D		Scyliorhinus canicula	Subtrop	No	-	Adult	6	11.659	2.8659	5	5.582	2.0125
35	a30	Hamilton et al	2014	2013	5.292	4.847	F	11	Sebastes diploproa	Deep	Yes	Shelter	Juvenile	15	457.613	370.811	15	750.617	204.0094
36	a30	Hamilton et al	2014	2013	5.292	4.847	F		Sebastes diploproa	Deep	Yes	Shelter	Juvenile	7	176.471	186.2926	8	298.529	232.9295
37	a32	Pimentel et al	2014	2014	2.391	2.215	C	10	Coryphaena hippurus	Subtrop	No	-	Larvae	10	1.094	0.248	10	0.553	0.135
38	a32	Pimentel et al	2014	2014	2.391	2.215	C		Coryphaena hippurus	Subtrop	No	-	Larvae	10	1.809	0.408	10	0.922	0.23
39	a32	Pimentel et al	2014	2014	2.391	2.215	C		Coryphaena hippurus	Subtrop	No	-	Larvae	10	0.8	0.633	10	0.299	0.49
40	a34	Bender et al	2015	2015	3.057	2.766	D	5	Pomacentrus wardi	Trop	Yes	Food	Adult	5	7.811	11.6432	5	8.047	8.9979
41	a34	Bender et al	2015	2015	3.057	2.766	D		Pomacentrus wardi	Trop	Yes	Food	Adult	5	9.467	17.4659	5	16.094	9.5256
42	a34	Bender et al	2015	2015	3.057	2.766	D		Pomacentrus wardi	Trop	Yes	Food	Adult	5	-1.183	10.0556	5	-1.183	12.1732
43	a34	Bender et al	2015	2015	3.057	2.766	D		Pomacentrus wardi	Trop	Yes	Food	Adult	5	-4.497	3.1752	5	-2.13	4.7628
44	a34	Bender et al	2015	2015	3.057	2.766	D		Pomacentrus wardi	Trop	Yes	Food	Adult	5	-1.765	1.5876	5	0.706	1.5876
45	a34	Bender et al	2015	2015	3.057	2.766	D		Pomacentrus wardi	Trop	Yes	Food	Adult	5	-0.706	1.5876	5	1.765	3.1752
46	a34	Bender et al	2015	2015	3.057	2.766	D		Pomacentrus wardi	Trop	Yes	Food	Adult	5	0.706	3.1752	5	-0.947	3.7052
47	a34	Bender et al	2015	2015	3.057	2.766	D		Pomacentrus wardi	Trop	Yes	Food	Adult	5	10.177	21.6988	5	8.757	10.0556
48	a34	Bender et al	2015	2015	3.057	2.766	D		Pomacentrus wardi	Trop	Yes	Food	Adult	5	1.765	7.938	5	0.706	4.7628
49	a34	Bender et al	2015	2015	3.057	2.766	D		Pomacentrus wardi	Trop	Yes	Food	Adult	5	19.881	15.3484	5	14.201	20.1112
50	a34	Bender et al	2015	2015	3.057	2.766	D		Pomacentrus wardi	Trop	Yes	Food	Adult	5	-6.39	4.7628	5	-18.225	28.0492
51	a34	Bender et al	2015	2015	3.057	2.766	D		Pomacentrus wardi	Trop	Yes	Food	Adult	5	-18.935	29.6368	5	-3.787	11.6432
52	a34	Bender et al	2015	2015	3.057	2.766	D		Pomacentrus wardi	Trop	Yes	Food	Adult	5	0.71	3.1752	5	0.71	1.5876
53	a34	Bender et al	2015	2015	3.057	2.766	D		Pomacentrus wardi	Trop	Yes	Food	Adult	5	-2.13	4.7628	5	-0.947	3.7052
54	a34	Bender et al	2015	2015	3.057	2.766	D		Pomacentrus wardi	Trop	Yes	Food	Adult	5	-5.449	3.7052	5	-11.361	17.4659
55	a34	Bender et al	2015	2015	3.057	2.766	D		Pomacentrus wardi	Trop	Yes	Food	Adult	5	-11.124	14.2885	5	-6.154	10.5855
56	a34	Bender et al	2015	2015	3.057	2.766	D		Pomacentrus wardi	Trop	Yes	Food	Adult	5	-2.13	4.7628	5	-9.467	16.936
57	a34	Bender et al	2015	2015	3.057	2.766	D		Pomacentrus wardi	Trop	Yes	Food	Adult	5	1.183	2.6453	5	2.367	2.6453
58	a36	Faliero et al	2015	2015	-	3.46	-	6	Hippocampus guttulatus	Temp	Yes	Food	Adult	6	30.446	11.139	6	7.55	1.733
59	a36	Faliero et al	2015	2015	-	3.46	-		Hippocampus guttulatus	Temp	No	-	Adult	6	65.278	15.972	6	85.417	13.194
60	a36	Faliero et al	2015	2015	-	3.46	-		Hippocampus guttulatus	Temp	No	-	Adult	6	34.722	18.75	6	31.944	31.944
61	a36	Faliero et al	2015	2015	-	3.46	-		Hippocampus guttulatus	Temp	No	-	Adult	6	30.556	13.194	6	52.083	28.472
62	a36	Faliero et al	2015	2015	-	3.46	-		Hippocampus guttulatus	Temp	No	-	Adult	6	34.772	15.972	6	14.583	13.194
63	a36	Faliero et al	2015	2015	-	3.46	-		Hippocampus guttulatus	Temp	No	-	Adult	6	26.389	12.5	6	6.25	6.944
64	a36	Faliero et al	2015	2015	-	3.46	-		Hippocampus guttulatus	Temp	No	-	Adult	6	9.082	15.278	6	8.333	7.639
65	a39	Jutfelt & Hedgarde	2015	2015	3.042	3.627	D	21	Gadus morhua	Temp	No	-	Juvenile	22	23.556	8.0159	23	29.427	12.6293
66	a39	Jutfelt & Hedgarde	2015	2015	3.042	3.627	D		Gadus morhua	Temp	Yes	Shelter	Juvenile	22	161.017	190.7967	20	142.373	140.2283
67	a39	Jutfelt & Hedgarde	2015	2015	3.042	3.627	D		Gadus morhua	Temp	No	-	Juvenile	21	48.553	31.7023	17	39.497	24.8953
68	a40	Lai et al	2015	2015	-	3.46	-	12	Gasterosteus aculeatus	Subtrop	No	-	Adult	12	33.333	25.6499	13	14.228	16.856
69	a40	Lai et al	2015	2015	-	3,46	-		Gasterosteus aculeatus	Subtrop	No	-	Adult	11	36.478	17.4279	12	16.667	13.6174
70	a41	Maneja et al	2015	2015	1.796	1.99	B	25	Clupea harengus	Temp	No	-	Larvae	19	0.247	0.239	19	0.247	0.2106
71	a41	Maneja et al	2015	2015	1.796	1.99	B		Clupea harengus	Temp	No	-	Larvae	19	0.247	0.1509	19	0.247	0.239
72	a41	Maneja et al	2015	2015	1.796	1.99	B		Clupea harengus	Temp	No	-	Larvae	20	4.6107	5.2086	20	3.8617	4.696
73	a41	Maneja et al	2015	2015	1.796	1.99	B		Clupea harengus	Temp	No	-	Larvae	20	4.6107	5.2086	20	4.4383	5.5074
74	a41	Maneja et al	2015	2015	1.796	1.99	B		Clupea harengus	Temp	No	-	Larvae	43	16.064	9.8402	43	14.7193	8.6738
75	a41	Maneja et al	2015	2015	1.796	1.99	B		Clupea harengus	Temp	No	-	Larvae	43	16.064	9.8402	43	15.9657	8.5281
76	a41	Maneja et al	2015	2015	1.796	1.99	B		Clupea harengus	Temp	No	-	Larvae	19	0.118	0.1185	19	0.158	0.1481
77	a41	Maneja et al	2015	2015	1.796	1.99	B		Clupea harengus	Temp	No	-	Larvae	19	0.118	0.1185	19	0.118	0.0889
78	a41	Maneja et al	2015	2015	1.796	1.99	B		Clupea harengus	Temp	No	-	Larvae	25	0.1457	0.1017	25	0.1277	0.1128
79	a41	Maneja et al	2015	2015	1.796	1.99	B		Clupea harengus	Temp	No	-	Larvae	25	0.1457	0.1017	25	0.184	0.058
80	a42	Naslund et al	2015	2015	1.583	1.674	B	14	Gasterosteus aculeatus	Subtrop	Yes	Mimicked predator	Adult	15	3.344	7.2895	15	4.033	5.7344
81	a42	Naslund et al	2015	2015	1.583	1.674	B		Gasterosteus aculeatus	Subtrop	Yes	Mimicked predator	Adult	15	3.229	4.0172	15	6.618	8.2716
82	a42	Naslund et al	2015	2015	1.583	1.674	B		Gasterosteus aculeatus	Subtrop	Yes	Mimicked predator	Adult	14	7.328	9.7646	13	2.656	2.4429
83	a42	Naslund et al	2015	2015	1.583	1.674	B		Gasterosteus aculeatus	Subtrop	Yes	Mimicked predator	Adult	14	4.465	7.2313	13	2.352	3.8134
84	a42	Naslund et al	2015	2015	1.583	1.674	B		Gasterosteus aculeatus	Subtrop	No	-	Adult	14	69.905	22.117	13	14.929	16.7267
85	a42	Naslund et al	2015	2015	1.583	1.674	B		Gasterosteus aculeatus	Subtrop	No	-	Adult	15	9.9	13.4369	15	6.2	11.3621
86	a42	Naslund et al	2015	2015	1.583	1.674	B		Gasterosteus aculeatus	Subtrop	Yes	Mimicked predator	Adult	15	26.6	31.6162	15	36.1	33.8886
87	a42	Naslund et al	2015	2015	1.583	1.674	B		Gasterosteus aculeatus	Subtrop	No	-	Adult	15	60.7	20.5505	15	58.3	20.7481
88	a42	Naslund et al	2015	2015	1.583	1.674	B		Gasterosteus aculeatus	Subtrop	Yes	Mimicked predator	Adult	15	53.2	29.3438	15	40.7	28.9486
89	a42	Naslund et al	2015	2015	1.583	1.674	B		Gasterosteus aculeatus	Subtrop	No	-	Adult	15	7.8	9.2873	15	4.8	7.7064
90	a42	Naslund et al	2015	2015	1.583	1.674	B		Gasterosteus aculeatus	Subtrop	Yes	Mimicked predator	Adult	15	4.4	12.5477	15	10	16.2033
91	a42	Naslund et al	2015	2015	1.583	1.674	B		Gasterosteus aculeatus	Subtrop	No	-	Adult	15	21.7	16.2033	15	30.8	18.0805
92	a42	Naslund et al	2015	2015	1.583	1.674	B		Gasterosteus aculeatus	Subtrop	Yes	Mimicked predator	Adult	15	15.8	19.5625	15	13.2	18.3769
93	a42	Naslund et al	2015	2015	1.583	1.674	B		Gasterosteus aculeatus	Subtrop	No	-	Adult	14	2	20.14	13	7.4	21.247
94	a42	Naslund et al	2015	2015	1.583	1.674	B		Gasterosteus aculeatus	Subtrop	Yes	Mimicked predator	Adult	14	21.6	29.5896	13	25.5	29.9849
95	a42	Naslund et al	2015	2015	1.583	1.674	B		Gasterosteus aculeatus	Subtrop	No	-	Adult	14	78.7	25.008	13	64.6	28.5133
96	a42	Naslund et al	2015	2015	1.583	1.674	B		Gasterosteus aculeatus	Subtrop	Yes	Mimicked predator	Adult	14	52.5	25.008	13	43.4	30.8127
97	a42	Naslund et al	2015	2015	1.583	1.674	B		Gasterosteus aculeatus	Subtrop	No	-	Adult	14	3.5	14.8903	13	6.6	17.108
98	a42	Naslund et al	2015	2015	1.583	1.674	B		Gasterosteus aculeatus	Subtrop	Yes	Mimicked predator	Adult	14	4.6	8.7814	13	12.1	12.601
99	a42	Naslund et al	2015	2015	1.583	1.674	B		Gasterosteus aculeatus	Subtrop	No	-	Adult	14	15.8	16.2266	13	21.4	17.9358
100	a42	Naslund et al	2015	2015	1.583	1.674	B		Gasterosteus aculeatus	Subtrop	Yes	Mimicked predator	Adult	14	21.3	20.14	13	21.9	20.3272
101	a43	Pistevos et al	2015	2015	5.228	4.122	F	6	Heterodontus portusjacksoni	Subtrop	Yes	Prey	Adult	4	0.719	0.72	4	0.826	0.9123
102	a43	Pistevos et al	2015	2015	5.228	4.122	F		Heterodontus portusjacksoni	Subtrop	Yes	Prey	Adult	7	169.091	487.8698	7	834.545	561.0518
103	a45	Duteil et al	2016	2016	2.243	2.504	C	90	Dicentrarchus labrax	Subtrop	Yes	Shelter	Adult	90	0.574	0.3926	90	0.495	0.3215
104	a48	Milazzo et al	2016	2016	4.94	4.847	E	13	Symphodus ocellatus	Subtrop	Yes	Mate	Adult	14	21.122	13.0403	18	15.816	8.2998
105	a48	Milazzo et al	2016	2016	4.94	4.847	E		Symphodus ocellatus	Subtrop	Yes	Mate	Adult	7	16.554	12.4284	12	12.584	14.392
106	a52	Nagelkerken et al	2016	2015	17.184	19.181	K	89	Gobius bucchichi	Subtrop	Yes	Mimicked threat	Not provided	73	29.381	15.0887	73	27.454	15.0887
107	a52	Nagelkerken et al	2016	2015	17.184	19.181	K		Gobius bucchichi	Subtrop	Yes	Mimicked threat	Not provided	73	29.702	15.0887	73	24.243	19.2069
108	a52	Nagelkerken et al	2016	2015	17.184	19.181	K		Gobius bucchichi	Subtrop	Yes	Mimicked threat	Not provided	73	7.808	4.5625	73	6.904	4.9128
109	a52	Nagelkerken et al	2016	2015	17.184	19.181	K		Gobius bucchichi	Subtrop	Yes	Mimicked threat	Not provided	73	6.288	4.9128	73	5.671	5.2631
110	a52	Nagelkerken et al	2016	2015	17.184	19.181	K		Gobius bucchichi	Subtrop	Yes	Mimicked threat	Not provided	73	2.595	3.2211	73	1.228	1.9053
111	a52	Nagelkerken et al	2016	2015	17.184	19.181	K		Gobius bucchichi	Subtrop	Yes	Mimicked threat	Not provided	73	1.619	1.6661	73	0.74	1.0765
112	a52	Nagelkerken et al	2016	2015	17.184	19.181	K		Forsterygion lapillum	Temp	Yes	Mimicked threat	Not provided	107	42.805	30.2771	102	32.561	27.097
113	a52	Nagelkerken et al	2016	2015	17.184	19.181	K		Forsterygion lapillum	Temp	Yes	Mimicked threat	Not provided	107	46.463	37.849	102	27.683	17.2399
114	a52	Nagelkerken et al	2016	2015	17.184	19.181	K		Forsterygion lapillum	Temp	Yes	Mimicked threat	Not provided	107	11.548	8.6787	102	11.419	8.4735
115	a52	Nagelkerken et al	2016	2015	17.184	19.181	K		Forsterygion lapillum	Temp	Yes	Mimicked threat	Not provided	107	11.097	10.0131	102	9.29	6.5142
116	a52	Nagelkerken et al	2016	2015	17.184	19.181	K		Forsterygion lapillum	Temp	Yes	Mimicked threat	Not provided	107	4.171	3.3411	102	2.558	1.626
117	a52	Nagelkerken et al	2016	2015	17.184	19.181	K		Forsterygion lapillum	Temp	Yes	Mimicked threat	Not provided	107	2.696	2.3791	102	2.373	2.3229
118	a53	Nasuchon et al	2016	2016	0.839	0.794	A	14	Engraulis japonicus	Temp	Yes	Mimicked threat	Adult	15	6.3	4	12	7.3	2.6
119	a53	Nasuchon et al	2016	2016	0.839	0.794	A		Engraulis japonicus	Temp	Yes	Mimicked threat	Adult	15	22.1	5.4	12	24.8	10.6
120	a53	Nasuchon et al	2016	2016	0.839	0.794	A		Engraulis japonicus	Temp	Yes	Mimicked threat	Adult	15	21.7	3.4	12	21.4	4.1
121	a53	Nasuchon et al	2016	2016	0.839	0.794	A		Engraulis japonicus	Temp	Yes	Mimicked threat	Adult	15	2.143	0.586	12	1.703	1.263
122	a53	Nasuchon et al	2016	2016	0.839	0.794	A		Engraulis japonicus	Temp	Yes	Mimicked threat	Adult	15	0.05	0.01	12	0.047	0.023
123	a53	Nasuchon et al	2016	2016	0.839	0.794	A		Engraulis japonicus	Temp	Yes	Mimicked threat	Adult	15	1.412	0.612	12	1.55	0.562
124	a53	Nasuchon et al	2016	2016	0.839	0.794	A		Engraulis japonicus	Temp	Yes	Mimicked threat	Adult	15	76.203	44.118	12	116.31	85.561
125	a54	Pimentel et al	2016	2016	3.496	3.537	D	12	Sparus aurata	Subtrop	Yes	Food	Larvae	12	47.423	6.4294	12	32.474	6.0726
126	a54	Pimentel et al	2016	2016	3.496	3.537	D		Argyrosomus regius	Subtrop	Yes	Food	Larvae	12	39.793	6.0864	12	30.207	6.4432
127	a54	Pimentel et al	2016	2016	3.496	3.537	D		Sparus aurata	Subtrop	Yes	Food	Larvae	12	5.295	2.8475	12	1.557	1.015
128	a54	Pimentel et al	2016	2016	3.496	3.537	D		Argyrosomus regius	Subtrop	Yes	Food	Larvae	12	4.208	0.0003	12	3.492	0.0003
129	a54	Pimentel et al	2016	2016	3.496	3.537	D		Sparus aurata	Subtrop	Yes	Food	Larvae	12	4.364	1.8879	12	1.031	0.0003
130	a54	Pimentel et al	2016	2016	3.496	3.537	D		Argyrosomus regius	Subtrop	Yes	Food	Larvae	12	4.697	2.7297	12	2.061	0.0003
131	a54	Pimentel et al	2016	2016	3.496	3.537	D		Sparus aurata	Subtrop	Yes	Food	Larvae	12	0.0001	0.0003	12	0.0001	0.0003
132	a54	Pimentel et al	2016	2016	3.496	3.537	D		Argyrosomus regius	Subtrop	Yes	Food	Larvae	12	0.0001	0.0003	12	0.0001	0.0003
133	a55	Rossi et al	2016	2016	3.089	3.345	D	64	Argyrosomus japonicus	Trop	Yes	Auditory	Larvae	64	65.586	43.888	64	37.761	50
134	a55	Rossi et al	2016	2016	3.089	3.345	D		Argyrosomus japonicus	Trop	Yes	Auditory	Larvae	64	50.781	47.92	64	44.389	51.872
135	a55	Rossi et al	2016	2016	3.089	3.345	D		Argyrosomus japonicus	Trop	Yes	Auditory	Larvae	64	65.586	43.888	64	44.389	51.872
136	a56	Sampaio et al	2016	2016	2.136	2.215	C	30	Solea senegalensis	Trop	No	-	Juvenile	30	22.031	14.8248	30	26.094	15.8114
137	a56	Sampaio et al	2016	2016	2.136	2.215	C		Solea senegalensis	Trop	Yes	Habitat	Juvenile	30	166.188	41.9282	30	125.04	106.5759
138	a57	Silva et al	2016	2016	4.9	4.61	E	40	Atherina presbyter	Subtrop	No	-	Larvae	40	154936.875	25490.4463	40	145751.875	36812.374
139	a57	Silva et al	2016	2016	4.9	4.61	E		Atherina presbyter	Subtrop	No	-	Larvae	40	154936.875	25490.4463	40	157061.25	25560.3603
140	a58	Sundin & Jutfelt	2016	2015	2.626	2.906	C	17	Ctenolabrus rupestris	Temp	No	-	Juvenile	24	30	24.3168	24	39.1666	23.2036
141	a58	Sundin & Jutfelt	2016	2015	2.626	2.906	C		Ctenolabrus rupestris	Temp	No	-	Juvenile	23	29.5652	31.8346	17	16.4706	23.7016
142	a58	Sundin & Jutfelt	2016	2015	2.626	2.906	C		Ctenolabrus rupestris	Temp	No	-	Juvenile	18	33.39	6.949	17	29.492	7.288
143	a58	Sundin & Jutfelt	2016	2015	2.626	2.906	C		Ctenolabrus rupestris	Temp	No	-	Juvenile	16	0.943	0.031	11	0.9282	0.0213
144	a58	Sundin & Jutfelt	2016	2015	2.626	2.906	C		Ctenolabrus rupestris	Temp	No	-	Juvenile	16	1.594	0.177	11	2.043	0.1739
145	a58	Sundin & Jutfelt	2016	2015	2.626	2.906	C		Ctenolabrus rupestris	Temp	Yes	Prey	Juvenile	16	42.3463	11.7622	15	50.635	3.9943
146	a58	Sundin & Jutfelt	2016	2015	2.626	2.906	C		Ctenolabrus rupestris	Temp	Yes	Predator	Juvenile	16	36.1494	8.0602	15	36.0725	1.169
147	a61	Cattano et al	2017	2017	3.159	3.159	D	15	Symphodus ocellatus	Subtrop	Yes	Predator	Larvae	19	25.166	17.2089	15	32.009	17.7081
148	a61	Cattano et al	2017	2017	3.159	3.159	D		Symphodus ocellatus	Subtrop	Yes	Predator	Larvae	17	0.2856	0.2389	10	0.2822	0.5787
149	a63	Goldenberg et al	2017	2017	8.997	8.997	I	21	Favonigobius lateralis	Temp	Yes	Prey	Adult	21	1.84	1.8055	21	1.347	1.2052
150	a63	Goldenberg et al	2017	2017	8.997	8.997	I		Favonigobius lateralis	Temp	Yes	Prey	Adult	21	5.62	3.4644	21	2.366	3.0108
151	a63	Goldenberg et al	2017	2017	8.997	8.997	I		Favonigobius lateralis	Temp	Yes	Prey	Adult	21	0.733	0.1507	21	0.82	0.2234
152	a65	Kwan et al	2017	2017	2.504	2.504	C	9	Chromis punctipinnis	Subtrop	Yes	Light	Juvenile	15	624.3671	153.0121	16	675.7971	134.8369
153	a65	Kwan et al	2017	2017	2.504	2.504	C		Chromis punctipinnis	Subtrop	Yes	Light	Juvenile	15	624.3671	153.0121	16	629.9806	110.6711
154	a65	Kwan et al	2017	2017	2.504	2.504	C		Chromis punctipinnis	Subtrop	Yes	Light	Juvenile	17	488.2816	90.9296	17	469.1755	173.5717
155	a65	Kwan et al	2017	2017	2.504	2.504	C		Chromis punctipinnis	Subtrop	Yes	Light	Juvenile	17	488.2816	90.9296	17	491.9363	138.8337
156	a65	Kwan et al	2017	2017	2.504	2.504	C		Chromis punctipinnis	Subtrop	Yes	Kin	Juvenile	6	284.8175	113.02	6	342.1451	95.3249
157	a65	Kwan et al	2017	2017	2.504	2.504	C		Chromis punctipinnis	Subtrop	Yes	Kin	Juvenile	6	284.8175	113.02	6	290.9086	82.9104
158	a65	Kwan et al	2017	2017	2.504	2.504	C		Chromis punctipinnis	Subtrop	Yes	Kin	Juvenile	6	9.2013	1.1573	6	9.1007	1.3421
159	a65	Kwan et al	2017	2017	2.504	2.504	C		Chromis punctipinnis	Subtrop	Yes	Kin	Juvenile	6	9.2013	1.1573	6	8.5998	0.7613
160	a65	Kwan et al	2017	2017	2.504	2.504	C		Chromis punctipinnis	Subtrop	Yes	Novel object + kin	Juvenile	6	10.4701	1.3886	6	10.2966	1.3014
161	a65	Kwan et al	2017	2017	2.504	2.504	C		Chromis punctipinnis	Subtrop	Yes	Novel object + kin	Juvenile	6	10.4701	1.3886	6	9.8667	1.3939
162	a65	Kwan et al	2017	2017	2.504	2.504	C		Chromis punctipinnis	Subtrop	Yes	Kin	Juvenile	6	157.4899	49.237	6	142.0498	58.6802
163	a65	Kwan et al	2017	2017	2.504	2.504	C		Chromis punctipinnis	Subtrop	Yes	Kin	Juvenile	6	157.4899	49.237	6	166.9176	109.5705
164	a66	Pistevos et al	2017	2016	3.13	3.127	D	20	Lates calcarifer	Trop	Yes	Physical Seawater	Larvae	11	51.163	1.4023	14	63.935	0.9322
165	a66	Pistevos et al	2017	2016	3.13	3.127	D		Lates calcarifer	Trop	Yes	Physical Seawater	Larvae	10	34.078	1.59	12	57.542	1.6128
166	a66	Pistevos et al	2017	2016	3.13	3.127	D		Lates calcarifer	Trop	Yes	Physical Seawater	Larvae	36	55	0.5208	37	72.5	0.411
167	a67	Pistevos et al	2017	2016	4.03	3.709	E	17	Heterodontus portusjacksoni	Subtrop	Yes	Prey	Larvae	20	28.718	1.2041	20	41.641	1.4852
168	a67	Pistevos et al	2017	2016	4.03	3.709	E		Heterodontus portusjacksoni	Subtrop	Yes	Prey	Larvae	20	1577.465	47.7658	20	1741.784	73.4857
169	a67	Pistevos et al	2017	2016	4.03	3.709	E		Heterodontus portusjacksoni	Subtrop	Yes	Prey	Larvae	14	42.106	38.1799	6	17.651	22.1532
170	a68	Schmidt et al	2017	2017	2.276	2.276	C	12	Boreogadus saida	Polar	No	-	Juvenile	12	15.781	2.8903	12	13.704	2.0998
171	a68	Schmidt et al	2017	2017	2.276	2.276	C		Boreogadus saida	Polar	No	-	Juvenile	12	36.163	26.0825	12	27.492	18.0566
172	a68	Schmidt et al	2017	2017	2.276	2.276	C		Gadus morhua	Polar	No	-	Juvenile	12	10.465	3.9402	12	10.714	7.4392
173	a68	Schmidt et al	2017	2017	2.276	2.276	C		Gadus morhua	Polar	No	-	Juvenile	12	36.994	17.5127	11	31.234	17.6312
174	a69	Sundin et al	2017	2017	3.347	3.347	D	16	Gasterosteus aculeatus	Subtrop	Yes	Mate + habitat	Adult	18	85.3333	48.4428	18	65.1111	52.3359
175	a69	Sundin et al	2017	2017	3.347	3.347	D		Gasterosteus aculeatus	Subtrop	Yes	Mate + habitat	Adult	18	57.2778	57.6213	18	69.5	59.3625
176	a69	Sundin et al	2017	2017	3.347	3.347	D		Gasterosteus aculeatus	Subtrop	Yes	Mate + habitat	Adult	18	15.3889	12.7378	18	14	12.8062
177	a69	Sundin et al	2017	2017	3.347	3.347	D		Gasterosteus aculeatus	Subtrop	Yes	Mate + habitat	Adult	18	3.7222	3.3921	18	3.2778	2.5923
178	a69	Sundin et al	2017	2017	3.347	3.347	D		Gasterosteus aculeatus	Subtrop	Yes	Habitat	Adult	18	63	140.8687	18	8.5556	10.7003
179	a69	Sundin et al	2017	2017	3.347	3.347	D		Gasterosteus aculeatus	Subtrop	Yes	Habitat	Adult	18	18.4444	23.0504	18	62.1111	142.4656
180	a69	Sundin et al	2017	2017	3.347	3.347	D		Gasterosteus aculeatus	Subtrop	Yes	Habitat	Adult	18	5.2222	5.0591	18	8.5556	10.7003
181	a69	Sundin et al	2017	2017	3.347	3.347	D		Gasterosteus aculeatus	Subtrop	Yes	Habitat	Adult	18	1.2778	1.8726	18	1.6667	2.5668
182	a69	Sundin et al	2017	2017	3.347	3.347	D		Gasterosteus aculeatus	Subtrop	Yes	Mate	Adult	17	126.1176	118.9364	18	200.3333	201.4819
183	a69	Sundin et al	2017	2017	3.347	3.347	D		Gasterosteus aculeatus	Subtrop	Yes	Mate	Adult	17	180.8235	261.818	16	203.4375	217.6796
184	a69	Sundin et al	2017	2017	3.347	3.347	D		Gasterosteus aculeatus	Subtrop	Yes	Mate	Adult	17	47.7059	15.3247	16	51.4375	38.8037
185	a69	Sundin et al	2017	2017	3.347	3.347	D		Gasterosteus aculeatus	Subtrop	Yes	Mate	Adult	18	17.1111	37.5639	18	10.2778	17.4754
186	a69	Sundin et al	2017	2017	3.347	3.347	D		Gasterosteus aculeatus	Subtrop	Yes	Mate	Adult	17	1.1765	0.5286	18	2.9444	7.7571
187	a69	Sundin et al	2017	2017	3.347	3.347	D		Gasterosteus aculeatus	Subtrop	Yes	Offspring (kin)	Adult	9	11.4103	5.8281	13	13.1819	7.9332
188	a69	Sundin et al	2017	2017	3.347	3.347	D		Gasterosteus aculeatus	Subtrop	Yes	Offspring (kin)	Adult	9	17.0536	6.0323	13	17.0142	6.5342
189	a69	Sundin et al	2017	2017	3.347	3.347	D		Gasterosteus aculeatus	Subtrop	Yes	Offspring (kin)	Adult	14	20.6732	9.2153	14	20.274	8.46
190	a69	Sundin et al	2017	2017	3.347	3.347	D		Gasterosteus aculeatus	Subtrop	Yes	Offspring (kin)	Adult	14	22.6695	8.0176	15	24.6101	14.0243
191	a69	Sundin et al	2017	2017	3.347	3.347	D		Gasterosteus aculeatus	Subtrop	Yes	Offspring (kin)	Adult	13	27.3648	6.3153	14	24.0847	8.9174
192	a69	Sundin et al	2017	2017	3.347	3.347	D		Gasterosteus aculeatus	Subtrop	Yes	Offspring (kin)	Adult	13	30.7754	9.3305	14	23.7673	7.6959
193	a69	Sundin et al	2017	2017	3.347	3.347	D		Gasterosteus aculeatus	Subtrop	Yes	Offspring (kin)	Adult	8	19.475	5.9053	12	23.5843	7.4197
194	a70	Sundin et al	2017	2017	2.473	2.473	C	24	Acanthochromis polyacanthus	Trop	No	-	Juvenile	35	21.336	6.3775	37	19.504	8.522
195	a70	Sundin et al	2017	2017	2.473	2.473	C		Acanthochromis polyacanthus	Trop	No	-	Juvenile	35	560.804	196.2127	37	533.668	238.42
196	a70	Sundin et al	2017	2017	2.473	2.473	C		Acanthochromis polyacanthus	Trop	No	-	Juvenile	16	0.464	4.772	16	-0.331	4.64
197	a70	Sundin et al	2017	2017	2.473	2.473	C		Acanthochromis polyacanthus	Trop	No	-	Juvenile	16	29.63	177.776	16	-4.938	172.912
198	a70	Sundin et al	2017	2017	2.473	2.473	C		Acanthochromis polyacanthus	Trop	Yes	Predator	Juvenile	19	2.95	5.2612	21	3.453	6.4523
199	a70	Sundin et al	2017	2017	2.473	2.473	C		Acanthochromis polyacanthus	Trop	Yes	Predator	Juvenile	19	74.534	194.93	21	109.317	222.012
200	a72	Davis et al	2018	2018	3.46	3.46	C	24	Sebastes spp.	Trop	Yes	-	Juvenile	24	26.052	9.6902	24	32.176	9.6902
201	a72	Davis et al	2018	2018	3.46	3.46	C		Sebastes spp.	Trop	Yes	-	Juvenile	24	27.59	14.5402	24	22.374	13.6584
202	a72	Davis et al	2018	2018	3.46	3.46	C		Sebastes spp.	Trop	Yes	-	Juvenile	24	108.766	34.9934	24	123.052	42.9445
203	a72	Davis et al	2018	2018	3.46	3.46	C		Sebastes spp.	Trop	Yes	-	Juvenile	24	97.89	38.1728	24	94.644	62.0309
204	a72	Davis et al	2018	2018	3.46	3.46	C		Sebastes spp.	Trop	Yes	Predator	Juvenile	24	26.052	13.1391	24	23.691	11.0374
205	a72	Davis et al	2018	2018	3.46	3.46	C		Sebastes spp.	Trop	Yes	Predator	Juvenile	24	24.227	12.6149	24	20.043	12.6149
206	a72	Davis et al	2018	2018	3.46	3.46	C		Sebastes spp.	Trop	Yes	Predator	Juvenile	24	122.938	51.1355	24	110.567	45.4527
207	a72	Davis et al	2018	2018	3.46	3.46	C		Sebastes spp.	Trop	Yes	Predator	Juvenile	24	98.582	30.3051	24	98.398	54.9225
208	a73	Davis et al	2018	2017	8.997	8.997	I	10	Trematomus bernacchii	Polar	Yes	Light	Juvenile	8	52.927	16.5604	8	54.098	18.546
209	a73	Davis et al	2018	2017	8.997	8.997	I		Trematomus bernacchii	Polar	Yes	Light	Juvenile	8	52.927	16.5604	6	45.667	5.7367
210	a73	Davis et al	2018	2017	8.997	8.997	I		Trematomus bernacchii	Polar	Yes	Novel object	Juvenile	10	576	65.2919	10	524.308	76.7556
211	a73	Davis et al	2018	2017	8.997	8.997	I		Trematomus bernacchii	Polar	Yes	Novel object	Juvenile	10	576	65.2919	10	588.923	33.2185
212	a73	Davis et al	2018	2017	8.997	8.997	I		Trematomus bernacchii	Polar	Yes	Novel object	Juvenile	10	504.923	66.4378	10	534.462	146.6207
213	a73	Davis et al	2018	2017	8.997	8.997	I		Trematomus bernacchii	Polar	Yes	Novel object	Juvenile	10	504.923	66.4378	10	469.846	108.82
214	a73	Davis et al	2018	2017	8.997	8.997	I		Trematomus bernacchii	Polar	Yes	Novel object	Juvenile	10	141.892	159.1593	10	120.27	55.0548
215	a73	Davis et al	2018	2017	8.997	8.997	I		Trematomus bernacchii	Polar	Yes	Novel object	Juvenile	10	141.892	159.1593	10	102.703	88.0881
216	a73	Davis et al	2018	2017	8.997	8.997	I		Trematomus bernacchii	Polar	Yes	Novel object	Juvenile	10	125.676	81.0807	10	118.919	75.0748
217	a73	Davis et al	2018	2017	8.997	8.997	I		Trematomus bernacchii	Polar	Yes	Novel object	Juvenile	10	125.676	81.0807	10	67.568	30.0304
218	a73	Davis et al	2018	2017	8.997	8.997	I		Trematomus bernacchii	Polar	Yes	Novel object	Juvenile	10	33.148	23.7835	10	22.563	14.0943
219	a73	Davis et al	2018	2017	8.997	8.997	I		Trematomus bernacchii	Polar	Yes	Novel object	Juvenile	10	33.148	23.7835	10	25.627	21.1398
220	a73	Davis et al	2018	2017	8.997	8.997	I		Trematomus bernacchii	Polar	Yes	Novel object	Juvenile	10	22.284	14.9734	10	26.741	19.3784
221	a73	Davis et al	2018	2017	8.997	8.997	I		Trematomus bernacchii	Polar	Yes	Novel object	Juvenile	10	22.284	14.9734	10	13.649	6.1664
222	a73	Davis et al	2018	2017	8.997	8.997	I		Trematomus bernacchii	Polar	Yes	Novel object	Juvenile	10	45.682	21.1398	10	49.582	15.8557
223	a73	Davis et al	2018	2017	8.997	8.997	I		Trematomus bernacchii	Polar	Yes	Novel object	Juvenile	10	45.682	21.1398	10	49.304	21.1398
224	a73	Davis et al	2018	2017	8.997	8.997	I		Trematomus bernacchii	Polar	Yes	Novel object	Juvenile	10	53.203	14.0943	10	55.432	14.0943
225	a73	Davis et al	2018	2017	8.997	8.997	I		Trematomus bernacchii	Polar	Yes	Novel object	Juvenile	10	53.203	14.0943	10	66.574	6.1664
226	a73	Davis et al	2018	2017	8.997	8.997	I		Trematomus bernacchii	Polar	Yes	Novel object	Juvenile	10	20.613	18.4993	10	26.741	18.4993
227	a73	Davis et al	2018	2017	8.997	8.997	I		Trematomus bernacchii	Polar	Yes	Novel object	Juvenile	10	20.613	18.4993	10	24.513	21.1398
228	a73	Davis et al	2018	2017	8.997	8.997	I		Trematomus bernacchii	Polar	Yes	Novel object	Juvenile	10	23.955	24.6626	10	16.713	11.4506
229	a73	Davis et al	2018	2017	8.997	8.997	I		Trematomus bernacchii	Polar	Yes	Novel object	Juvenile	10	23.955	24.6626	10	19.499	17.617
230	a74	Goldenberg et al	2018	2018	19.181	19.181	K	105	Not provided	Not provided	Yes	Prey	Not provided	165	50.795	83.1986	165	30.341	74.4381
231	a74	Goldenberg et al	2018	2018	19.181	19.181	K		Not provided	Not provided	Yes	Prey	Not provided	165	48.75	83.1986	165	31.364	65.6905
232	a74	Goldenberg et al	2018	2018	19.181	19.181	K		Not provided	Not provided	Yes	Prey	Not provided	165	49.576	91.4452	165	56.695	32.6526
233	a74	Goldenberg et al	2018	2018	19.181	19.181	K		Not provided	Not provided	Yes	Prey	Not provided	53	95.043	72.408	62	117.876	80.5747
234	a74	Goldenberg et al	2018	2018	19.181	19.181	K		Not provided	Not provided	Yes	Prey	Not provided	165	0.44	0.4239	165	0.39	0.8863
235	a74	Goldenberg et al	2018	2018	19.181	19.181	K		Not provided	Not provided	No	-	Not provided	9	0.8731	2.5645	8	0.8064	1.1658
236	a74	Goldenberg et al	2018	2018	19.181	19.181	K		Not provided	Not provided	Yes	Predator	Not provided	9	0.1592	0.2355	8	0.2674	0.2812
237	a76	Maulvault et al	2018	2018	4.61	4.61	E	10	Argyrosomus regius	Subtrop	Yes	Kin	Juvenile	9	77.778	29.739	10	89.216	22.876
238	a76	Maulvault et al	2018	2018	4.61	4.61	E		Argyrosomus regius	Subtrop	Yes	Kin	Juvenile	9	37.013	1.299	10	16.234	2.597
239	a76	Maulvault et al	2018	2018	4.61	4.61	E		Argyrosomus regius	Subtrop	Yes	Kin	Juvenile	9	4.908	2.454	10	5.215	2.761
240	a76	Maulvault et al	2018	2018	4.61	4.61	E		Argyrosomus regius	Subtrop	Yes	Kin	Juvenile	9	54.054	5.405	10	50.676	1.351
241	a76	Maulvault et al	2018	2018	4.61	4.61	E		Argyrosomus regius	Subtrop	Yes	Kin	Juvenile	9	64.052	15.033	10	44.444	9.804
242	a76	Maulvault et al	2018	2018	4.61	4.61	E		Argyrosomus regius	Subtrop	No	-	Juvenile	10	63.83	19.149	10	33.617	26.809
243	a77	McCormick et al	2018	2018	4.847	4.847	E	19	Pseudochromis fuscus	Trop	Yes	Prey	Adult	19	0.049	0.0654	19	0.187	0.4359
244	a77	McCormick et al	2018	2018	4.847	4.847	E		Pseudochromis fuscus	Trop	Yes	Prey	Adult	19	118.981	43.0049	19	84.665	46.7448
245	a77	McCormick et al	2018	2018	4.847	4.847	E		Pseudochromis fuscus	Trop	Yes	Prey	Adult	19	333.056	184.0545	19	180.107	188.1475
246	a77	McCormick et al	2018	2018	4.847	4.847	E		Pseudochromis fuscus	Trop	Yes	Prey	Adult	19	0.63	0.6364	19	0.182	0.7018
247	a79	Porteus et al	2018	2018	19.181	19.181	K	13	Dicentrarchus labrax	Subtrop	No	-	Juvenile	13	45.1077	95.6378	13	42.0462	97.4158
248	a79	Porteus et al	2018	2018	19.181	19.181	K		Dicentrarchus labrax	Subtrop	No	-	Juvenile	14	50.8286	72.3095	14	36.0143	77.4984
249	a79	Porteus et al	2018	2018	19.181	19.181	K		Dicentrarchus labrax	Subtrop	No	-	Juvenile	13	52.3692	59.9273	14	30.9286	81.7807
250	a79	Porteus et al	2018	2018	19.181	19.181	K		Dicentrarchus labrax	Subtrop	No	-	Juvenile	13	20.7692	94.4943	13	13.4615	79.2349
251	a79	Porteus et al	2018	2018	19.181	19.181	K		Dicentrarchus labrax	Subtrop	No	-	Juvenile	13	2.5385	24.3036	13	7	48.9081
252	a79	Porteus et al	2018	2018	19.181	19.181	K		Dicentrarchus labrax	Subtrop	No	-	Juvenile	13	2.4154	25.6078	14	9.5214	59.6023
253	a79	Porteus et al	2018	2018	19.181	19.181	K		Dicentrarchus labrax	Subtrop	Yes	Predator	Juvenile	13	23.9231	86.238	13	18.0385	97.6179
254	a79	Porteus et al	2018	2018	19.181	19.181	K		Dicentrarchus labrax	Subtrop	Yes	Predator	Juvenile	13	5.8	29.5098	13	12.1308	66.0668
255	a79	Porteus et al	2018	2018	19.181	19.181	K		Dicentrarchus labrax	Subtrop	Yes	Predator	Juvenile	13	6.8846	39.0876	14	20.5929	70.238
256	a80	Raby et al	2018	2018	1.702	1.702	B	11	Cephalopholis cyanostigma	Trop	Yes	Habitat	Adult	10	0.0001	0.4533	11	0.0001	0.7104
257	a80	Raby et al	2018	2018	1.702	1.702	B		Cephalopholis cyanostigma	Trop	Yes	Habitat	Adult	10	8.592	2.4067	11	8.169	4.3615
258	a80	Raby et al	2018	2018	1.702	1.702	B		Cephalopholis cyanostigma	Trop	Yes	Habitat	Adult	10	20	5.5652	11	14.085	6.4674
259	a80	Raby et al	2018	2018	1.702	1.702	B		Cephalopholis cyanostigma	Trop	Yes	Habitat	Adult	10	88.136	2.2222	11	91.186	7.863
260	a80	Raby et al	2018	2018	1.702	1.702	B		Cephalopholis cyanostigma	Trop	Yes	Habitat	Adult	10	20	2.0933	11	20.156	3.3815
261	a80	Raby et al	2018	2018	1.702	1.702	B		Cephalopholis cyanostigma	Trop	Yes	Habitat	Adult	10	2.794	0.5104	11	2.941	0.6615
262	a81	Rodriguez-Dominguez et al	2018	2018	3.241	3.241	D	4	Vincentia badia	Temp	Yes	Shelter	Juvenile	5	2.518	4.8254	4	0.719	0.72
263	a81	Rodriguez-Dominguez et al	2018	2018	3.241	3.241	D		Vincentia badia	Temp	Yes	Shelter	Juvenile	5	24.46	32.1725	4	11.511	20.864
264	a81	Rodriguez-Dominguez et al	2018	2018	3.241	3.241	D		Vincentia badia	Temp	Yes	Shelter	Juvenile	4	0.0001	0.0002	2	2.518	3.561
265	a81	Rodriguez-Dominguez et al	2018	2018	3.241	3.241	D		Vincentia badia	Temp	Yes	Shelter	Juvenile	5	72.695	42.0247	4	95.035	3.546
266	a81	Rodriguez-Dominguez et al	2018	2018	3.241	3.241	D		Vincentia badia	Temp	Yes	Shelter	Juvenile	5	52.837	36.4747	4	47.518	28.368
267	a81	Rodriguez-Dominguez et al	2018	2018	3.241	3.241	D		Vincentia badia	Temp	Yes	Shelter	Juvenile	4	53.546	43.972	2	97.518	3.5101
268	a81	Rodriguez-Dominguez et al	2018	2018	3.241	3.241	D		Vincentia badia	Temp	Yes	Shelter	Juvenile	5	24.468	42.0247	4	3.915	3.558
269	a81	Rodriguez-Dominguez et al	2018	2018	3.241	3.241	D		Vincentia badia	Temp	Yes	Shelter	Juvenile	5	20.922	8.7229	4	39.858	24.912
270	a81	Rodriguez-Dominguez et al	2018	2018	3.241	3.241	D		Vincentia badia	Temp	Yes	Shelter	Juvenile	4	46.099	43.262	2	0.0001	0.0001
271	a81	Rodriguez-Dominguez et al	2018	2018	3.241	3.241	D		Vincentia badia	Temp	Yes	Shelter	Juvenile	5	2.518	4.8254	5	7.194	6.4354
272	a81	Rodriguez-Dominguez et al	2018	2018	3.241	3.241	D		Vincentia badia	Temp	Yes	Shelter	Juvenile	5	24.46	32.1725	5	28.058	39.4129
273	a81	Rodriguez-Dominguez et al	2018	2018	3.241	3.241	D		Vincentia badia	Temp	Yes	Shelter	Juvenile	4	0.0001	0.0002	3	15.827	27.4132
274	a81	Rodriguez-Dominguez et al	2018	2018	3.241	3.241	D		Vincentia badia	Temp	Yes	Shelter	Juvenile	5	72.695	42.0247	5	66.312	38.8539
275	a81	Rodriguez-Dominguez et al	2018	2018	3.241	3.241	D		Vincentia badia	Temp	Yes	Shelter	Juvenile	5	52.837	36.4747	5	39.716	34.8894
276	a81	Rodriguez-Dominguez et al	2018	2018	3.241	3.241	D		Vincentia badia	Temp	Yes	Shelter	Juvenile	4	53.546	43.972	3	15.957	7.9848
277	a81	Rodriguez-Dominguez et al	2018	2018	3.241	3.241	D		Vincentia badia	Temp	Yes	Shelter	Juvenile	5	24.468	42.0247	5	25.177	42.0247
278	a81	Rodriguez-Dominguez et al	2018	2018	3.241	3.241	D		Vincentia badia	Temp	Yes	Shelter	Juvenile	5	20.922	8.7229	5	31.206	42.0247
279	a81	Rodriguez-Dominguez et al	2018	2018	3.241	3.241	D		Vincentia badia	Temp	Yes	Shelter	Juvenile	4	46.099	43.262	3	67.376	31.939
280	a82	Rossi et al	2018	2018	4.122	4.122	E	12	Lates calcarifer	Trop	Yes	Auditory	Larvae	10	63.922	19.8433	10	27.059	17.3609
281	a82	Rossi et al	2018	2018	4.122	4.122	E		Lates calcarifer	Trop	Yes	Auditory	Larvae	10	54.51	17.3609	10	37.255	16.1213
282	a82	Rossi et al	2018	2018	4.122	4.122	E		Lates calcarifer	Trop	Yes	Auditory	Larvae	10	44.706	33.4822	10	53.333	33.4822
283	a82	Rossi et al	2018	2018	4.122	4.122	E		Lates calcarifer	Trop	Yes	Auditory	Larvae	10	46.667	22.3225	10	49.084	21.0829
284	a82	Rossi et al	2018	2018	4.122	4.122	E		Lates calcarifer	Trop	Yes	Auditory	Larvae	10	52.647	17.6708	10	54.706	18.6005
285	a82	Rossi et al	2018	2018	4.122	4.122	E		Lates calcarifer	Trop	Yes	Auditory	Larvae	16	52.35	15.1568	16	59.724	17.4874
286	a82	Rossi et al	2018	2018	4.122	4.122	E		Lates calcarifer	Trop	Yes	Auditory	Larvae	16	47.558	10.4924	16	47.558	11.6593
287	a82	Rossi et al	2018	2018	4.122	4.122	E		Lates calcarifer	Trop	Yes	Auditory	Larvae	16	53.825	8.1618	16	50.876	9.3256
288	a82	Rossi et al	2018	2018	4.122	4.122	E		Lates calcarifer	Trop	Yes	Auditory	Larvae	16	49.032	13.9899	16	51.613	9.3256
289	a82	Rossi et al	2018	2018	4.122	4.122	E		Lates calcarifer	Trop	Yes	Auditory	Larvae	16	45.714	10.4924	16	49.401	6.995
290	a82	Rossi et al	2018	2018	4.122	4.122	E		Lates calcarifer	Trop	Yes	Auditory	Larvae	16	52.042	7.8772	16	49.828	7.8772
291	a82	Rossi et al	2018	2018	4.122	4.122	E		Lates calcarifer	Trop	Yes	Auditory	Larvae	10	33.032	41.6282	10	70.194	28.5617
292	a82	Rossi et al	2018	2018	4.122	4.122	E		Lates calcarifer	Trop	Yes	Auditory	Larvae	10	55.484	31.8283	10	41.032	33.4601
293	a82	Rossi et al	2018	2018	4.122	4.122	E		Lates calcarifer	Trop	Yes	Auditory	Larvae	10	49.549	39.987	10	43.097	28.5617
294	a82	Rossi et al	2018	2018	4.122	4.122	E		Lates calcarifer	Trop	Yes	Auditory	Larvae	10	49.032	21.2189	10	41.548	24.4824
295	a82	Rossi et al	2018	2018	4.122	4.122	E		Lates calcarifer	Trop	Yes	Auditory	Larvae	10	55.484	19.5871	10	48	13.057
296	a82	Rossi et al	2018	2018	4.122	4.122	E		Lates calcarifer	Trop	Yes	Auditory	Larvae	10	55.226	26.9426	10	64	17.1364
297	a82	Rossi et al	2018	2018	4.122	4.122	E		Lates calcarifer	Trop	Yes	Auditory	Larvae	10	50.065	25.2982	10	42.323	14.6888
298	a82	Rossi et al	2018	2018	4.122	4.122	E		Lates calcarifer	Trop	Yes	Auditory	Larvae	10	48.258	21.2189	10	66.839	17.1364
299	a83	Sswat et al	2018	2018	2.766	2.766	C	9	Clupea harengus	Temp	No	-	Larvae	6	7288.3971	8116.3356	6	7667.7496	4864.1553
300	a83	Sswat et al	2018	2018	2.766	2.766	C		Clupea harengus	Temp	No	-	Larvae	12	10164.3102	9856.4	12	13197.1275	8667.4157
301	a84	Sundin & Jutfelt	2018	2018	2.504	2.504	C	21	Gobiusculus flavescens	Temp	No	-	Adult	30	32.317	22.5497	24	32.317	24.201
302	a84	Sundin & Jutfelt	2018	2018	2.504	2.504	C		Gobiusculus flavescens	Temp	No	-	Adult	11	31.492	32.7683	19	32.521	35.4378
303	a84	Sundin & Jutfelt	2018	2018	2.504	2.504	C		Gobiusculus flavescens	Temp	No	-	Adult	16	31.492	19.76	22	42.093	27.9971
304	a84	Sundin & Jutfelt	2018	2018	2.504	2.504	C		Gobiusculus flavescens	Temp	No	-	Adult	23	31.389	27.1444	25	40.034	33.45
305	a86	Steckbauer et al	2018	2018	-	-	-	6	Dicentrachus labrax	Temp	Yes	Predator	Juvenile	6	0.1238	0.1408	6	0.0298	0.1585
306	a87	Andrade et al	2018	2018	1.729	1.729	B	36	Citharichthys stigmaeus	Subtrop	No	-	Juvenile	36	0.204	0.492	36	0.179	0.474
307	a87	Andrade et al	2018	2018	1.729	1.729	B		Citharichthys stigmaeus	Subtrop	No	-	Juvenile	36	0.204	0.492	36	0.341	0.516
308	a87	Andrade et al	2018	2018	1.729	1.729	B		Citharichthys stigmaeus	Subtrop	Yes	Predator	Juvenile	36	0.274	0.516	36	0.235	0.588
309	a87	Andrade et al	2018	2018	1.729	1.729	B		Citharichthys stigmaeus	Subtrop	Yes	Predator	Juvenile	36	0.274	0.516	36	0.321	0.516
310	a87	Andrade et al	2018	2018	1.729	1.729	B		Citharichthys stigmaeus	Subtrop	Yes	Food	Juvenile	36	0.76	0.918	36	0.984	0.942
311	a87	Andrade et al	2018	2018	1.729	1.729	B		Citharichthys stigmaeus	Subtrop	Yes	Food	Juvenile	36	0.76	0.918	36	0.984	0.822
312	a87	Andrade et al	2018	2018	1.729	1.729	B		Citharichthys stigmaeus	Subtrop	No	-	Juvenile	36	1.027	0.99	36	1.034	0.966
313	a87	Andrade et al	2018	2018	1.729	1.729	B		Citharichthys stigmaeus	Subtrop	No	-	Juvenile	36	1.027	0.99	36	1.285	0.894
314	a87	Andrade et al	2018	2018	1.729	1.729	B		Citharichthys stigmaeus	Subtrop	No	-	Juvenile	36	0.889	1.176	36	0.517	0.846
315	a87	Andrade et al	2018	2018	1.729	1.729	B		Citharichthys stigmaeus	Subtrop	No	-	Juvenile	36	0.889	1.176	36	0.803	1.032
316	a87	Andrade et al	2018	2018	1.729	1.729	B		Citharichthys stigmaeus	Subtrop	Yes	Predator	Juvenile	36	0.905	1.104	36	0.611	0.918
317	a87	Andrade et al	2018	2018	1.729	1.729	B		Citharichthys stigmaeus	Subtrop	Yes	Predator	Juvenile	36	0.905	1.104	36	0.862	1.2
318	a87	Andrade et al	2018	2018	1.729	1.729	B		Citharichthys stigmaeus	Subtrop	Yes	Food	Juvenile	36	1.716	0.942	36	1.524	0.918
319	a87	Andrade et al	2018	2018	1.729	1.729	B		Citharichthys stigmaeus	Subtrop	Yes	Food	Juvenile	36	1.716	0.942	36	1.791	0.75
320	a87	Andrade et al	2018	2018	1.729	1.729	B		Citharichthys stigmaeus	Subtrop	No	-	Juvenile	36	1.689	1.08	36	1.418	0.918
321	a87	Andrade et al	2018	2018	1.729	1.729	B		Citharichthys stigmaeus	Subtrop	No	-	Juvenile	36	1.689	1.08	36	1.893	0.846
322	a87	Andrade et al	2018	2018	1.729	1.729	B		Citharichthys stigmaeus	Subtrop	No	-	Juvenile	36	1.371	1.272	36	1.195	0.87
323	a87	Andrade et al	2018	2018	1.729	1.729	B		Citharichthys stigmaeus	Subtrop	No	-	Juvenile	36	1.371	1.272	36	1.324	0.918
324	a87	Andrade et al	2018	2018	1.729	1.729	B		Citharichthys stigmaeus	Subtrop	Yes	Predator	Juvenile	36	1.799	1.224	36	1.422	1.008
325	a87	Andrade et al	2018	2018	1.729	1.729	B		Citharichthys stigmaeus	Subtrop	Yes	Predator	Juvenile	36	1.799	1.224	36	1.673	0.918
326	a87	Andrade et al	2018	2018	1.729	1.729	B		Citharichthys stigmaeus	Subtrop	Yes	Food	Juvenile	36	2.241	0.894	36	2.022	0.942
327	a87	Andrade et al	2018	2018	1.729	1.729	B		Citharichthys stigmaeus	Subtrop	Yes	Food	Juvenile	36	2.241	0.894	36	2.241	0.726
328	a87	Andrade et al	2018	2018	1.729	1.729	B		Citharichthys stigmaeus	Subtrop	No	-	Juvenile	36	1.763	1.08	36	1.548	0.99
329	a87	Andrade et al	2018	2018	1.729	1.729	B		Citharichthys stigmaeus	Subtrop	No	-	Juvenile	36	1.763	1.08	36	1.834	0.75
330	a87	Andrade et al	2018	2018	1.729	1.729	B		Citharichthys stigmaeus	Subtrop	No	-	Juvenile	36	1.207	1.248	36	0.889	1.104
331	a87	Andrade et al	2018	2018	1.729	1.729	B		Citharichthys stigmaeus	Subtrop	No	-	Juvenile	36	1.207	1.248	36	1.285	1.08
332	a87	Andrade et al	2018	2018	1.729	1.729	B		Citharichthys stigmaeus	Subtrop	Yes	Predator	Juvenile	36	1.14	1.224	36	0.788	1.2
333	a87	Andrade et al	2018	2018	1.729	1.729	B		Citharichthys stigmaeus	Subtrop	Yes	Predator	Juvenile	36	1.14	1.224	36	1.234	1.032
334	a87	Andrade et al	2018	2018	1.729	1.729	B		Citharichthys stigmaeus	Subtrop	Yes	Food	Juvenile	36	2.089	1.248	36	1.838	1.08
335	a87	Andrade et al	2018	2018	1.729	1.729	B		Citharichthys stigmaeus	Subtrop	Yes	Food	Juvenile	36	2.089	1.248	36	1.955	0.894
336	a87	Andrade et al	2018	2018	1.729	1.729	B		Citharichthys stigmaeus	Subtrop	No	-	Juvenile	36	1.791	1.176	36	1.701	1.056
337	a87	Andrade et al	2018	2018	1.729	1.729	B		Citharichthys stigmaeus	Subtrop	No	-	Juvenile	36	1.791	1.176	36	1.771	0.942
338	a87	Andrade et al	2018	2018	1.729	1.729	B		Citharichthys stigmaeus	Subtrop	Yes	Food	Juvenile	36	1.807	2.976	36	1.999	3.072
339	a87	Andrade et al	2018	2018	1.729	1.729	B		Citharichthys stigmaeus	Subtrop	Yes	Food	Juvenile	36	1.807	2.976	36	1.663	3.264
340	a87	Andrade et al	2018	2018	1.729	1.729	B		Citharichthys stigmaeus	Subtrop	Yes	Food	Juvenile	36	5.133	3.936	36	4.27	4.896
341	a87	Andrade et al	2018	2018	1.729	1.729	B		Citharichthys stigmaeus	Subtrop	Yes	Food	Juvenile	36	5.133	3.936	36	4.829	3.84
342	a87	Andrade et al	2018	2018	1.729	1.729	B		Citharichthys stigmaeus	Subtrop	Yes	Predator + food	Juvenile	36	5.293	3.936	36	5.261	4.128
343	a87	Andrade et al	2018	2018	1.729	1.729	B		Citharichthys stigmaeus	Subtrop	Yes	Predator + food	Juvenile	36	5.293	3.936	36	5.485	3.36
344	a87	Andrade et al	2018	2018	1.729	1.729	B		Citharichthys stigmaeus	Subtrop	Yes	Food	Juvenile	36	7.868	5.28	36	6.604	5.658
345	a87	Andrade et al	2018	2018	1.729	1.729	B		Citharichthys stigmaeus	Subtrop	Yes	Food	Juvenile	36	7.868	5.28	36	6.205	4.512
346	a88	Jiahuan et al	2018	2018	-	-	-	15	Acanthopagrus schlegelii	Subtrop	Yes	Food	Larvae	15	0.247	0.0116	15	0.195	0.0465
347	a88	Jiahuan et al	2018	2018	-	-	-		Acanthopagrus schlegelii	Subtrop	Yes	Food	Larvae	15	0.247	0.0116	15	0.16	0.0155
348	a88	Jiahuan et al	2018	2018	-	-	-		Acanthopagrus schlegelii	Subtrop	Yes	Food	Larvae	15	6.029	2.5252	15	12.043	3.0868
349	a88	Jiahuan et al	2018	2018	-	-	-		Acanthopagrus schlegelii	Subtrop	Yes	Food	Larvae	15	6.029	2.5252	15	14	9.8219
350	a88	Jiahuan et al	2018	2018	-	-	-		Acanthopagrus schlegelii	Subtrop	Yes	Food	Larvae	15	0.854	0.1433	15	0.726	0.1898
351	a88	Jiahuan et al	2018	2018	-	-	-		Acanthopagrus schlegelii	Subtrop	Yes	Food	Larvae	15	0.854	0.1433	15	0.52	0.1317
352	a88	Jiahuan et al	2018	2018	-	-	-		Acanthopagrus schlegelii	Subtrop	Yes	Food	Larvae	15	1.144	0.2556	15	1.377	0.3021
353	a88	Jiahuan et al	2018	2018	-	-	-		Acanthopagrus schlegelii	Subtrop	Yes	Food	Larvae	15	1.144	0.2556	15	1.946	0.6739
354	a88	Jiahuan et al	2018	2018	-	-	-		Acanthopagrus schlegelii	Subtrop	Yes	Food	Larvae	15	0.471	0.4996	15	0.657	0.3331
355	a88	Jiahuan et al	2018	2018	-	-	-		Acanthopagrus schlegelii	Subtrop	Yes	Food	Larvae	15	0.471	0.4996	15	2.171	1.6034
356	a89	Borges et al.	2019	2019	3.345	3.345	D	8	Anguilla anguilla	Temp	Yes	Habitat	Larvae	8	0.2059	0.0882	8	0.228	0.1596
357	a89	Borges et al.	2019	2019	3.345	3.345	D		Anguilla anguilla	Temp	Yes	Habitat	Larvae	8	1.625	0.9169	8	1.125	1.3562
358	a89	Borges et al.	2019	2019	3.345	3.345	D		Anguilla anguilla	Temp	Yes	Habitat	Larvae	8	0.3514	0.125	8	0.3742	0.1495
359	a89	Borges et al.	2019	2019	3.345	3.345	D		Anguilla anguilla	Temp	Yes	Habitat	Larvae	8	3.75	2.121	8	3.125	2.1671
360	a90	Hurst et al	2019	2019	3.159	3.159	D	66	Gadus macrocephalus	Boreal	Yes	Light	Larvae	66	4.038	1.4786	66	3.646	1.3648
361	a90	Hurst et al	2019	2019	3.159	3.159	D		Gadus macrocephalus	Boreal	Yes	Light	Larvae	66	5.83	2.6159	66	6.544	1.706
362	a90	Hurst et al	2019	2019	3.159	3.159	D		Gadus macrocephalus	Boreal	Yes	Light	Larvae	66	6.047	2.7297	66	7.188	1.3648
363	a90	Hurst et al	2019	2019	3.159	3.159	D		Gadus macrocephalus	Boreal	Yes	Light	Larvae	66	6.254	3.2984	66	7.216	1.3648
364	a90	Hurst et al	2019	2019	3.159	3.159	D		Gadus macrocephalus	Boreal	Yes	Light	Larvae	66	6.609	3.7533	66	7.16	1.3648
365	a90	Hurst et al	2019	2019	3.159	3.159	D		Gadus macrocephalus	Boreal	Yes	Light	Larvae	66	4.686	2.161	66	3.492	1.4786
366	a90	Hurst et al	2019	2019	3.159	3.159	D		Gadus macrocephalus	Boreal	Yes	Light	Larvae	66	3.646	2.6159	66	2.498	1.5923
367	a90	Hurst et al	2019	2019	3.159	3.159	D		Gadus macrocephalus	Boreal	Yes	Light	Larvae	66	3.114	2.9571	66	2.232	1.5923
368	a90	Hurst et al	2019	2019	3.159	3.159	D		Gadus macrocephalus	Boreal	Yes	Light	Larvae	66	2.75	3.1846	66	2.078	1.706
369	a90	Hurst et al	2019	2019	3.159	3.159	D		Gadus macrocephalus	Boreal	Yes	Light	Larvae	66	4.038	1.4786	66	3.646	1.3648
370	a90	Hurst et al	2019	2019	3.159	3.159	D		Gadus macrocephalus	Boreal	Yes	Light	Larvae	66	5.83	2.6159	66	6.334	1.3648
371	a90	Hurst et al	2019	2019	3.159	3.159	D		Gadus macrocephalus	Boreal	Yes	Light	Larvae	66	6.047	2.7297	66	6.747	1.706
372	a90	Hurst et al	2019	2019	3.159	3.159	D		Gadus macrocephalus	Boreal	Yes	Light	Larvae	66	6.254	3.2984	66	6.999	1.5923
373	a90	Hurst et al	2019	2019	3.159	3.159	D		Gadus macrocephalus	Boreal	Yes	Light	Larvae	66	6.609	3.7533	66	7.055	1.3648
374	a90	Hurst et al	2019	2019	3.159	3.159	D		Gadus macrocephalus	Boreal	Yes	Light	Larvae	66	4.686	2.161	66	4.112	1.4786
375	a90	Hurst et al	2019	2019	3.159	3.159	D		Gadus macrocephalus	Boreal	Yes	Light	Larvae	66	3.646	2.6159	66	2.908	1.706
376	a90	Hurst et al	2019	2019	3.159	3.159	D		Gadus macrocephalus	Boreal	Yes	Light	Larvae	66	3.114	2.9571	66	2.542	1.706
377	a90	Hurst et al	2019	2019	3.159	3.159	D		Gadus macrocephalus	Boreal	Yes	Light	Larvae	66	2.75	3.1846	66	2.149	1.706
378	a90	Hurst et al	2019	2019	3.159	3.159	D		Gadus macrocephalus	Boreal	Yes	Light	Larvae	66	4.03	1.8198	66	3.82	1.8198
379	a90	Hurst et al	2019	2019	3.159	3.159	D		Gadus macrocephalus	Boreal	Yes	Light	Larvae	66	5.896	1.8198	66	6.19	1.8198
380	a90	Hurst et al	2019	2019	3.159	3.159	D		Gadus macrocephalus	Boreal	Yes	Light	Larvae	66	6.155	1.706	66	6.317	1.4786
381	a90	Hurst et al	2019	2019	3.159	3.159	D		Gadus macrocephalus	Boreal	Yes	Light	Larvae	66	6.299	1.9335	66	6.618	1.4786
382	a90	Hurst et al	2019	2019	3.159	3.159	D		Gadus macrocephalus	Boreal	Yes	Light	Larvae	66	6.273	1.706	66	6.517	1.706
383	a90	Hurst et al	2019	2019	3.159	3.159	D		Gadus macrocephalus	Boreal	Yes	Light	Larvae	66	4.352	2.3966	66	4.432	2.3966
384	a90	Hurst et al	2019	2019	3.159	3.159	D		Gadus macrocephalus	Boreal	Yes	Light	Larvae	66	3.413	1.9335	66	3.586	2.3966
385	a90	Hurst et al	2019	2019	3.159	3.159	D		Gadus macrocephalus	Boreal	Yes	Light	Larvae	66	3.189	2.0554	66	3.219	2.2829
386	a90	Hurst et al	2019	2019	3.159	3.159	D		Gadus macrocephalus	Boreal	Yes	Light	Larvae	66	3.062	2.2829	66	3.007	2.3966
387	a90	Hurst et al	2019	2019	3.159	3.159	D		Gadus macrocephalus	Boreal	Yes	Light	Larvae	66	4.03	1.8198	66	3.665	2.3966
388	a90	Hurst et al	2019	2019	3.159	3.159	D		Gadus macrocephalus	Boreal	Yes	Light	Larvae	66	5.896	1.8198	66	5.737	2.8515
389	a90	Hurst et al	2019	2019	3.159	3.159	D		Gadus macrocephalus	Boreal	Yes	Light	Larvae	66	6.155	1.706	66	6.017	1.3648
390	a90	Hurst et al	2019	2019	3.159	3.159	D		Gadus macrocephalus	Boreal	Yes	Light	Larvae	66	6.299	1.9335	66	6.398	1.8198
391	a90	Hurst et al	2019	2019	3.159	3.159	D		Gadus macrocephalus	Boreal	Yes	Light	Larvae	66	6.273	1.706	66	6.3	1.5923
392	a90	Hurst et al	2019	2019	3.159	3.159	D		Gadus macrocephalus	Boreal	Yes	Light	Larvae	66	4.352	2.3966	66	4.394	2.2829
393	a90	Hurst et al	2019	2019	3.159	3.159	D		Gadus macrocephalus	Boreal	Yes	Light	Larvae	66	3.413	1.9335	66	3.567	2.2829
394	a90	Hurst et al	2019	2019	3.159	3.159	D		Gadus macrocephalus	Boreal	Yes	Light	Larvae	66	3.189	2.0554	66	3.104	2.8515
395	a90	Hurst et al	2019	2019	3.159	3.159	D		Gadus macrocephalus	Boreal	Yes	Light	Larvae	66	3.062	2.2829	66	3.104	2.6241
