# Supplementary material for: Meta-analysis reveals an extreme “decline effect” in the impacts of ocean acidification on fish behavior
Source: PLoS Biol. 2022 Feb 3;20(2):e3001511. doi: 10.1371/journal.pbio.3001511 (PMC8812914; doi:10.1371/journal.pbio.3001511)
Supplement: S11 Data — Data file for analysis in R. This dataset applies to the analysis titled “##### CREATE SCATTERPLOT FIGURE TO SAMPLE SIZE BIAS (Fig 3)” in S1 Code. (CSV) [file pbio.3001511.s012.csv]

study	authors	year.print	year.online	if.at.pub	avg.n	ctrl.mean	oa.mean	mean.lnrr.mag
a1	Munday et al	2009	2009	9.432	27	94.129	72.789	1.5607
a2	Dixson et al	2010	2009	10.318	45	9.647	7.937	4.8111
a3	Munday et al	2010	2010	9.771	18	11.899	9.873	3.707
a4	Cripps et al	2011	2011	4.092	9	0.59	0.398	0.4518
a5	Ferrari et al	2011	2011	17.557	18	19.296	25.025	0.7034
a6	Ferrari et al	2011	2011	6.862	20	0.511	0.355	1.1405
a7	Simpson et al	2011	2011	3.762	26	0.276	0.586	0.7939
a8	Devine et al	2012	2011	3.412	25	63.881	38.507	0.4672
a9	Devine et al	2012	2011	3.878	15	74.39	62.195	0.1821
a10	Domenici et al	2012	2011	3.762	69	46.829	29.122	0.475
a11	Ferrari et al	2012	2012	3.73	17	-7.622	-0.401	1.3012
a12	Ferrari et al	2012	2012	4.861	25	0.651	0.662	0.7764
a13	Hurst et al	2012	2012	2.546	30	0.02	0.019	0.0697
a14	Nilsson et al	2012	2012	14.472	14	1.053	91.538	2.248
a15	Nowicki et al	2012	2012	2.263	30	26.437	38.218	0.1657
a16	Sundin et al	2012	2012	1.947	20	935.933	812.256	0.1417
a18	Bignami et al	2013	2012	6.91	60	42.27	39.27	0.0938
a24	Munday et al	2013	2012	2.468	13	6.23	10.164	1.4145
a17	Allan et al	2013	2013	3.534	18	0.06	0.043	0.3083
a19	Forsgen et al	2013	2013	1.658	10	35.665	62.281	0.5212
a20	Jutfelt & Hedgarde	2013	2013	2.304	16	89.974	85.768	0.0304
a21	Jutfelt et al	2013	2013	3.534	21	41.667	21.502	1.1118
a22	Lönnstedt et al	2013	2013	1.658	28	18.121	2.181	1.8029
a23	McCormick et al	2013	2013	5.078	42	4.366	3.801	0.544
a27	Chivers et al	2014	2013	8.224	14	-0.033	0.036	1.821
a30	Hamilton et al	2014	2013	5.292	11	457.613	750.617	0.5103
a25	Allan et al	2014	2014	5.051	42	20.833	15.179	0.1954
a26	Bignami et al	2014	2014	2.619	60	6.35	5.448	0.2002
a28	Domenici et al	2014	2014	3.234	50	31.896	28.104	0.1266
a29	Green & Jutfelt	2014	2014	3.248	7	14.459	30.098	0.7348
a31	Munday et al	2014	2014	14.547	11	0.0001	97.758	3.904
a32	Pimentel et al	2014	2014	2.391	10	1.094	0.553	0.7801
a33	Welch et al	2014	2014	14.547	156	10.811	54.561	1.1212
a35	Dixson et al	2015	2014	8.044	8	64.8	65.6	1.2594
a37	Ferrari et al	2015	2014	8.044	17	0.325	0.325	0.577
a34	Bender et al	2015	2015	3.057	5	7.811	8.047	0.6461
a36	Faliero et al	2015	2015	-	6	30.446	7.55	0.6679
a38	Heinrich et al	2016	2015	2.626	11	221.0818	297.2818	0.155
a39	Jutfelt & Hedgarde	2015	2015	3.042	21	23.556	29.427	0.184
a40	Lai et al	2015	2015	-	12	33.333	14.228	0.8173
a41	Maneja et al	2015	2015	1.796	25	0.247	0.247	0.0966
a42	Naslund et al	2015	2015	1.583	14	3.344	4.033	0.5151
a43	Pistevos et al	2015	2015	5.228	6	0.719	0.826	0.8676
a44	Rossi et al	2015	2015	4.823	35	48.18	48.766	0.2646
a50	Munday et al	2016	2015	2.626	30	100	80	0.1858
a52	Nagelkerken et al	2016	2015	17.184	89	29.381	27.454	0.3021
a58	Sundin & Jutfelt	2016	2015	2.626	17	30	39.1666	0.203
a45	Duteil et al	2016	2016	2.243	90	0.574	0.495	0.1481
a46	Heuer et al	2016	2016	4.259	20	15.258	53.052	0.3714
a47	Lopes et al	2016	2016	2.136	15	2.766	3.689	0.2839
a48	Milazzo et al	2016	2016	4.94	13	21.122	15.816	0.2817
a49	Munday et al	2016	2016	2.177	24	8.969	80.269	0.6189
a51	Nadler et al	2016	2016	2.323	15	0.622	0.462	0.308
a53	Nasuchon et al	2016	2016	0.839	14	6.3	7.3	0.1549
a54	Pimentel et al	2016	2016	3.496	12	47.423	32.474	0.5414
a55	Rossi et al	2016	2016	3.089	64	65.586	37.761	0.359
a56	Sampaio et al	2016	2016	2.136	30	22.031	26.094	0.2269
a57	Silva et al	2016	2016	4.9	40	154936.875	145751.875	0.0374
a66	Pistevos et al	2017	2016	3.13	20	51.163	63.935	0.341
a67	Pistevos et al	2017	2016	4.03	17	28.718	41.641	0.4467
a59	Allan et al	2017	2017	4.847	18	1.277	3.191	0.7101
a60	Castro et al	2017	2017	2.766	29	80.216	28.058	0.5402
a61	Cattano et al	2017	2017	3.159	15	25.166	32.009	0.1262
a62	Ferrari et al	2017	2017	2.751	25	37.527	46.909	0.1864
a63	Goldenberg et al	2017	2017	8.997	21	1.84	1.347	0.7431
a64	Jarrold et al	2017	2017	4.122	40	38.118	20.471	0.8103
a65	Kwan et al	2017	2017	2.504	9	624.3671	675.7971	0.0547
a68	Schmidt et al	2017	2017	2.276	12	15.781	13.704	0.152
a69	Sundin et al	2017	2017	3.347	16	85.3333	65.1111	0.3782
a70	Sundin et al	2017	2017	2.473	24	21.336	19.504	0.17
a71	Welch & Munday	2017	2017	4.694	568	21.4063	43.8681	0.8223
a73	Davis et al	2018	2017	8.997	10	52.927	54.098	0.1962
a72	Davis et al	2018	2018	3.46	24	26.052	32.176	0.1213
a74	Goldenberg et al	2018	2018	19.181	105	50.795	30.341	0.2892
a75	Laubenstein et al	2018	2018	-	34	1395.2334	1542.2421	0.1075
a76	Maulvault et al	2018	2018	4.61	10	77.778	89.216	0.3489
a77	McCormick et al	2018	2018	4.847	19	0.049	0.187	0.884
a78	McMahon et al	2018	2018	2.276	85	22.891	23.435	0.4554
a79	Porteus et al	2018	2018	19.181	13	45.1077	42.0462	0.653
a80	Raby et al	2018	2018	1.702	11	0.0001	0.0001	0.0824
a81	Rodriguez-Dominguez et al	2018	2018	3.241	4	2.518	0.719	2.4549
a82	Rossi et al	2018	2018	4.122	12	63.922	27.059	0.2112
a83	Sswat et al	2018	2018	2.766	9	7288.3971	7667.7496	0.1559
a84	Sundin & Jutfelt	2018	2018	2.504	21	32.317	32.317	0.1414
a85	Watson et al	2018	2018	8.997	41	4.272	4.501	0.4187
a86	Steckbauer et al	2018	2018	-	6	0.1238	0.0298	1.4242
a87	Andrade et al	2018	2018	1.729	36	0.204	0.179	0.1487
a88	Jiahuan et al	2018	2018	-	15	0.247	0.195	0.5441
a89	Borges et al.	2019	2019	3.345	8	0.2059	0.228	0.1787
a90	Hurst et al	2019	2019	3.159	66	4.038	3.646	0.1041
a91	Laubenstein et al	2019	2019	4.122	45	153.15	136	0.2893
