# Supplementary material for: Meta-analysis reveals an extreme “decline effect” in the impacts of ocean acidification on fish behavior
Source: PLoS Biol. 2022 Feb 3;20(2):e3001511. doi: 10.1371/journal.pbio.3001511 (PMC8812914; doi:10.1371/journal.pbio.3001511)
Supplement: S12 Data — Data file for analysis in R. This dataset applies to the analysis titled “##### CREATE SCATTERPLOT FIGURE TO VISUALIZE PUBLICATION BIAS (Fig 4C–4E)” in S1 Code. (CSV) [file pbio.3001511.s013.csv]

study	year.online	if.at.pub	avg.n	mean.lnrr.mag	citations.since.2020	citations.per.year
a1	2009	9.432	27	1.5607	84	70.5
a2	2009	10.318	45	4.8111	65	53
a3	2010	9.771	18	3.707	59	43.5
a4	2011	4.092	9	0.4518	25	20.9
a5	2011	17.557	18	0.7034	18	19.8
a6	2011	6.862	20	1.1405	12	19.4
a7	2011	3.762	26	0.7939	27	30.5
a8	2011	3.412	25	0.4672	10	10.9
a9	2011	3.878	15	0.1821	9	9.1
a10	2011	3.762	69	0.475	34	26.9
a11	2012	3.73	17	1.3012	11	17.2
a12	2012	4.861	25	0.7764	18	14.3
a13	2012	2.546	30	0.0697	8	8.4
a14	2012	14.472	14	2.248	83	60.9
a15	2012	2.263	30	0.1657	22	16.6
a16	2012	1.947	20	0.1417	0	2.6
a17	2012	6.91	60	0.0938	17	15.5
a18	2012	2.468	13	1.4145	14	15.3
a19	2013	3.534	18	0.3083	14	14.5
a20	2013	1.658	10	0.5212	19	10.9
a21	2013	2.304	16	0.0304	13	9.3
a22	2013	3.534	21	1.1118	22	18.8
a23	2013	1.658	28	1.8029	4	3.9
a24	2013	5.078	42	0.544	9	8.1
a25	2013	8.224	14	1.821	29	24.7
a26	2013	5.292	11	0.5103	25	25.7
a27	2014	5.051	42	0.1954	13	15.9
a28	2014	2.619	60	0.2002	21	10
a29	2014	3.234	50	0.1266	17	9.3
a30	2014	3.248	7	0.7348	26	11.9
a31	2014	14.547	11	3.904	40	26.4
a32	2014	2.391	10	0.7801	11	9.1
a33	2014	14.547	156	1.1212	26	20.4
a34	2014	8.044	8	1.2594	34	20
a35	2014	8.044	17	0.577	15	13.2
a36	2015	3.057	5	0.6461	3	1.8
a37	2015	2.626	11	0.155	15	8.8
a38	2015	3.042	21	0.184	7	6.3
a39	2015	1.796	25	0.0966	6	5.8
a40	2015	1.583	14	0.5151	3	4.7
a41	2015	5.228	6	0.8676	45	18.3
a42	2015	4.823	35	0.2646	8	7.7
a43	2015	2.626	30	0.1858	10	8.2
a44	2015	17.184	89	0.3021	26	21.8
a45	2015	2.626	17	0.203	6	10.2
a46	2016	2.243	90	0.1481	3	3.2
a47	2016	4.259	20	0.3714	20	13.2
a48	2016	2.136	15	0.2839	11	9.2
a49	2016	4.94	13	0.2817	11	7.8
a50	2016	2.177	24	0.6189	14	8.8
a51	2016	2.323	15	0.308	7	3.6
a52	2016	0.839	14	0.1549	3	1.6
a53	2016	3.496	12	0.5414	19	10.2
a54	2016	3.089	64	0.359	12	10
a55	2016	2.136	30	0.2269	7	4.2
a56	2016	4.9	40	0.0374	0	0
a57	2016	3.13	20	0.341	8	5.5
a58	2016	4.03	17	0.4467	14	8.8
a59	2017	4.847	18	0.7101	11	7.8
a60	2017	2.766	29	0.5402	3	3.3
a61	2017	3.159	15	0.1262	5	4.3
a62	2017	2.751	25	0.1864	6	2.8
a63	2017	8.997	21	0.7431	18	11
a64	2017	4.122	40	0.8103	26	15
a65	2017	2.504	9	0.0547	10	5.8
a66	2017	2.276	12	0.152	3	6.3
a67	2017	3.347	16	0.3782	6	2
a68	2017	2.473	24	0.17	6	5.3
a69	2017	4.694	568	0.8223	8	8
a70	2017	8.997	10	0.1962	15	11
a71	2018	3.46	24	0.1213	6	4.3
a72	2018	19.181	105	0.2892	36	25
a73	2018	4.61	10	0.3489	22	9.3
a74	2018	4.847	19	0.884	6	3.7
a75	2018	2.276	85	0.4554	3	6
a76	2018	19.181	13	0.653	31	21
a77	2018	1.702	11	0.0824	2	1
a78	2018	3.241	4	2.4549	5	2.3
a79	2018	4.122	12	0.2112	9	4.7
a80	2018	2.766	9	0.1559	12	8.7
a81	2018	2.504	21	0.1414	5	2.7
a82	2018	8.997	41	0.4187	22	12.7
a83	2018	1.729	36	0.1487	2	2
a84	2019	3.345	8	0.1787	5	4.5
a85	2019	3.159	66	0.1041	6	3
a86	2019	4.122	45	0.2893	14	9.5
