# Supplementary material for: Meta-analysis reveals an extreme “decline effect” in the impacts of ocean acidification on fish behavior
Source: PLoS Biol. 2022 Feb 3;20(2):e3001511. doi: 10.1371/journal.pbio.3001511 (PMC8812914; doi:10.1371/journal.pbio.3001511)
Supplement: S13 Data — Data file for analysis in R. This dataset applies to the analysis titled “##### CREATE SCATTERPLOT FIGURE TO VISUALIZE INVESTIGATOR EFFECTS (Fig 5)” in S1 Code. (CSV) [file pbio.3001511.s014.csv]

study	year.online	ctrl.n	lnrr.mag
a13	2012	30	0.0513
a13	2012	30	0.1054
a13	2012	30	0.1054
a13	2012	30	0.0599
a13	2012	30	0.0482
a13	2012	30	0.0482
a16	2012	22	0.1417
a18	2012	60	0.0736
a18	2012	60	0.0515
a18	2012	60	0.068
a18	2012	60	0.029
a18	2012	60	0.1115
a18	2012	60	0.024
a18	2012	60	0.0506
a18	2012	60	0.1684
a18	2012	60	0.0649
a18	2012	60	0.1881
a18	2012	60	0.1421
a18	2012	60	0.1537
a19	2013	14	0.5575
a19	2013	7	0.4849
a20	2013	19	0.0479
a20	2013	19	0.0129
a21	2013	20	0.6616
a21	2013	25	1.2456
a21	2013	20	1.5927
a21	2013	20	0.2794
a21	2013	20	1.78
a26	2014	60	0.1532
a26	2014	60	0.257
a26	2014	60	0.1553
a26	2014	60	0.2352
a29	2014	7	0.7331
a29	2014	6	0.7365
a30	2013	15	0.4949
a30	2013	7	0.5257
a32	2014	10	0.6822
a32	2014	10	0.674
a32	2014	10	0.9842
a34	2015	5	0.0298
a34	2015	5	0.5306
a34	2015	5	0
a34	2015	5	0.7473
a34	2015	5	0.1503
a34	2015	5	0.9163
a34	2015	5	0.3365
a34	2015	5	1.0481
a34	2015	5	1.6094
a34	2015	5	0
a34	2015	5	0.8106
a34	2015	5	0.7348
a34	2015	5	0.592
a34	2015	5	1.4917
a34	2015	5	0.6936
a36	2015	6	1.3944
a36	2015	6	0.2689
a36	2015	6	0.0834
a36	2015	6	0.5333
a36	2015	6	0.869
a36	2015	6	1.4404
a36	2015	6	0.0861
a39	2015	22	0.2225
a39	2015	22	0.1231
a39	2015	21	0.2064
a40	2015	12	0.8513
a40	2015	11	0.7833
a41	2015	19	0
a41	2015	19	0
a41	2015	20	0.1773
a41	2015	20	0.0381
a41	2015	43	0.0874
a41	2015	43	0.0061
a41	2015	19	0.2919
a41	2015	19	0
a41	2015	25	0.1319
a41	2015	25	0.2334
a42	2015	15	0.1873
a42	2015	15	0.7176
a42	2015	14	1.0149
a42	2015	14	0.641
a42	2015	14	1.5438
a42	2015	15	0.468
a42	2015	15	0.3054
a42	2015	15	0.0403
a42	2015	15	0.2678
a42	2015	15	0.4855
a42	2015	15	0.821
a42	2015	15	0.3502
a42	2015	15	0.1798
a42	2015	14	1.3083
a42	2015	14	0.166
a42	2015	14	0.1974
a42	2015	14	0.1904
a42	2015	14	0.6343
a42	2015	14	0.9671
a42	2015	14	0.3034
a42	2015	14	0.0278
a43	2015	4	0.1387
a43	2015	7	1.5964
a45	2016	90	0.1481
a48	2016	14	0.2893
a48	2016	7	0.2742
a52	2015	73	0.0678
a52	2015	73	0.2031
a52	2015	73	0.123
a52	2015	73	0.1033
a52	2015	73	0.7482
a52	2015	73	0.7829
a52	2015	107	0.2735
a52	2015	107	0.5178
a52	2015	107	0.0112
a52	2015	107	0.1777
a52	2015	107	0.4889
a52	2015	107	0.1276
a53	2016	15	0.1473
a53	2016	15	0.1153
a53	2016	15	0.0139
a53	2016	15	0.2298
a53	2016	15	0.0619
a53	2016	15	0.0932
a53	2016	15	0.4229
a54	2016	12	0.3787
a54	2016	12	0.2756
a54	2016	12	1.224
a54	2016	12	0.1865
a54	2016	12	1.4429
a54	2016	12	0.8237
a54	2016	12	0
a54	2016	12	0
a55	2016	64	0.5521
a55	2016	64	0.1345
a55	2016	64	0.3904
a56	2016	30	0.1693
a56	2016	30	0.2845
a57	2016	40	0.0611
a57	2016	40	0.0136
a58	2015	24	0.2666
a58	2015	23	0.585
a58	2015	18	0.1241
a58	2015	16	0.0158
a58	2015	16	0.2482
a58	2015	16	0.1788
a58	2015	16	0.0021
a61	2017	19	0.2405
a61	2017	17	0.012
a63	2017	21	0.3119
a63	2017	21	0.8651
a63	2017	21	0.1122
a65	2017	15	0.0792
a65	2017	15	0.009
a65	2017	17	0.0399
a65	2017	17	0.0075
a65	2017	6	0.1834
a65	2017	6	0.0212
a65	2017	6	0.011
a65	2017	6	0.0676
a65	2017	6	0.0167
a65	2017	6	0.0594
a65	2017	6	0.1032
a65	2017	6	0.0581
a66	2016	11	0.2229
a66	2016	10	0.5239
a66	2016	36	0.2763
a67	2016	20	0.3716
a67	2016	20	0.0991
a67	2016	14	0.8694
a68	2017	12	0.1411
a68	2017	12	0.2741
a68	2017	12	0.0235
a68	2017	12	0.1692
a69	2017	18	0.2705
a69	2017	18	0.1934
a69	2017	18	0.0946
a69	2017	18	0.1271
a69	2017	18	1.9965
a69	2017	18	1.2142
a69	2017	18	0.4937
a69	2017	18	0.2657
a69	2017	17	0.4628
a69	2017	17	0.1178
a69	2017	17	0.0753
a69	2017	18	0.5097
a69	2017	17	0.9174
a69	2017	9	0.1443
a69	2017	9	0.0023
a69	2017	14	0.0195
a69	2017	14	0.0821
a69	2017	13	0.1277
a69	2017	13	0.2584
a69	2017	8	0.1914
a70	2017	35	0.0898
a70	2017	35	0.0496
a70	2017	19	0.1574
a70	2017	19	0.383
a72	2018	24	0.2111
a72	2018	24	0.2096
a72	2018	24	0.1234
a72	2018	24	0.0337
a72	2018	24	0.095
a72	2018	24	0.1896
a72	2018	24	0.1061
a72	2018	24	0.0019
a73	2017	8	0.0219
a73	2017	8	0.1475
a73	2017	10	0.094
a73	2017	10	0.0222
a73	2017	10	0.0569
a73	2017	10	0.072
a73	2017	10	0.1653
a73	2017	10	0.3232
a73	2017	10	0.0553
a73	2017	10	0.6206
a73	2017	10	0.3847
a73	2017	10	0.2573
a73	2017	10	0.1823
a73	2017	10	0.4902
a73	2017	10	0.0819
a73	2017	10	0.0763
a73	2017	10	0.041
a73	2017	10	0.2242
a73	2017	10	0.2603
a73	2017	10	0.1733
a73	2017	10	0.36
a73	2017	10	0.2058
a74	2018	165	0.5153
a74	2018	165	0.441
a74	2018	165	0.1342
a74	2018	53	0.2153
a74	2018	165	0.1206
a74	2018	9	0.0795
a74	2018	9	0.5186
a76	2018	9	0.1372
a76	2018	9	0.8242
a76	2018	9	0.0607
a76	2018	9	0.0645
a76	2018	9	0.3655
a76	2018	10	0.6412
a77	2018	19	1.3393
a77	2018	19	0.3403
a77	2018	19	0.6148
a77	2018	19	1.2417
a79	2018	13	0.0703
a79	2018	14	0.3445
a79	2018	13	0.5266
a79	2018	13	0.4336
a79	2018	13	1.0143
a79	2018	13	1.3717
a79	2018	13	0.2823
a79	2018	13	0.7379
a79	2018	13	1.0957
a80	2018	10	0
a80	2018	10	0.0505
a80	2018	10	0.3506
a80	2018	10	0.034
a80	2018	10	0.0078
a80	2018	10	0.0513
a81	2018	5	1.2534
a81	2018	5	0.7537
a81	2018	4	10.1338
a81	2018	5	0.268
a81	2018	5	0.1061
a81	2018	4	0.5995
a81	2018	5	1.8326
a81	2018	5	0.6445
a81	2018	4	13.0411
a81	2018	5	1.0498
a81	2018	5	0.1372
a81	2018	4	11.9721
a81	2018	5	0.0919
a81	2018	5	0.2855
a81	2018	4	1.2106
a81	2018	5	0.0286
a81	2018	5	0.3998
a81	2018	4	0.3795
a82	2018	10	0.8596
a82	2018	10	0.3806
a82	2018	10	0.1764
a82	2018	10	0.0505
a82	2018	10	0.0384
a82	2018	16	0.1318
a82	2018	16	0
a82	2018	16	0.0563
a82	2018	16	0.0513
a82	2018	16	0.0776
a82	2018	16	0.0435
a82	2018	10	0.7538
a82	2018	10	0.3017
a82	2018	10	0.1395
a82	2018	10	0.1656
a82	2018	10	0.1449
a82	2018	10	0.1474
a82	2018	10	0.168
a82	2018	10	0.3257
a83	2018	6	0.0507
a83	2018	12	0.2611
a84	2018	30	0
a84	2018	11	0.0322
a84	2018	16	0.2901
a84	2018	23	0.2433
a86	2018	6	1.4242
a87	2018	36	0.1307
a87	2018	36	0.5138
a87	2018	36	0.1535
a87	2018	36	0.1583
a87	2018	36	0.2583
a87	2018	36	0.2583
a87	2018	36	0.0068
a87	2018	36	0.2241
a87	2018	36	0.5421
a87	2018	36	0.1017
a87	2018	36	0.3928
a87	2018	36	0.0487
a87	2018	36	0.1187
a87	2018	36	0.0428
a87	2018	36	0.1749
a87	2018	36	0.114
a87	2018	36	0.1374
a87	2018	36	0.0349
a87	2018	36	0.2352
a87	2018	36	0.0726
a87	2018	36	0.1028
a87	2018	36	0
a87	2018	36	0.1301
a87	2018	36	0.0395
a87	2018	36	0.3058
a87	2018	36	0.0626
a87	2018	36	0.3693
a87	2018	36	0.0792
a87	2018	36	0.128
a87	2018	36	0.0663
a87	2018	36	0.0516
a87	2018	36	0.0112
a87	2018	36	0.101
a87	2018	36	0.083
a87	2018	36	0.1841
a87	2018	36	0.0611
a87	2018	36	0.0061
a87	2018	36	0.0356
a87	2018	36	0.1751
a87	2018	36	0.2374
a88	2018	15	0.236388778
a88	2018	15	0.434214521
a88	2018	15	0.691902419
a88	2018	15	0.84247617
a88	2018	15	0.162381179
a88	2018	15	0.496102382
a88	2018	15	0.185376327
a88	2018	15	0.531245091
a88	2018	15	0.332825924
a88	2018	15	1.528085076
a89	2019	8	0.102
a89	2019	8	0.3677
a89	2019	8	0.0629
a89	2019	8	0.1823
a90	2019	66	0.1021
a90	2019	66	0.1155
a90	2019	66	0.1729
a90	2019	66	0.1431
a90	2019	66	0.0801
a90	2019	66	0.2941
a90	2019	66	0.3781
a90	2019	66	0.333
a90	2019	66	0.2802
a90	2019	66	0.1021
a90	2019	66	0.0829
a90	2019	66	0.1095
a90	2019	66	0.1125
a90	2019	66	0.0653
a90	2019	66	0.1307
a90	2019	66	0.2262
a90	2019	66	0.203
a90	2019	66	0.2466
a90	2019	66	0.0535
a90	2019	66	0.0487
a90	2019	66	0.026
a90	2019	66	0.0494
a90	2019	66	0.0382
a90	2019	66	0.0182
a90	2019	66	0.0494
a90	2019	66	0.0094
a90	2019	66	0.0181
a90	2019	66	0.0949
a90	2019	66	0.0273
a90	2019	66	0.0227
a90	2019	66	0.0156
a90	2019	66	0.0043
a90	2019	66	0.0096
a90	2019	66	0.0441
a90	2019	66	0.027
a90	2019	66	0.0136
